# Supplementary material for: Crystal structure and Hirshfeld surface analysis of 6-amino-8-phenyl-1,3,4,8-tetra­hydro-2H-pyrido[1,2-a]pyrimidine-7,9-dicarbo­nitrile
Source: Acta Crystallogr E Crystallogr Commun. 2021 Apr 9;77(Pt 5):512–5. doi: 10.1107/S2056989021003625 (PMC8100277; doi:10.1107/S2056989021003625)
Supplement: Supplementary file 1 [file e-77-00512-sup1.cif]

##############################################################################
#                                                                            #
# This CIF contains the data in a paper accepted for publication in          #
# Acta Crystallographica Section E. It conforms to the requirements of       #
# Notes for Authors for Acta Crystallographica Section E, and has been       #
# peer reviewed under the auspices of the IUCr Commission on Journals.       #
#                                                                            #
# Full details of the Crystallographic Information File format               #
# are given in the paper "The Crystallographic Information File (CIF):       #
# a New Standard Archive File for Crystallography" by S. R. Hall, F. H.      #
# Allen and I. D. Brown [Acta Cryst. (1991), A47, 655-685].                  #
#                                                                            #
# The current version of the core CIF dictionary is obtainable from          #
# ftp://ftp.iucr.org/pub/cif_core.dic.                                       #
#                                                                            #
# Software is freely available for graphical display of the structure(s)     #
# in this CIF. For information consult the CIF software page                 #
# http://www.iucr.org/resources/cif/software.                                #
#                                                                            #
# This file may be used for bona fide research purposes within the           #
# scientific community so long as proper attribution is given to the journal # 
# article from which it was obtained.                                        #
#                                                                            #
##############################################################################
data_I
_audit_creation_method     SHELXL-2013
_journal_date_recd_electronic     2021-03-30
_journal_date_accepted     2021-04-03
_journal_name_full     'Acta Crystallographica, Section E'
_journal_year     2021
_journal_volume     77
_journal_issue      1
_journal_page_first     0
_journal_page_last     0
_journal_paper_category     GO
_journal_paper_doi     10.1107/S2056989021003625
_journal_coeditor_code     HB7972
_publ_contact_author_name
;
Anzurat A. Akobirshoeva
;
_publ_contact_author_address
;
Acad Sci Republ Tadzhikistan,
Kh Yu Yusufbekov Pamir Biol Inst,
1 Kholdorova St, Khorog 736002,
Gbao, Tajikistan
;
_publ_contact_author_email     'anzurat2003@mail.ru'
_publ_contact_author_fax     ?
_publ_contact_author_phone     ?
_publ_section_title
;\
Crystal structure and Hirshfeld surface analysis of
6-amino-8-phenyl-1,3,4,8-tetrahydro-2<i>H</i>-pyrido[1,2-<i>a</i>]pyrimidine-\
7,9-dicarbonitrile
;
loop_
    _publ_author_name
    _publ_author_address
    'Farid N. Naghiyev'
;
Department of Chemistry,
Baku State University,
Z. Khalilov str. 23, Az,
1148 Baku,
Azerbaijan
;
    'Tatiana A. Tereshina'
;
Peoples' Friendship University of Russia (RUDN University),
Miklukho-Maklay St. 6, Moscow,
117198, Russian Federation
;
    'Victor N. Khrustalev'
;
Peoples' Friendship University of Russia (RUDN University),
Miklukho-Maklay St. 6, Moscow,
117198, Russian Federation
N. D. Zelinsky Institute of Organic Chemistry RAS,
Leninsky Prosp. 47, Moscow,
119991, Russian Federation
;
    'Akkurt, Mehmet'
;
Department of Physics,
Faculty of Sciences,
Erciyes University,
38039 Kayseri,
Turkey
;
    'Ali N. Khalilov'
;
Department of Chemistry,
Baku State University,
Z. Khalilov str. 23, Az,
1148 Baku,
Azerbaijan
"Composite Materials" Scientific Research Center,
Azerbaijan State Economic University (UNEC),
H. Aliyev str. 135, Az 1063,
Baku, Azerbaijan
;
    'Anzurat A. Akobirshoeva'
;
Acad. Sci. Republ. Tadzhikistan,
Kh Yu Yusufbekov Pamir Biol. Inst.,
1 Kholdorova St, Khorog 736002,
Gbao, Tajikistan
;
    '\.Ibrahim G. Mamedov'
;
Department of Chemistry,
Baku State University,
Z. Khalilov str. 23, Az,
1148 Baku,
Azerbaijan
;
_publ_section_synopsis
;
In the crystal of the title compound, the molecules form dimers with
centrosymmetric <i>R</i>^2^~2~(12) motifs linked by pairwise N---H...N
hydrogen bonds and C---H...N contacts connect these dimers into double layers.
;
_chemical_name_systematic
;
6-Amino-8-phenyl-1,3,4,8-tetrahydro-2<i>H</i>-pyrido[1,2-<i>a</i>]pyrimidine-\
7,9-dicarbonitrile
;
_chemical_name_common     ?
_chemical_formula_moiety     'C16 H15 N5'
_chemical_formula_sum     'C16 H15 N5'
_chemical_formula_iupac     'C16 H15 N5'
_chemical_formula_weight     277.33
_chemical_melting_point     ?
_space_group_crystal_system     monoclinic
_space_group_name_H-M_alt     'P 21/c'
_space_group_name_Hall     '-P 2ybc'
loop_
    _space_group_symop_operation_xyz
    'x, y, z'
    '-x, y+1/2, -z+1/2'
    '-x, -y, -z'
    'x, -y-1/2, z-1/2'
_cell_length_a     8.2521(6)
_cell_length_b     10.2774(8)
_cell_length_c     16.2102(12)
_cell_angle_alpha     90
_cell_angle_beta     92.070(2)
_cell_angle_gamma     90
_cell_volume     1373.89(18)
_cell_formula_units_Z     4
_cell_measurement_reflns_used     1452
_cell_measurement_theta_min     2.35
_cell_measurement_theta_max     22.33
_cell_measurement_temperature     100(2)
_exptl_crystal_description     prism
_exptl_crystal_colour     colourless
_exptl_crystal_size_max     0.12
_exptl_crystal_size_mid     0.06
_exptl_crystal_size_min     0.04
_exptl_crystal_density_diffrn     1.341
_exptl_crystal_density_meas     ?
_exptl_crystal_density_method     ?
_exptl_crystal_F_000     584
_exptl_absorpt_coefficient_mu     0.085
_exptl_absorpt_correction_type     multi-scan
_exptl_absorpt_process_details
;
(SADABS; Krause <i>et al.</i>,  2015)
;
_exptl_absorpt_correction_T_min     0.981
_exptl_absorpt_correction_T_max     0.990
_exptl_special_details     ?
_diffrn_ambient_temperature     100(2)
_diffrn_source     ?
_diffrn_radiation_type     MoK\a
_diffrn_radiation_wavelength     0.71073
_diffrn_measurement_device_type     'Bruker D8 QUEST PHOTON-III CCD'
_diffrn_measurement_method     '\f and \w scans'
_diffrn_detector_area_resol_mean     ?
_diffrn_reflns_number     21387
_diffrn_reflns_av_R_equivalents     0.1040
_diffrn_reflns_av_unetI/netI     0.0924
_diffrn_reflns_theta_min     2.347
_diffrn_reflns_theta_max     27.466
_diffrn_reflns_theta_full     25.242
_diffrn_measured_fraction_theta_max     0.999
_diffrn_measured_fraction_theta_full     1.000
_diffrn_reflns_limit_h_min     -10
_diffrn_reflns_limit_h_max     10
_diffrn_reflns_limit_k_min     -13
_diffrn_reflns_limit_k_max     13
_diffrn_reflns_limit_l_min     -21
_diffrn_reflns_limit_l_max     21
_refine_special_details     ?
_reflns_number_total     3146
_reflns_number_gt     1519
_reflns_threshold_expression     'I > 2\s(I)'
_refine_ls_structure_factor_coef     Fsqd
_refine_ls_matrix_type     full
_refine_ls_R_factor_all     0.1614
_refine_ls_R_factor_gt     0.0660
_refine_ls_wR_factor_gt     0.1333
_refine_ls_wR_factor_ref     0.1720
_refine_ls_goodness_of_fit_ref     1.011
_refine_ls_restrained_S_all     1.011
_refine_ls_number_reflns     3146
_refine_ls_number_parameters     200
_refine_ls_number_restraints     0
_refine_ls_hydrogen_treatment     mixed
_refine_ls_weighting_scheme     calc
_refine_ls_weighting_details
              'w=1/[\s^2^(Fo^2^)+(0.0647P)^2^+0.4109P] where P=(Fo^2^+2Fc^2^)/3'
_atom_sites_solution_hydrogens     mixed
_atom_sites_solution_primary     difmap
_atom_sites_solution_secondary     difmap
_refine_ls_shift/su_max     0.000
_refine_ls_shift/su_mean     0.000
_refine_diff_density_max     0.304
_refine_diff_density_min     -0.267
_refine_ls_extinction_method     SHELXL
_refine_ls_extinction_coef     0.00309(14)
_refine_ls_extinction_expression
                                  'Fc^*^=kFc[1+0.001xFc^2^\l^3^/sin(2\q)]^-1/4^'
loop_
    _atom_type_symbol
    _atom_type_description
    _atom_type_scat_dispersion_real
    _atom_type_scat_dispersion_imag
    _atom_type_scat_source
    'C' 'C' 0.0033 0.0016
                         'International Tables Vol C Tables 4.2.6.8 and 6.1.1.4'
    'H' 'H' 0.0000 0.0000
                         'International Tables Vol C Tables 4.2.6.8 and 6.1.1.4'
    'N' 'N' 0.0061 0.0033
                         'International Tables Vol C Tables 4.2.6.8 and 6.1.1.4'
_computing_data_collection
;
APEX3 (Bruker, 2018)
;
_computing_cell_refinement
;
SAINT (Bruker, 2013)
;
_computing_data_reduction
;
SAINT (Bruker, 2013)
;
_computing_structure_solution
;
<i>SHELXT2014/5</i> (Sheldrick, 2015a)
;
_computing_structure_refinement
;
<i>SHELXL2018/3</i> (Sheldrick, 2015b)
;
_computing_molecular_graphics
;
ORTEP-3 for Windows (Farrugia, 2012)
;
_computing_publication_material
;
PLATON (Spek, 2020)
;
loop_
    _atom_site_type_symbol
    _atom_site_label
    _atom_site_fract_x
    _atom_site_fract_y
    _atom_site_fract_z
    _atom_site_U_iso_or_equiv
    _atom_site_adp_type
    _atom_site_calc_flag
    _atom_site_occupancy
    _atom_site_disorder_assembly
    _atom_site_disorder_group
    N N1 0.6921(3) 0.5239(3) 0.56852(16) 0.0325(7) Uani d 1 . .
    H H1 0.787(4) 0.541(3) 0.549(2) 0.039 Uiso d 1 . .
    C C2 0.6082(4) 0.6387(3) 0.5990(2) 0.0376(8) Uani d 1 . .
    H H2A 0.5337 0.6740 0.5553 0.045 Uiso calc 1 . .
    H H2B 0.6879 0.7071 0.6148 0.045 Uiso calc 1 . .
    C C3 0.5135(4) 0.5990(3) 0.6733(2) 0.0401(9) Uani d 1 . .
    H H3A 0.5893 0.5737 0.7193 0.048 Uiso calc 1 . .
    H H3B 0.4474 0.6731 0.6918 0.048 Uiso calc 1 . .
    C C4 0.4049(4) 0.4861(3) 0.6502(2) 0.0376(8) Uani d 1 . .
    H H4A 0.3478 0.4564 0.6995 0.045 Uiso calc 1 . .
    H H4B 0.3224 0.5144 0.6082 0.045 Uiso calc 1 . .
    N N5 0.5002(3) 0.3771(2) 0.61711(15) 0.0317(6) Uani d 1 . .
    C C6 0.4428(4) 0.2509(3) 0.62264(19) 0.0321(8) Uani d 1 . .
    N N6 0.2881(3) 0.2398(3) 0.65141(19) 0.0388(7) Uani d 1 . .
    H H6A 0.211(4) 0.313(4) 0.650(2) 0.047 Uiso d 1 . .
    H H6B 0.255(4) 0.155(4) 0.645(2) 0.047 Uiso d 1 . .
    C C7 0.5356(4) 0.1470(3) 0.60400(19) 0.0306(7) Uani d 1 . .
    C C8 0.7070(4) 0.1551(3) 0.57515(18) 0.0298(7) Uani d 1 . .
    H H8 0.7106 0.1095 0.5208 0.036 Uiso calc 1 . .
    C C9 0.7468(4) 0.2969(3) 0.56112(19) 0.0315(8) Uani d 1 . .
    C C9A 0.6496(4) 0.3993(3) 0.58218(18) 0.0309(7) Uani d 1 . .
    C C10 0.4710(4) 0.0202(3) 0.6141(2) 0.0340(8) Uani d 1 . .
    N N10 0.4207(3) -0.0837(3) 0.62453(19) 0.0443(8) Uani d 1 . .
    C C11 0.8298(4) 0.0898(3) 0.63415(19) 0.0297(7) Uani d 1 . .
    C C12 0.9153(4) -0.0185(3) 0.6105(2) 0.0363(8) Uani d 1 . .
    H H12 0.8957 -0.0541 0.5570 0.044 Uiso calc 1 . .
    C C13 1.0300(4) -0.0762(3) 0.6639(2) 0.0421(9) Uani d 1 . .
    H H13 1.0905 -0.1492 0.6465 0.051 Uiso calc 1 . .
    C C14 1.0550(4) -0.0269(3) 0.7422(2) 0.0431(9) Uani d 1 . .
    H H14 1.1318 -0.0671 0.7791 0.052 Uiso calc 1 . .
    C C15 0.9700(4) 0.0802(3) 0.7676(2) 0.0402(9) Uani d 1 . .
    H H15 0.9878 0.1139 0.8218 0.048 Uiso calc 1 . .
    C C16 0.8582(4) 0.1383(3) 0.7135(2) 0.0355(8) Uani d 1 . .
    H H16 0.7998 0.2125 0.7309 0.043 Uiso calc 1 . .
    C C17 0.8973(4) 0.3241(3) 0.5286(2) 0.0360(8) Uani d 1 . .
    N N17 1.0252(4) 0.3441(3) 0.5036(2) 0.0497(8) Uani d 1 . .
loop_
    _atom_site_aniso_label
    _atom_site_aniso_U_11
    _atom_site_aniso_U_22
    _atom_site_aniso_U_33
    _atom_site_aniso_U_12
    _atom_site_aniso_U_13
    _atom_site_aniso_U_23
    N1 0.0306(16) 0.0316(16) 0.0353(16) 0.0031(12) 0.0009(12) 0.0023(12)
    C2 0.041(2) 0.0356(19) 0.0359(19) 0.0034(16) -0.0041(16) -0.0013(16)
    C3 0.042(2) 0.042(2) 0.0356(19) 0.0054(17) -0.0035(16) -0.0043(16)
    C4 0.0335(19) 0.040(2) 0.0393(19) 0.0035(15) -0.0024(15) -0.0017(16)
    N5 0.0302(15) 0.0310(16) 0.0334(15) 0.0014(12) -0.0038(12) 0.0009(12)
    C6 0.0310(18) 0.0353(19) 0.0294(17) 0.0014(15) -0.0098(14) 0.0014(14)
    N6 0.0293(17) 0.0360(17) 0.0509(19) 0.0008(13) -0.0005(13) 0.0006(15)
    C7 0.0296(18) 0.0308(18) 0.0306(17) -0.0042(14) -0.0096(14) 0.0026(14)
    C8 0.0323(18) 0.0305(18) 0.0260(17) -0.0006(14) -0.0079(13) 0.0003(13)
    C9 0.0297(18) 0.0352(19) 0.0290(17) 0.0027(14) -0.0068(14) 0.0039(14)
    C9A 0.0302(18) 0.035(2) 0.0269(17) 0.0024(15) -0.0100(14) 0.0016(14)
    C10 0.0317(19) 0.038(2) 0.0314(18) 0.0015(16) -0.0062(14) -0.0029(15)
    N10 0.0382(17) 0.0407(18) 0.053(2) -0.0013(15) -0.0098(14) -0.0078(15)
    C11 0.0287(17) 0.0282(17) 0.0316(17) -0.0019(14) -0.0062(13) 0.0024(14)
    C12 0.0342(19) 0.0344(19) 0.040(2) -0.0027(15) -0.0056(15) -0.0005(15)
    C13 0.038(2) 0.0316(19) 0.056(2) 0.0041(15) -0.0080(17) 0.0046(17)
    C14 0.038(2) 0.036(2) 0.054(2) 0.0006(16) -0.0195(18) 0.0087(17)
    C15 0.040(2) 0.041(2) 0.039(2) -0.0029(17) -0.0148(16) 0.0007(16)
    C16 0.0371(19) 0.0320(18) 0.0366(19) -0.0019(15) -0.0114(15) -0.0004(15)
    C17 0.040(2) 0.0296(19) 0.038(2) 0.0077(15) -0.0040(16) 0.0038(15)
    N17 0.0442(19) 0.0336(18) 0.072(2) 0.0075(14) 0.0096(17) 0.0112(16)
_geom_special_details
;
 All esds (except the esd in the dihedral angle between two l.s. planes)
 are estimated using the full covariance matrix.  The cell esds are taken
 into account individually in the estimation of esds in distances, angles
 and torsion angles; correlations between esds in cell parameters are only
 used when they are defined by crystal symmetry.  An approximate (isotropic)
 treatment of cell esds is used for estimating esds involving l.s. planes.
;
loop_
    _geom_bond_atom_site_label_1
    _geom_bond_atom_site_label_2
    _geom_bond_site_symmetry_2
    _geom_bond_distance
    _geom_bond_publ_flag
    N1 C9A . 1.349(4) ?
    N1 C2 . 1.463(4) ?
    N1 H1 . 0.87(3) ?
    C2 C3 . 1.515(5) ?
    C2 H2A . 0.9900 ?
    C2 H2B . 0.9900 ?
    C3 C4 . 1.505(4) ?
    C3 H3A . 0.9900 ?
    C3 H3B . 0.9900 ?
    C4 N5 . 1.481(4) ?
    C4 H4A . 0.9900 ?
    C4 H4B . 0.9900 ?
    N5 C6 . 1.384(4) ?
    N5 C9A . 1.394(4) ?
    C6 C7 . 1.355(4) ?
    C6 N6 . 1.379(4) ?
    N6 H6A . 0.99(4) ?
    N6 H6B . 0.92(4) ?
    C7 C10 . 1.420(5) ?
    C7 C8 . 1.508(4) ?
    C8 C9 . 1.513(4) ?
    C8 C11 . 1.524(4) ?
    C8 H8 . 1.0000 ?
    C9 C9A . 1.373(4) ?
    C9 C17 . 1.395(5) ?
    C10 N10 . 1.160(4) ?
    C11 C12 . 1.379(4) ?
    C11 C16 . 1.392(4) ?
    C12 C13 . 1.393(4) ?
    C12 H12 . 0.9500 ?
    C13 C14 . 1.375(5) ?
    C13 H13 . 0.9500 ?
    C14 C15 . 1.376(5) ?
    C14 H14 . 0.9500 ?
    C15 C16 . 1.385(4) ?
    C15 H15 . 0.9500 ?
    C16 H16 . 0.9500 ?
    C17 N17 . 1.162(4) ?
loop_
    _geom_angle_atom_site_label_1
    _geom_angle_atom_site_label_2
    _geom_angle_atom_site_label_3
    _geom_angle_site_symmetry_1
    _geom_angle_site_symmetry_3
    _geom_angle
    _geom_angle_publ_flag
    C9A N1 C2 . . 125.6(3) ?
    C9A N1 H1 . . 119(2) ?
    C2 N1 H1 . . 114(2) ?
    N1 C2 C3 . . 108.4(3) ?
    N1 C2 H2A . . 110.0 ?
    C3 C2 H2A . . 110.0 ?
    N1 C2 H2B . . 110.0 ?
    C3 C2 H2B . . 110.0 ?
    H2A C2 H2B . . 108.4 ?
    C4 C3 C2 . . 109.2(3) ?
    C4 C3 H3A . . 109.8 ?
    C2 C3 H3A . . 109.8 ?
    C4 C3 H3B . . 109.8 ?
    C2 C3 H3B . . 109.8 ?
    H3A C3 H3B . . 108.3 ?
    N5 C4 C3 . . 110.8(3) ?
    N5 C4 H4A . . 109.5 ?
    C3 C4 H4A . . 109.5 ?
    N5 C4 H4B . . 109.5 ?
    C3 C4 H4B . . 109.5 ?
    H4A C4 H4B . . 108.1 ?
    C6 N5 C9A . . 119.3(3) ?
    C6 N5 C4 . . 119.9(3) ?
    C9A N5 C4 . . 120.8(3) ?
    C7 C6 N6 . . 123.2(3) ?
    C7 C6 N5 . . 121.8(3) ?
    N6 C6 N5 . . 115.0(3) ?
    C6 N6 H6A . . 122(2) ?
    C6 N6 H6B . . 109(2) ?
    H6A N6 H6B . . 122(3) ?
    C6 C7 C10 . . 118.7(3) ?
    C6 C7 C8 . . 124.7(3) ?
    C10 C7 C8 . . 116.6(3) ?
    C7 C8 C9 . . 108.2(3) ?
    C7 C8 C11 . . 113.0(2) ?
    C9 C8 C11 . . 112.1(2) ?
    C7 C8 H8 . . 107.8 ?
    C9 C8 H8 . . 107.8 ?
    C11 C8 H8 . . 107.8 ?
    C9A C9 C17 . . 118.5(3) ?
    C9A C9 C8 . . 124.6(3) ?
    C17 C9 C8 . . 116.8(3) ?
    N1 C9A C9 . . 122.0(3) ?
    N1 C9A N5 . . 117.4(3) ?
    C9 C9A N5 . . 120.6(3) ?
    N10 C10 C7 . . 178.0(3) ?
    C12 C11 C16 . . 118.4(3) ?
    C12 C11 C8 . . 121.1(3) ?
    C16 C11 C8 . . 120.5(3) ?
    C11 C12 C13 . . 120.9(3) ?
    C11 C12 H12 . . 119.6 ?
    C13 C12 H12 . . 119.6 ?
    C14 C13 C12 . . 119.6(3) ?
    C14 C13 H13 . . 120.2 ?
    C12 C13 H13 . . 120.2 ?
    C13 C14 C15 . . 120.7(3) ?
    C13 C14 H14 . . 119.7 ?
    C15 C14 H14 . . 119.7 ?
    C14 C15 C16 . . 119.4(3) ?
    C14 C15 H15 . . 120.3 ?
    C16 C15 H15 . . 120.3 ?
    C15 C16 C11 . . 121.1(3) ?
    C15 C16 H16 . . 119.4 ?
    C11 C16 H16 . . 119.4 ?
    N17 C17 C9 . . 177.7(4) ?
loop_
    _geom_torsion_atom_site_label_1
    _geom_torsion_atom_site_label_2
    _geom_torsion_atom_site_label_3
    _geom_torsion_atom_site_label_4
    _geom_torsion_site_symmetry_1
    _geom_torsion_site_symmetry_2
    _geom_torsion_site_symmetry_3
    _geom_torsion_site_symmetry_4
    _geom_torsion
    _geom_torsion_publ_flag
    C9A N1 C2 C3 . . . . 22.3(4) ?
    N1 C2 C3 C4 . . . . -54.1(3) ?
    C2 C3 C4 N5 . . . . 55.8(4) ?
    C3 C4 N5 C6 . . . . 154.4(3) ?
    C3 C4 N5 C9A . . . . -23.9(4) ?
    C9A N5 C6 C7 . . . . 7.8(4) ?
    C4 N5 C6 C7 . . . . -170.5(3) ?
    C9A N5 C6 N6 . . . . -174.6(3) ?
    C4 N5 C6 N6 . . . . 7.1(4) ?
    N6 C6 C7 C10 . . . . 0.3(5) ?
    N5 C6 C7 C10 . . . . 177.6(3) ?
    N6 C6 C7 C8 . . . . -177.9(3) ?
    N5 C6 C7 C8 . . . . -0.5(5) ?
    C6 C7 C8 C9 . . . . -6.8(4) ?
    C10 C7 C8 C9 . . . . 175.0(3) ?
    C6 C7 C8 C11 . . . . 117.8(3) ?
    C10 C7 C8 C11 . . . . -60.3(4) ?
    C7 C8 C9 C9A . . . . 8.0(4) ?
    C11 C8 C9 C9A . . . . -117.3(3) ?
    C7 C8 C9 C17 . . . . -175.7(3) ?
    C11 C8 C9 C17 . . . . 59.1(4) ?
    C2 N1 C9A C9 . . . . -170.9(3) ?
    C2 N1 C9A N5 . . . . 10.5(4) ?
    C17 C9 C9A N1 . . . . 3.4(5) ?
    C8 C9 C9A N1 . . . . 179.6(3) ?
    C17 C9 C9A N5 . . . . -178.1(3) ?
    C8 C9 C9A N5 . . . . -1.9(5) ?
    C6 N5 C9A N1 . . . . 172.0(3) ?
    C4 N5 C9A N1 . . . . -9.7(4) ?
    C6 N5 C9A C9 . . . . -6.6(4) ?
    C4 N5 C9A C9 . . . . 171.7(3) ?
    C7 C8 C11 C12 . . . . 115.1(3) ?
    C9 C8 C11 C12 . . . . -122.4(3) ?
    C7 C8 C11 C16 . . . . -64.8(4) ?
    C9 C8 C11 C16 . . . . 57.7(4) ?
    C16 C11 C12 C13 . . . . -1.4(5) ?
    C8 C11 C12 C13 . . . . 178.6(3) ?
    C11 C12 C13 C14 . . . . 1.8(5) ?
    C12 C13 C14 C15 . . . . -1.1(5) ?
    C13 C14 C15 C16 . . . . 0.0(5) ?
    C14 C15 C16 C11 . . . . 0.4(5) ?
    C12 C11 C16 C15 . . . . 0.3(5) ?
    C8 C11 C16 C15 . . . . -179.7(3) ?
loop_
    _geom_hbond_atom_site_label_D
    _geom_hbond_atom_site_label_H
    _geom_hbond_atom_site_label_A
    _geom_hbond_site_symmetry_A
    _geom_hbond_distance_DH
    _geom_hbond_distance_HA
    _geom_hbond_distance_DA
    _geom_hbond_angle_DHA
    _geom_hbond_publ_flag
    N1 H1 N17 3_766 0.87(3) 2.15(3) 2.975(4) 157(3) yes
    C8 H8 N10 3_656 1.00 2.57 3.447(4) 146 yes
    C2 H2A Cg2 3_666 0.99 2.67 3.620(3) 161 yes
    N6 H6B Cg3 1_455 0.92(4) 2.98(3) 3.633(3) 129(3) yes
_shelx_space_group_comment
;
The symmetry employed for this shelxl refinement is uniquely defined
by the following loop, which should always be used as a source of
symmetry information in preference to the above space-group names.
They are only intended as comments.
;
_shelx_estimated_absorpt_T_min     0.990
_shelx_estimated_absorpt_T_max     0.997
_shelx_hkl_file
;
   1   0   0  405.46    7.50
   1   0   0  422.56    7.90
   1   0   0  411.36    7.80
   2   0   0 1309.67   22.30
   2   0   0 1291.37   23.00
   2   0   0 1314.67   23.10
  -2   0   0 1276.67   22.10
   3   0   0   23.90    3.70
   3   0   0   29.00    3.70
   3   0   0   24.20    3.30
   4   0   0  176.78    7.80
   4   0   0  189.28    7.90
   4   0   0  185.98    7.00
   5   0   0  106.39    7.20
   5   0   0  115.09    6.40
   5   0   0  105.79    7.00
   6   0   0   10.50    4.20
   6   0   0    7.50    4.50
   6   0   0    6.60    4.80
   7   0   0   26.00    5.60
   7   0   0    7.40    5.70
   7   0   0   17.70    5.80
   8   0   0   10.00    6.20
   8   0   0   12.90    5.30
   9   0   0    9.00    6.70
  -9   0   0   20.10    7.90
 -10   0   0    8.00    7.70
  10   0   0   -9.10    6.60
 -10   0   0   -0.40    5.60
   1  -1   0  217.28    5.50
  -1  -1   0  214.38    4.60
   1  -1   0  225.88    4.90
   1  -1   0  221.58    5.10
   1  -1   0  226.18    5.10
  -1  -1   0  212.38    5.20
  -1  -1   0  214.38    5.10
  -1  -1   0  223.18    5.50
   1   1   0  232.68    5.70
   1   1   0  226.08    5.00
  -1   1   0  216.58    5.10
   1   1   0  200.68    4.90
   1   1   0  218.38    5.20
  -1   1   0  217.18    4.90
  -1   1   0  222.58    5.40
   2  -1   0  337.47    8.20
  -2  -1   0  348.57    8.00
  -2  -1   0  348.77    7.10
   2  -1   0  338.07    7.30
   2  -1   0  356.56    9.20
   2   1   0  355.46    8.30
  -2   1   0  354.56    8.20
  -2   1   0  334.87    8.20
  -2   1   0  339.47    8.10
   2   1   0  361.66    7.30
   2   1   0  348.47    9.20
   3  -1   0    3.60    3.00
   3  -1   0    7.20    2.90
   3   1   0    5.10    2.50
   3   1   0    5.30    2.70
   3   1   0    6.10    3.30
   4  -1   0    1.30    3.00
   4  -1   0   -2.30    2.70
   4  -1   0    2.20    3.00
   4   1   0   -2.50    2.40
   4   1   0   -2.90    3.10
   4   1   0   -1.90    2.40
   5  -1   0    8.70    3.80
   5  -1   0    5.60    3.40
   5  -1   0    6.00    4.00
   5   1   0   11.60    4.70
   5   1   0    7.40    3.50
   6  -1   0    0.40    4.70
   6  -1   0    3.90    4.80
   6   1   0    3.60    3.80
   6   1   0    5.40    5.20
   7  -1   0    9.00    5.20
   7  -1   0   -1.60    4.80
  -7  -1   0   11.90    5.80
   7   1   0   -3.90    4.90
  -8  -1   0   -1.40    5.30
   8  -1   0    0.10    4.90
   8  -1   0    1.50    5.20
  -8   1   0    7.60    5.30
   8   1   0   -4.10    4.20
   8   1   0   10.00    6.20
   9  -1   0   11.00    6.80
  -9  -1   0    5.40    6.60
   9   1   0    4.60    5.30
  -9   1   0    6.10    5.90
   9   1   0   28.10   13.30
 -10  -1   0   -3.70    7.10
  10  -1   0   -1.80    6.80
  10   1   0   10.90    8.30
 -10   1   0    6.50    8.10
  10   1   0    8.20    5.80
 -10   1   0   18.10    6.90
   0  -2   0  486.75    9.20
   0  -2   0  474.25    9.60
   0  -2   0  463.35   10.80
   0   2   0  479.85    9.20
   0   2   0  472.15   10.00
   0   2   0  466.45    9.40
   0   2   0  447.86   10.10
   1  -2   0   27.30    2.70
   1  -2   0   19.80    2.90
   1  -2   0   24.00    3.30
  -1  -2   0   28.00    2.20
  -1  -2   0   34.00    3.20
  -1   2   0   29.40    3.10
   1   2   0   25.80    3.40
   1   2   0   26.20    2.20
  -1   2   0   20.70    2.50
   1   2   0   27.80    3.20
   2  -2   0  473.45   10.50
   2  -2   0  461.15   11.50
  -2  -2   0  451.75    9.50
   2  -2   0  472.85   10.20
   2   2   0  460.25   10.30
   2   2   0  459.65   11.40
   2   2   0  449.66   10.80
  -2   2   0  453.95   10.60
  -3  -2   0   28.90    2.90
  -3  -2   0   33.50    3.50
   3  -2   0   24.80    4.10
   3  -2   0   28.20    3.10
   3  -2   0   21.10    3.30
   3   2   0   28.50    3.80
   3   2   0   32.00    3.20
   3   2   0   13.50    3.50
  -3   2   0   22.10    3.40
   4  -2   0   67.69    6.70
  -4  -2   0   50.49    4.80
   4  -2   0   54.59    5.10
  -4   2   0   51.09    5.20
   4   2   0   57.99    5.00
   4   2   0   55.59    3.60
   4   2   0   55.69    6.10
   5  -2   0    3.60    3.90
  -5  -2   0    6.60    3.70
   5  -2   0    1.80    3.40
   5   2   0    1.10    4.10
  -5   2   0    6.20    3.80
   5   2   0   10.30    4.00
   6  -2   0    7.20    4.70
   6  -2   0    8.60    5.10
  -6  -2   0   12.50    5.00
  -6   2   0    8.20    4.50
   6   2   0    9.20    5.60
   6   2   0    9.80    4.50
   7  -2   0   30.30    6.60
   7  -2   0   11.60    5.80
  -7  -2   0   23.60    6.30
   7   2   0   20.60    6.50
   7   2   0   33.30    6.00
   8  -2   0    5.80    5.40
  -8  -2   0    3.20    5.80
   8  -2   0    3.40    5.90
  -8   2   0   24.50    6.10
   8   2   0    5.70    6.10
   8   2   0    0.50    4.70
   9  -2   0    1.00    5.60
   9  -2   0    2.50    6.00
  -9  -2   0   -5.90    5.80
  -9   2   0   13.20    6.20
   9   2   0   -4.90    4.70
   9   2   0    1.80    7.00
  10  -2   0   -2.80    6.40
 -10  -2   0   -2.60    6.60
 -10   2   0   -1.30    6.10
  10   2   0    0.10    5.20
  10   2   0   -3.80    7.30
   0  -3   0   -1.10    2.10
   0  -3   0    0.20    2.70
   0  -3   0    6.70    3.50
   0   3   0   -0.70    2.00
   0   3   0   -2.00    2.30
   0   3   0    5.30    2.90
   1  -3   0  290.57    8.90
   1  -3   0  295.97    8.00
  -1  -3   0  289.77    8.80
  -1  -3   0  302.37    7.00
   1  -3   0  297.77    8.50
  -1  -3   0  290.27    8.70
  -1   3   0  308.97    8.80
   1   3   0  308.97    7.10
   1   3   0  297.57    8.80
   1   3   0  300.67    8.80
  -2  -3   0    4.30    2.10
   2  -3   0   -1.60    2.40
  -2  -3   0    0.30    2.30
   2  -3   0    0.60    2.90
  -2   3   0   -2.40    2.50
   2   3   0    2.60    2.80
   2   3   0    1.60    3.30
   2   3   0    4.20    1.80
   2   3   0    4.70    2.40
   3  -3   0   93.49    6.70
   3  -3   0   89.79    5.00
  -3  -3   0   79.69    4.90
  -3  -3   0   90.09    4.60
   3  -3   0   88.99    5.40
   3   3   0   86.89    5.50
   3   3   0   92.79    6.60
   3   3   0   92.19    5.10
  -3   3   0   95.49    5.40
   4  -3   0    1.20    2.60
  -4  -3   0    1.50    2.80
   4  -3   0    3.30    3.40
   4  -3   0   -0.90    2.70
   4   3   0   -0.10    2.90
   4   3   0    5.70    4.20
  -4   3   0    1.70    3.00
   4   3   0    0.10    2.30
   5  -3   0    4.30    4.20
   5  -3   0    4.50    3.70
  -5  -3   0   -1.40    3.40
  -5   3   0    7.90    4.10
   5   3   0    0.70    4.50
   5   3   0    3.30    3.80
   5   3   0    6.60    2.80
   6  -3   0    0.90    4.60
   6  -3   0   -1.60    4.20
  -6  -3   0    1.10    4.20
  -6   3   0    3.00    4.30
   6   3   0    2.20    5.30
   7  -3   0   62.09    7.70
  -7  -3   0   61.69    7.50
   7  -3   0   53.59    8.20
   7   3   0   58.79    7.20
   7   3   0   64.89    9.40
  -7   3   0   79.49    8.20
  -8  -3   0   27.60    6.90
   8  -3   0   19.30    6.50
   8  -3   0   21.70    7.20
   8   3   0   27.40    6.50
  -8   3   0   15.80    6.20
   8   3   0   13.10    6.90
   9  -3   0    0.80    5.80
  -9  -3   0   -1.30    5.70
   9  -3   0   -3.10    5.70
   9   3   0    1.10    6.40
  -9   3   0   11.70    6.50
   9   3   0    7.90    5.80
  10  -3   0    7.60    7.10
  10   3   0    1.70    5.90
  10   3   0    4.30    7.40
 -10   3   0   -0.90    6.00
   0  -4   0  177.18    8.70
   0  -4   0  192.18    7.30
   0  -4   0  186.98    6.40
   0   4   0  193.78    7.60
   1  -4   0   -0.90    2.60
  -1  -4   0    1.00    2.50
  -1  -4   0   -7.10    2.90
   1  -4   0   -1.50    2.50
  -1  -4   0    2.20    2.10
   1  -4   0   -1.20    3.00
  -1   4   0    5.50    3.10
   1   4   0    2.60    2.70
   1   4   0    4.20    3.10
   2  -4   0  219.68    7.30
   2  -4   0  233.98    8.80
  -2  -4   0  202.48    6.20
  -2  -4   0  218.88    8.30
   2  -4   0  219.58    8.60
   2   4   0  200.98    6.20
   2   4   0  223.78    8.60
  -2   4   0  213.88    8.30
   3  -4   0   74.19    5.10
  -3  -4   0   67.99    4.50
   3  -4   0   68.89    6.40
   3  -4   0   65.89    5.90
  -3   4   0   73.69    5.80
   3   4   0   68.69    5.40
   3   4   0   67.39    5.80
   3   4   0   72.29    5.70
   4  -4   0   -0.90    3.00
   4  -4   0    5.60    4.40
  -4  -4   0   -1.90    2.80
   4  -4   0    2.60    3.40
   4   4   0    1.30    3.70
  -4   4   0    0.10    3.50
   4   4   0    1.60    4.40
   4   4   0    0.00    2.70
  -5  -4   0   22.30    4.60
   5  -4   0   13.30    5.10
   5  -4   0   16.00    4.10
   5  -4   0   18.80    4.50
   5   4   0   12.50    5.80
  -5   4   0   11.00    4.50
   5   4   0   15.00    4.00
   5   4   0   11.90    4.80
  -6  -4   0  104.59    8.10
   6  -4   0   82.89    9.30
   6  -4   0  104.49    7.90
   6   4   0  102.99    6.60
  -6   4   0   94.19   10.00
   6   4   0  118.99    8.80
   6   4   0   80.99    9.70
  -7  -4   0    4.10    5.00
   7  -4   0    1.60    4.80
   7  -4   0   -2.00    4.90
  -7   4   0    2.00    5.00
   7   4   0    4.90    5.10
   7   4   0    2.80    5.70
   8  -4   0   34.70    6.90
   8  -4   0   36.60    8.30
  -8  -4   0   32.90    7.30
   8   4   0   35.50    7.10
   8   4   0   21.20    7.90
  -8   4   0   51.49    7.70
   9  -4   0    1.60    6.30
   9  -4   0    0.50    5.70
  -9  -4   0    7.80    6.30
  -9   4   0    2.60    6.10
   9   4   0    7.00    5.90
   9   4   0   21.90    8.00
  10  -4   0    5.20    6.60
 -10  -4   0    3.30    7.10
  10  -4   0    2.20    6.90
  10   4   0    8.30    8.30
 -10   4   0    0.40    6.60
  10   4   0   -5.20    7.10
   0  -5   0    0.50    3.70
   0  -5   0   -1.70    2.90
   0  -5   0    1.40    2.40
   0   5   0   -1.20    3.10
   1  -5   0  201.08    8.00
   1  -5   0  187.08    9.10
  -1  -5   0  193.28    8.40
   1  -5   0  195.28    8.10
  -1  -5   0  196.88    6.60
  -1  -5   0  188.48    8.70
  -1   5   0  207.78    8.80
   1   5   0  207.78    8.90
   1   5   0  172.08    8.40
  -2  -5   0   43.30    5.80
   2  -5   0   33.50    5.10
  -2  -5   0   28.40    3.80
   2  -5   0   38.50    4.50
  -2  -5   0   42.50    5.90
   2  -5   0   34.30    5.50
   2   5   0   24.90    4.90
  -2   5   0   34.60    4.90
   2   5   0   38.40    5.40
   3  -5   0    7.30    3.70
  -3  -5   0    9.10    3.00
  -3  -5   0   10.10    3.50
   3  -5   0    9.20    4.20
   3  -5   0    4.80    3.10
   3   5   0   13.80    4.00
  -3   5   0    1.60    3.90
   3   5   0    8.90    4.10
   4  -5   0    3.50    4.50
   4  -5   0   -0.30    3.40
  -4  -5   0    7.80    3.30
  -4  -5   0    1.80    3.20
   4  -5   0    5.90    4.10
  -4   5   0    4.50    4.40
   4   5   0    3.60    5.20
   4   5   0   -3.70    2.80
   4   5   0    5.70    6.90
   5  -5   0    5.50    4.00
  -5  -5   0   -0.50    3.60
   5  -5   0    6.50    5.20
   5  -5   0   -1.50    3.70
  -5   5   0    5.30    4.60
   5   5   0    5.90    4.80
   5   5   0   -0.80    5.30
   5   5   0   -2.10    3.50
   6  -5   0  253.47   10.70
   6  -5   0  257.67   11.20
  -6  -5   0  252.57   10.70
   6   5   0  264.27   12.60
  -6   5   0  259.77   11.80
   6   5   0  243.38   13.50
   6   5   0  267.07   10.80
  -7  -5   0   -2.40    4.80
   7  -5   0    4.90    5.80
   7  -5   0   -4.40    4.10
   7   5   0   11.40    7.00
  -7   5   0    7.20    5.20
   7   5   0   -2.70    3.30
   7   5   0    3.70    5.30
   8  -5   0   19.00    6.20
   8  -5   0   15.70    7.30
  -8  -5   0   16.60    6.50
   8   5   0   11.90    6.60
  -8   5   0   15.50    6.60
   8   5   0   17.70    7.90
   9  -5   0   13.10    7.60
  -9  -5   0   12.70    6.90
   9  -5   0    8.20    6.20
   9   5   0    5.00    7.30
   9   5   0    6.50    6.30
  -9   5   0   16.20    6.90
   0  -6   0    6.70    3.10
   0  -6   0   -1.10    3.60
   0  -6   0    1.40    4.20
   0   6   0    9.20    4.00
   1  -6   0   18.10    4.10
  -1  -6   0   12.60    3.20
   1  -6   0   26.30    5.10
   1  -6   0   20.50    5.00
  -1  -6   0   24.80    5.20
  -1  -6   0   18.40    4.70
   1   6   0   13.70    4.50
  -1   6   0   18.10    4.70
   2  -6   0    3.40    3.90
   2  -6   0    0.40    3.60
  -2  -6   0   -1.70    2.50
  -2  -6   0   -1.80    3.00
  -2  -6   0   -2.70    4.20
   2  -6   0    0.30    3.70
   2   6   0    0.70    3.40
   2   6   0   -0.10    3.70
  -2   6   0    3.00    3.80
   3  -6   0    3.20    4.00
  -3  -6   0   -0.10    4.20
   3  -6   0   -0.20    4.10
   3  -6   0   -0.80    3.60
  -3  -6   0    2.00    3.00
  -3  -6   0   -1.80    3.30
   3   6   0   -3.60    3.80
  -3   6   0    6.70    4.80
   4  -6   0    2.10    3.90
   4  -6   0    6.80    4.80
  -4  -6   0    8.40    5.80
  -4  -6   0    3.40    3.60
   4  -6   0    4.80    5.40
  -4  -6   0    1.20    3.80
   4   6   0    5.50    4.90
  -4   6   0   -0.90    4.20
   4   6   0    5.70    3.90
   5  -6   0   47.30    6.10
   5  -6   0   37.10    7.10
  -5  -6   0   36.30    5.20
   5  -6   0   36.60    5.90
  -5   6   0   28.70    6.70
   5   6   0   49.50    7.40
   6  -6   0    5.70    4.30
  -6  -6   0   16.60    5.10
   6  -6   0   10.30    6.30
   6  -6   0   13.80    5.00
  -6   6   0   21.00    6.30
   6   6   0   19.30    5.40
   6   6   0    0.10    5.10
   7  -6   0    7.20    5.00
  -7  -6   0   -0.40    4.80
   7  -6   0    7.60    6.20
   7   6   0   -1.30    4.30
   7   6   0    2.40    5.30
  -7   6   0   -4.50    5.30
   8  -6   0   16.40    7.40
   8  -6   0   -0.20    5.20
  -8  -6   0    3.50    5.20
  -8   6   0  -11.30    5.40
   8   6   0    3.70    6.00
   9  -6   0    4.70    6.10
   9  -6   0    2.80    6.50
  -9  -6   0    8.10    5.90
  -9   6   0   -6.30    6.70
   9   6   0    2.30    6.40
   0  -7   0    0.40    5.30
   0  -7   0   -1.80    3.20
   0  -7   0   -3.10    4.20
   0   7   0   -4.60    3.90
  -1  -7   0   11.90    5.30
   1  -7   0    4.10    5.10
   1  -7   0    5.40    4.50
  -1  -7   0    1.70    5.30
  -1  -7   0    1.60    3.10
   1  -7   0   10.00    4.40
   1   7   0    6.50    4.70
  -1   7   0    3.70    4.50
  -2  -7   0    2.50    3.10
  -2  -7   0    3.80    4.50
  -2  -7   0    5.00    5.60
   2  -7   0    6.70    6.30
   2  -7   0   10.20    5.30
  -2   7   0    9.40    5.10
   2   7   0    3.10    4.70
  -3  -7   0   -2.20    4.30
   3  -7   0    1.80    4.60
  -3  -7   0    2.60    3.30
   3  -7   0    4.70    5.10
  -3  -7   0    1.90    5.50
   3  -7   0    3.40    4.80
   3   7   0    7.90    4.80
  -3   7   0   -1.10    4.60
   4  -7   0   -3.60    4.20
  -4  -7   0    0.40    4.80
  -4  -7   0    5.10    3.60
   4  -7   0   -0.70    5.20
   4  -7   0    6.20    4.30
  -4  -7   0   -2.70    5.60
   4   7   0    4.70    4.30
  -4   7   0   -0.70    4.80
   4   7   0   -1.40    4.80
   5  -7   0   20.60    5.80
  -5  -7   0   24.80    4.60
   5  -7   0   15.50    6.40
   5  -7   0   29.70    5.30
  -5  -7   0   11.80    5.20
  -5  -7   0    9.30    6.10
  -5   7   0   31.30    6.80
   5   7   0   10.80    5.20
   5   7   0   15.10    6.20
  -6  -7   0   15.30    7.20
   6  -7   0   19.30    5.70
  -6  -7   0   12.20    4.70
   6  -7   0   17.30    7.20
   6   7   0   20.60    5.80
  -6   7   0    9.80    5.90
   6   7   0   18.20    6.80
  -7  -7   0    1.30    6.60
   7  -7   0    0.00    4.60
   7  -7   0   -6.90    5.70
  -7  -7   0    3.10    4.90
   7  -7   0   -2.30    4.80
   7   7   0    2.70    5.00
  -7   7   0    8.80    6.30
   7   7   0    0.70    6.30
   8  -7   0    3.90    5.70
   8  -7   0   -0.90    6.70
  -8  -7   0    0.40    7.00
   8   7   0   -1.10    4.50
   8   7   0  -10.00    4.90
  -8   7   0    8.00    6.80
  -9  -7   0    3.50    5.90
   9  -7   0   -1.80    5.90
   9  -7   0    0.50    7.50
  -9  -7   0   -3.50    7.00
   9   7   0   -4.60    6.20
  -9   7   0   -4.50    7.10
   0  -8   0   88.79   10.60
   0  -8   0   85.19    9.80
   0  -8   0   73.89    6.80
   0   8   0   63.29    8.30
   1  -8   0  117.89   10.30
  -1  -8   0  138.59   11.90
   1  -8   0  111.39   10.50
  -1  -8   0  111.89    7.20
  -1  -8   0  117.49   10.20
   1  -8   0  104.59    8.40
   1   8   0  124.89   10.00
  -1   8   0  136.79   10.00
   2  -8   0    3.40    5.00
  -2  -8   0   15.40    6.50
  -2  -8   0   -0.10    6.10
   2  -8   0   10.90    6.20
  -2  -8   0    7.70    3.80
   2  -8   0    1.00    5.00
  -2   8   0   14.90    5.70
   2   8   0   12.50    5.70
   3  -8   0    4.80    5.30
  -3  -8   0   13.00    6.60
  -3  -8   0    1.10    6.20
   3  -8   0    9.90    5.10
  -3  -8   0   15.40    3.90
   3  -8   0   -3.20    4.60
   3   8   0    9.20    5.60
  -3   8   0    7.10    5.50
   3   8   0   -2.50    4.00
  -4  -8   0   -6.00    5.80
   4  -8   0   -1.90    4.80
  -4  -8   0   -2.70    3.10
   4  -8   0   -4.70    4.00
  -4  -8   0  -10.80    4.20
   4  -8   0   -5.60    4.70
  -4   8   0    1.10    5.20
   4   8   0    7.50    5.70
   5  -8   0   13.00    5.50
  -5  -8   0   14.00    5.70
   5  -8   0   12.00    5.10
  -5  -8   0    5.60    6.20
   5  -8   0    3.80    6.00
  -5  -8   0   21.20    4.20
   5   8   0   16.50    6.30
  -5   8   0   28.10    7.00
   5   8   0    3.90    5.10
   6  -8   0   -6.10    4.50
  -6  -8   0    0.40    3.60
   6  -8   0    4.90    4.60
   6  -8   0   -6.10    5.60
  -6  -8   0  -10.40    5.60
   6   8   0    7.80    6.40
  -6   8   0   -3.20    4.60
   6   8   0   -6.90    4.70
  -7  -8   0   -4.10    6.50
   7  -8   0   -0.10    5.20
  -7  -8   0   -2.50    3.90
   7  -8   0    8.10    7.50
   7  -8   0   -6.60    4.30
  -7   8   0    0.70    5.90
   7   8   0   12.90    7.30
   7   8   0   -4.90    5.50
   8  -8   0    6.60    8.00
   8  -8   0   -2.40    5.10
  -8  -8   0    1.00    7.50
   8   8   0   12.70    7.90
  -8   8   0    4.10    7.10
   8   8   0    0.10    5.60
   0  -9   0    4.10    6.50
   0  -9   0    0.20    6.50
   0  -9   0    0.20    4.00
   0   9   0   -3.20    5.20
   1  -9   0   81.89    8.40
   1  -9   0   75.89    9.50
  -1  -9   0   97.79   11.80
  -1  -9   0   82.59    7.00
   1  -9   0  109.29   11.10
  -1  -9   0   76.79    9.90
   1   9   0   81.89   10.10
  -1   9   0   78.59    9.20
  -2  -9   0   17.10    7.20
   2  -9   0   22.10    6.10
  -2  -9   0   23.30    7.80
  -2  -9   0   20.70    4.50
   2  -9   0   19.60    6.90
   2   9   0   26.00    6.80
  -2   9   0   21.00    6.90
   3  -9   0   25.60    7.10
  -3  -9   0    7.90    6.70
  -3  -9   0   20.20    7.40
  -3  -9   0   16.20    3.90
   3  -9   0   22.10    6.60
   3  -9   0   23.00    6.00
   3   9   0   15.70    6.80
  -3   9   0   16.40    6.50
   4  -9   0    8.70    5.50
   4  -9   0    1.40    6.10
   4  -9   0   -6.00    4.60
  -4  -9   0   -4.00    6.20
  -4  -9   0    3.30    6.00
  -4  -9   0    0.60    3.10
   4   9   0    4.80    6.90
  -4   9   0    5.20    6.10
   4   9   0   -5.70    5.10
   5  -9   0    8.20    5.00
  -5  -9   0    9.00    7.60
   5  -9   0    8.50    6.00
  -5  -9   0    8.10    3.30
   5   9   0    6.40    5.70
  -5   9   0    2.10    6.10
   6  -9   0    7.60    4.90
  -6  -9   0    6.80    7.70
   6  -9   0    0.20    6.80
  -6  -9   0    2.30    3.20
   6  -9   0    0.20    5.40
  -6   9   0   -6.40   10.70
   6   9   0   -8.10    5.50
   6   9   0   17.90    7.10
   7  -9   0    1.80    7.70
   7  -9   0   -0.80    5.30
   7  -9   0    6.10    5.10
  -7  -9   0   -7.50    6.80
  -7   9   0   -2.50    6.50
   7   9   0    1.80    7.40
   7   9   0   19.00    8.40
   0 -10   0   10.60    8.00
   0 -10   0  -10.50    3.70
   0 -10   0   -3.00    6.30
   0  10   0    1.90    5.50
  -1 -10   0   -5.20    7.00
  -1 -10   0    0.20    4.00
   1 -10   0   -3.80    6.30
   1 -10   0    1.60    7.30
  -1 -10   0    6.20    7.30
   1 -10   0   -5.10    4.20
  -1  10   0    4.80    5.80
   1  10   0   -2.70    5.10
  -2 -10   0    6.80    7.40
  -2 -10   0    3.20    7.50
   2 -10   0   -1.90    5.00
   2 -10   0    1.80    6.00
  -2 -10   0   -4.90    3.10
   2 -10   0    6.50    6.80
  -2  10   0    3.50    5.70
   2  10   0    7.20    5.90
  -3 -10   0    3.30    3.30
   3 -10   0    5.00    5.80
  -3 -10   0    1.90    6.80
  -3 -10   0   -1.50    6.60
   3 -10   0   -0.40    5.50
   3 -10   0   10.00    6.40
  -3  10   0    6.90    6.30
   3  10   0   -4.60    6.00
  -4 -10   0   -7.90    6.10
   4 -10   0    3.20    6.40
  -4 -10   0   -1.10    2.80
   4 -10   0   -3.50    4.90
   4 -10   0    4.30   11.20
  -4 -10   0   12.20    7.90
   4  10   0   -3.50    5.80
  -4  10   0   -6.70    5.20
   5 -10   0   -5.00    6.50
   5 -10   0    6.30    5.30
   5 -10   0    1.30    5.70
  -5 -10   0   -0.30    6.90
  -5  10   0    7.90    7.00
   5  10   0   -2.10    6.80
   6 -10   0  -11.30    4.30
   6 -10   0   -3.50    7.20
  -6 -10   0   -4.50    7.60
   6 -10   0    0.30    6.10
   6  10   0   -1.40    6.80
  -6  10   0   -3.60    6.50
   7 -10   0   19.20    5.80
   7 -10   0    7.20    6.70
   7 -10   0    5.90    8.60
  -7 -10   0   13.70    9.50
   7  10   0   12.20    9.30
  -7  10   0    7.50    7.80
   0 -11   0   -3.60    7.10
   0 -11   0    7.90    8.00
   0 -11   0    0.60    4.50
   0  11   0   -6.10    5.50
   1 -11   0    0.90    7.00
   1 -11   0  -12.10    6.30
   1 -11   0   -6.40    4.70
  -1 -11   0   12.20   11.70
  -1 -11   0    5.80    4.60
  -1 -11   0   -2.90    7.30
  -1  11   0    3.80    6.60
   1  11   0    2.10    6.30
   2 -11   0   -4.30    6.30
   2 -11   0    7.30    8.40
  -2 -11   0   -9.90    7.50
   2 -11   0    3.20    5.80
  -2 -11   0    5.70    7.80
  -2 -11   0    0.10    3.80
   2  11   0  -15.90    5.20
  -2  11   0    6.40    6.70
  -3 -11   0   11.10    3.70
   3 -11   0    5.60    7.80
  -3 -11   0    5.80    8.30
   3 -11   0    1.10    6.20
  -3 -11   0    0.30    7.50
   3 -11   0   10.20    6.50
  -3  11   0   -1.00    6.10
   3  11   0   11.80    7.70
  -4 -11   0   -6.80    6.60
   4 -11   0    4.50    5.70
   4 -11   0    7.20    6.70
   4 -11   0    1.40    6.50
   4  11   0    8.70    7.30
  -4  11   0    1.30    5.90
   5 -11   0   -9.30    4.80
   5 -11   0    9.90    8.30
   5 -11   0    3.50    6.30
  -5 -11   0   -5.50    7.10
  -5  11   0   -3.50    6.30
   5  11   0    0.30    7.20
   6 -11   0    2.90    5.00
  -6 -11   0   14.90    9.60
   6 -11   0   17.90   10.00
   6 -11   0    9.80    7.70
  -6  11   0    5.30    7.40
   6  11   0   20.40    9.80
   0 -12   0   27.80    9.40
   0 -12   0   32.90   11.40
   0 -12   0   34.40    6.40
   0  12   0   31.70    9.00
   1 -12   0   11.50    6.70
   1 -12   0    0.90    7.70
   1 -12   0   -1.00    8.10
  -1 -12   0   -7.00    8.70
  -1 -12   0    4.80    8.40
  -1 -12   0    0.70    4.50
  -1  12   0   -4.90    6.00
   1  12   0   -8.00    5.50
   2 -12   0    6.20    7.10
   2 -12   0   -4.50    5.90
   2 -12   0   -7.30    8.40
  -2 -12   0   12.50    8.60
  -2 -12   0   -3.70    9.90
  -2 -12   0    4.30    4.30
  -2  12   0   -2.40    6.20
   2  12   0    2.00    6.90
  -3 -12   0    1.10    8.50
   3 -12   0    9.80    8.60
   3 -12   0   19.00    7.90
   3 -12   0    5.70    6.60
  -3  12   0    1.60    6.60
   3  12   0   -0.90    7.20
   4 -12   0   -9.30    6.90
  -4 -12   0   -7.10    8.00
   4 -12   0    7.20    6.20
   4 -12   0    9.40    8.00
  -4  12   0   -0.50    7.10
   4  12   0   -4.60    7.30
   0 -13   0    0.90    5.60
   0 -13   0  -11.70    9.40
   0 -13   0    6.50   10.50
   0  13   0    9.70    8.40
   1 -13   0    2.00    5.70
  -1 -13   0    9.60    9.50
   1 -13   0    1.90    8.60
  -1 -13   0   -6.70    4.60
   1 -13   0   14.10   12.10
  -1 -13   0   -4.30    9.60
  -1  13   0    2.60    7.40
   1  13   0    7.70    7.90
  -2 -13   0   16.50   14.50
   2 -13   0   19.20   11.40
   2 -13   0    1.90    6.30
  -2 -13   0   -5.70    8.00
   2 -13   0   11.70    8.10
  -2  13   0   -4.00    7.30
   2  13   0    3.90    8.00
  10   0  -1   -0.80    7.40
 -10   0   1   -2.30    7.00
   9   0  -1    0.40    6.10
   8   0  -1   -1.70    5.00
   8   0  -1   -7.50    4.10
   8   0  -1   -0.90    4.70
   7   0  -1   -2.60    4.50
   7   0  -1    3.00    5.30
   7   0  -1   -2.70    4.30
   6   0  -1   -4.50    3.70
   6   0  -1   -7.30    4.00
   6   0  -1   -9.10    3.70
   5   0  -1   -5.10    2.90
   5   0  -1    2.10    3.90
   5   0  -1   -2.70    3.10
   4   0  -1    1.70    3.00
   4   0  -1    0.50    2.80
   4   0  -1    3.20    3.20
   3   0  -1   -0.70    2.70
   3   0  -1    0.50    2.70
   3   0  -1   -2.20    2.40
   2   0  -1    3.90    2.50
   2   0  -1    5.10    2.40
   2   0  -1    6.80    2.50
   1   0  -1    0.90    1.20
   1   0  -1   -0.30    1.00
   1   0  -1   -1.10    1.00
  -1   0  -1   -0.50    0.90
   1   0   1    1.30    0.60
   1   0   1    1.00    1.00
  -1   0  -1   -0.80    1.20
   1   0   1   -2.30    1.10
  -1   0  -1   -0.60    1.00
   2   0   1    1.60    2.60
   2   0   1    1.70    1.70
   2   0   1    0.40    1.60
  -2   0  -1    0.00    1.40
  -2   0  -1    0.60    1.50
   2   0   1    0.80    2.30
   3   0   1    2.30    2.90
   3   0   1   -3.20    2.00
   3   0   1   -0.20    2.50
   4   0   1   -1.20    2.40
   4   0   1   -0.90    3.20
   4   0   1    1.00    2.90
   5   0   1    5.00    3.70
   5   0   1    7.00    3.10
   5   0   1    9.50    4.00
   6   0   1   -3.70    4.20
   6   0   1    1.00    3.50
   7   0   1    4.70    5.50
   7   0   1   -1.40    4.00
   8   0   1   -1.80    3.80
  -8   0  -1    3.10    6.10
   8   0   1   -2.90    5.20
  -9   0  -1   -1.90    6.50
   9   0   1    7.50    9.20
 -10   0  -1   -5.30    7.20
  10   0   1   -1.70    6.40
 -10   0  -1   -6.10    5.50
  10  -1  -1    7.70    7.20
 -10  -1   1   -2.50    6.80
  10   1  -1   10.70    8.10
  10   1  -1    8.00    6.50
 -10   1   1    9.00    6.60
   9  -1  -1    4.60    6.30
   9  -1  -1    3.40    7.90
  -9  -1   1    8.00    6.90
  -9   1   1    4.70    5.50
   9   1  -1   -4.80    6.30
   9   1  -1   -1.90    4.80
   8  -1  -1   12.00    6.10
   8  -1  -1   46.10    7.70
  -8  -1   1   27.60    7.00
   8   1  -1   31.60    6.30
   8   1  -1   23.80    6.90
   7  -1  -1   20.40    6.20
   7  -1  -1   16.60    5.80
   7   1  -1   22.00    5.90
   7   1  -1    9.60    5.90
   6  -1  -1    4.10    4.50
   6  -1  -1   13.90    4.70
   6  -1  -1   17.40    5.10
   6   1  -1   10.10    4.30
   6   1  -1   -2.40    4.30
   6   1  -1    3.30    4.20
   5  -1  -1   18.40    4.60
   5  -1  -1   36.40    5.00
   5  -1  -1   34.30    5.10
   5   1  -1   44.60    5.10
   5   1  -1   38.30    5.80
   5   1  -1   33.30    4.80
   4  -1  -1   17.60    4.10
   4  -1  -1   12.20    3.60
   4  -1  -1   16.50    3.50
   4   1  -1   16.70    3.60
   4   1  -1    9.80    3.20
   4   1  -1   18.30    4.20
   3  -1  -1  118.19    6.20
   3  -1  -1  109.79    5.40
   3  -1  -1  119.59    5.20
   3   1  -1  108.09    5.70
   3   1  -1  119.69    5.20
   3   1  -1  108.59    5.90
   2  -1  -1   55.09    3.30
  -2  -1   1   50.49    3.00
   2  -1  -1   56.19    2.90
   2  -1  -1   59.09    4.50
  -2  -1   1   56.99    2.70
   2   1  -1   58.69    4.60
   2   1  -1   53.39    3.20
  -2   1   1   58.59    3.30
   2   1  -1   52.09    4.20
  -1  -1   1   82.49    2.80
  -1  -1   1   78.29    3.10
   1  -1  -1   80.79    3.20
   1  -1  -1   87.99    3.60
   1  -1  -1   88.59    3.10
  -1  -1   1   80.39    2.00
  -1  -1   1   78.49    3.10
   1  -1  -1   80.39    2.20
  -1   1   1   86.19    2.90
   1   1  -1   83.39    2.90
   1   1  -1   81.39    2.10
   1   1  -1   83.29    3.40
  -1   1   1   77.19    2.10
  -1   1   1   90.99    3.50
  -1   1   1   84.99    3.30
   0  -1  -1   79.59    2.10
   0  -1   1   79.89    2.90
   0   1   1   76.79    2.60
   0   1  -1   75.29    2.00
   0   1  -1   76.49    2.70
   0   1   1   72.19    2.70
  -1  -1  -1  127.39    3.90
  -1  -1  -1  130.59    4.10
   1  -1   1  125.09    4.00
   1  -1   1  129.09    4.20
  -1  -1  -1  126.79    3.50
   1  -1   1  129.69    4.00
  -1  -1  -1  126.69    3.80
   1  -1   1  123.59    3.30
  -1   1  -1  131.09    4.10
   1   1   1  125.09    3.70
   1   1   1  127.79    4.20
   1   1   1  128.09    3.60
  -1   1  -1  124.49    3.90
  -1   1  -1  126.49    3.30
  -1   1  -1  122.39    3.80
   2  -1   1  297.37    8.50
  -2  -1  -1  308.97    7.10
  -2  -1  -1  299.57    7.00
  -2  -1  -1  292.97    8.00
  -2   1  -1  302.27    7.20
   2   1   1  314.37    8.60
  -2   1  -1  310.77    7.00
  -2   1  -1  307.27    6.90
   2   1   1  302.77    7.20
   2   1   1  302.77    7.10
   3  -1   1  287.77    8.80
   3  -1   1  298.77    9.50
  -3  -1  -1  291.97    8.60
   3   1   1  277.87    7.50
  -3   1  -1  264.27    7.80
  -3   1  -1  290.67    7.50
   3   1   1  286.37    7.00
   3   1   1  276.77    9.20
   4  -1   1   19.20    3.90
   4  -1   1   14.60    3.90
  -4  -1  -1   13.00    3.80
   4   1   1   23.00    4.60
   4   1   1   13.10    3.00
   5  -1   1   34.60    5.30
   5  -1   1   38.20    5.60
  -5  -1  -1   40.50    5.50
   5   1   1   38.40    5.90
   5   1   1   36.60    4.50
   6  -1   1   13.10    4.90
  -6  -1  -1   18.70    5.40
   6  -1   1   22.50    5.30
   6   1   1   20.90    5.90
   6   1   1   20.50    4.50
  -7  -1  -1    2.90    5.50
   7  -1   1    5.80    5.30
   7  -1   1    9.80    5.70
  -7   1  -1   -5.00    3.90
   7   1   1    1.60    3.90
   7   1   1    3.40    5.50
  -8  -1  -1    2.70    5.50
   8  -1   1    1.10    5.20
   8   1   1    3.70    5.90
  -8   1  -1    6.00    4.90
   8   1   1    2.80    4.50
  -9  -1  -1    3.30    6.70
   9  -1   1   -4.60    5.40
   9   1   1    9.10    6.30
  -9   1  -1    5.90    5.50
  -9   1  -1    1.40    7.00
   9   1   1   -5.60    4.40
  10  -1   1    3.30    7.10
 -10  -1  -1    4.20    7.80
 -10   1  -1   11.10    6.30
  10   1   1    4.40    7.30
 -10   1  -1   -2.80    7.70
 -10  -2   1   -1.70    8.00
  10  -2  -1   15.30    7.50
  10   2  -1   -7.80    5.30
  10   2  -1   -1.90    7.00
 -10   2   1    2.10    6.20
   9  -2  -1   18.80    7.00
  -9  -2   1    1.30    6.20
   9  -2  -1    4.00    5.90
   9   2  -1    4.30    6.30
  -9   2   1    3.70    5.90
   9   2  -1    8.70    5.80
  -8  -2   1   47.20    7.60
   8  -2  -1   38.20    7.10
   8  -2  -1   18.10    6.80
   8   2  -1   43.00    7.00
  -8   2   1   29.10    6.70
   8   2  -1   43.00    8.50
  -7  -2   1   94.29    8.40
   7  -2  -1  102.99    8.60
   7  -2  -1   68.59    8.90
   7   2  -1   80.19    9.40
  -7   2   1   94.19    8.30
   7   2  -1   97.19    8.40
  -6  -2   1   13.80    5.00
   6  -2  -1   20.20    5.80
   6  -2  -1   25.20    5.40
  -6   2   1   16.90    5.10
   6   2  -1   16.40    5.00
   6   2  -1   21.00    6.30
   5  -2  -1   18.80    6.00
  -5  -2   1   22.50    4.40
   5  -2  -1   17.20    4.30
   5   2  -1   10.60    4.00
  -5   2   1   15.70    4.20
   4  -2  -1   22.00    4.50
   4  -2  -1   26.10    2.90
   4  -2  -1   33.70    4.20
  -4   2   1   26.70    4.30
   4   2  -1   30.80    5.20
   4   2  -1   24.30    4.30
   3  -2  -1   -0.20    2.10
   3  -2  -1    1.30    2.00
  -3  -2   1   -0.50    2.20
   3  -2  -1   -3.40    2.60
   3   2  -1    4.50    2.00
  -3   2   1   -0.70    2.70
   3   2  -1    0.20    3.30
   3   2  -1    0.00    2.50
  -2  -2   1  145.49    5.30
   2  -2  -1  153.68    4.80
   2  -2  -1  149.88    5.50
   2  -2  -1  158.68    6.60
  -2  -2   1  153.78    4.30
  -2  -2   1  147.79    4.30
   2   2  -1  155.98    6.60
   2   2  -1  148.29    6.10
   2   2  -1  156.28    5.40
  -2   2   1  160.58    6.30
  -2   2   1  144.99    4.70
   1  -2  -1  113.89    3.50
  -1  -2   1  115.89    6.00
   1  -2  -1  107.79    4.90
  -1  -2   1  109.09    4.60
   1   2  -1  103.79    5.50
   0  -2  -1  169.88    4.50
   0  -2   1  171.58    4.30
   0  -2   1  163.28    5.60
   0  -2  -1  171.98    5.60
   0  -2  -1  168.78    5.10
   0  -2   1  158.78    5.50
   0  -2  -1  179.48    4.60
   0   2  -1  165.28    5.60
   0   2   1  177.58    5.10
   0   2   1  168.98    5.40
   0   2  -1  166.88    5.30
   0   2  -1  175.78    4.30
   0   2   1  168.18    5.60
   0   2  -1  165.08    5.30
  -1  -2  -1  137.09    4.70
   1  -2   1  130.19    5.10
   1  -2   1  137.79    5.20
  -1  -2  -1  129.69    5.10
   1  -2   1  143.59    5.60
   1  -2   1  131.89    4.60
   1   2   1  131.19    4.50
  -1   2  -1  129.79    5.20
  -1   2  -1  138.89    4.80
   1   2   1  128.59    5.20
   1   2   1  133.59    5.00
  -2  -2  -1   27.00    3.20
   2  -2   1   19.90    3.30
   2  -2   1   23.60    3.60
   2  -2   1   23.10    3.20
  -2  -2  -1   23.90    3.10
   2   2   1   26.80    3.30
  -2   2  -1   24.10    3.10
   2   2   1   29.60    3.40
   2   2   1   13.80    3.20
   3  -2   1  192.38    6.60
   3  -2   1  188.28    7.00
  -3  -2  -1  174.08    6.00
   3  -2   1  186.68    8.00
  -3  -2  -1  195.08    6.90
   3   2   1  196.68    6.50
  -3   2  -1  192.08    6.50
   3   2   1  183.98    7.90
   3   2   1  195.18    6.80
  -4  -2  -1   47.00    4.90
   4  -2   1   38.90    4.90
   4  -2   1   37.20    5.20
   4   2   1   52.39    4.70
   4   2   1   50.59    6.00
   4   2   1   46.70    3.80
  -4   2  -1   46.10    4.40
   5  -2   1   28.50    5.40
   5  -2   1   37.30    5.40
  -5  -2  -1   34.20    5.20
   5   2   1   27.80    5.70
   5   2   1   41.20    5.10
  -5   2  -1   37.00    4.80
   6  -2   1   25.00    5.80
   6  -2   1   26.80    5.90
  -6  -2  -1   22.50    5.90
   6   2   1   32.40    5.40
  -6   2  -1   24.20    5.00
   6   2   1   31.20    6.50
   7  -2   1    1.80    4.80
   7  -2   1   -2.30    5.00
  -7  -2  -1    5.20    5.40
  -7   2  -1    7.90    4.80
   7   2   1    6.20    4.50
   7   2   1   -2.30    5.30
  -8  -2  -1   39.50    7.90
   8  -2   1   42.60    7.70
   8  -2   1   42.40    7.90
   8   2   1   26.70    7.20
  -8   2  -1   55.79    7.60
   8   2   1   49.60    6.90
  -9  -2  -1   -3.80    6.30
   9  -2   1   -7.60    5.50
   9   2   1    2.20    6.70
   9   2   1    5.80    5.10
  -9   2  -1   -4.40    4.80
  10  -2   1    9.60    7.50
 -10  -2  -1   -3.70    7.10
  10   2   1   -0.90    7.20
 -10   2  -1   -2.50    5.40
 -10   2  -1  -15.20    7.70
  10   2   1    1.70    5.10
 -10  -3   1   -5.00    6.40
  10  -3  -1   -1.00    6.80
  10   3  -1    7.50    7.80
  10   3  -1    9.00    6.40
 -10   3   1   -4.40    6.50
   9  -3  -1    4.70    6.60
  -9  -3   1   12.40    6.50
   9  -3  -1   13.00    6.60
   9   3  -1   12.60    6.20
   9   3  -1    3.20    6.80
  -9   3   1   13.20    6.70
  -8  -3   1   34.60    6.90
   8  -3  -1   13.10    6.80
   8  -3  -1   16.70    6.00
   8   3  -1   11.30    6.90
   8   3  -1   31.80    6.90
  -8   3   1   13.10    5.90
   7  -3  -1    8.90    5.10
  -7  -3   1    8.90    5.20
   7  -3  -1    8.20    5.60
   7   3  -1    1.40    5.80
  -7   3   1    5.20    5.20
   7   3  -1   -0.50    4.80
   6  -3  -1   25.60    6.60
  -6  -3   1   45.20    6.10
   6  -3  -1   39.20    6.00
   6   3  -1   44.90    6.60
   6   3  -1   22.70    6.80
  -6   3   1   25.70    8.20
   5  -3  -1    7.90    3.60
   5  -3  -1    3.50    2.80
   5  -3  -1    7.40    4.50
  -5  -3   1   13.60    3.90
   5   3  -1    5.20    4.20
  -5   3   1    4.00    4.00
   5   3  -1    1.60    4.70
   4  -3  -1   -3.20    2.20
   4  -3  -1   -3.20    3.40
   4  -3  -1    1.70    2.70
  -4  -3   1    5.50    2.80
   4   3  -1    3.30    3.60
  -4   3   1    3.00    3.40
   4   3  -1    1.90    2.30
   4   3  -1   -0.20    3.20
  -3  -3   1   34.90    3.50
   3  -3  -1   41.90    5.30
  -3  -3   1   40.70    4.00
  -3  -3   1   37.40    3.20
   3  -3  -1   38.50    4.10
   3  -3  -1   36.00    3.60
   3   3  -1   38.50    5.20
   3   3  -1   42.60    4.00
   3   3  -1   41.60    4.90
  -3   3   1   40.50    4.60
   2  -3  -1  744.03   13.90
   2  -3  -1  740.53   15.80
  -2  -3   1  747.53   13.00
   2  -3  -1  740.73   16.60
  -2  -3   1  736.73   15.60
  -2   3   1  718.63   16.10
   2   3  -1  730.23   15.60
   2   3  -1  737.33   16.30
  -2   3   1  696.43   13.70
   1  -3  -1  209.38    7.30
  -1  -3   1  204.88    7.30
  -1  -3   1  193.08    7.80
   1  -3  -1  211.28    6.00
  -1  -3   1  209.08    4.80
   1  -3  -1  218.38    7.60
  -1   3   1  209.68    5.70
   1   3  -1  210.18    4.90
   1   3  -1  199.58    7.20
  -1   3   1  213.28    7.50
   1   3  -1  210.48    7.40
   0  -3   1  236.48    8.00
   0  -3  -1  238.88    6.90
   0  -3   1  244.08    8.30
   0  -3  -1  232.98    7.90
   0  -3   1  237.08    6.20
   0   3  -1  224.78    7.50
   0   3  -1  233.28    6.10
   0   3  -1  228.28    7.70
   0   3   1  228.48    7.80
   1  -3   1  113.29    6.20
   1  -3   1  122.09    5.80
   1  -3   1  110.99    5.30
  -1  -3  -1  117.99    5.90
  -1  -3  -1  130.49    5.10
  -1   3  -1  119.79    5.50
   1   3   1  125.49    5.60
   1   3   1  117.09    5.30
   2  -3   1  156.88    6.20
   2  -3   1  164.48    7.30
  -2  -3  -1  162.58    6.50
   2  -3   1  148.99    6.70
   2   3   1  165.78    6.40
  -2   3  -1  157.78    6.30
   2   3   1  153.98    7.10
  -3  -3  -1   12.40    3.00
   3  -3   1   19.10    3.60
  -3  -3  -1   13.70    3.20
   3  -3   1   12.40    3.80
   3  -3   1   13.80    3.40
   3   3   1   10.70    4.00
   3   3   1   11.90    3.00
   3   3   1   18.30    3.70
  -3   3  -1   19.00    3.50
   4  -3   1    5.60    4.00
   4  -3   1   -1.70    3.10
   4  -3   1    6.20    3.10
  -4  -3  -1    3.90    3.20
   4   3   1    2.20    3.50
  -4   3  -1    2.20    2.80
   4   3   1    2.90    3.10
   5  -3   1    0.10    3.80
   5  -3   1   -2.50    3.80
  -5  -3  -1    1.60    3.80
   5   3   1   -2.00    3.20
   5   3   1   -1.40    4.40
  -5   3  -1   -0.90    3.10
   5   3   1    1.00    2.60
   6  -3   1   10.40    5.40
   6  -3   1    2.00    4.60
  -6  -3  -1    3.50    4.70
   6   3   1    7.90    5.30
  -6   3  -1    0.80    4.10
   6   3   1    5.10    4.60
   7  -3   1  168.28   10.60
   7  -3   1  146.99   11.50
  -7  -3  -1  184.28   10.80
   7   3   1  163.78   11.80
  -7   3  -1  172.38    9.60
   7   3   1  178.58    9.80
   8  -3   1   22.00    7.00
   8  -3   1   34.00    7.20
  -8  -3  -1   32.10    7.30
   8   3   1   38.60    8.10
   8   3   1   31.60    6.30
  -8   3  -1   38.80    6.70
   9  -3   1   11.40    7.00
  -9  -3  -1    6.50    6.70
   9  -3   1   -3.10    5.70
   9   3   1    1.70    4.90
   9   3   1    6.10    7.00
  -9   3  -1   -0.30    5.40
 -10  -3  -1    9.90    7.50
  10  -3   1  -21.90    5.80
  10   3   1    8.50    8.20
 -10   3  -1    2.40    6.00
  10   3   1   -9.20    5.10
  10  -4  -1   19.00    7.20
  10  -4  -1   -5.30    6.30
 -10  -4   1    2.80    7.00
  10   4  -1   10.50    7.40
  10   4  -1    0.10    7.20
 -10   4   1    6.70    7.00
  -9  -4   1    8.50    6.10
   9  -4  -1    3.10    6.90
   9  -4  -1   -7.90    4.80
   9   4  -1   -2.60    6.80
   9   4  -1   13.70    5.90
  -9   4   1    6.70    6.20
  -8  -4   1    5.10    5.50
   8  -4  -1    6.20    5.10
   8  -4  -1   12.00    6.50
  -8   4   1    9.70    6.00
   8   4  -1    0.50    6.60
   8   4  -1    5.60    6.00
  -7  -4   1   21.90    5.80
   7  -4  -1   19.00    5.40
   7  -4  -1   15.30    6.00
  -7   4   1   21.80    6.30
   7   4  -1   19.60    6.10
   7   4  -1    3.10    6.00
   6  -4  -1    2.10    4.10
   6  -4  -1    7.20    5.70
  -6  -4   1    3.60    4.30
   6  -4  -1   -0.50    3.50
   6   4  -1   11.00    6.50
  -6   4   1   -0.20    4.50
   6   4  -1    4.10    5.00
   5  -4  -1    1.90    3.30
  -5  -4   1    0.60    3.30
   5  -4  -1   -2.40    4.50
   5  -4  -1    3.30    3.40
   5   4  -1   -0.70    3.00
  -5   4   1   -0.30    3.90
   5   4  -1   -3.50    4.00
   5   4  -1    2.50    4.90
   4  -4  -1    4.20    4.00
  -4  -4   1    7.30    2.90
   4  -4  -1   10.20    3.30
   4  -4  -1    5.70    3.20
  -4   4   1    4.70    3.80
   4   4  -1   -3.20    4.10
   4   4  -1    2.70    3.60
   4   4  -1   10.30    3.30
  -3  -4   1   60.99    3.30
   3  -4  -1   70.69    5.60
  -3  -4   1   56.59    3.70
  -3  -4   1   66.09    5.50
   3  -4  -1   59.99    4.40
   3  -4  -1   49.10    5.70
  -3   4   1   70.99    6.10
   3   4  -1   66.39    5.30
   3   4  -1   73.89    6.00
  -2  -4   1    1.20    1.60
   2  -4  -1    1.30    2.50
   2  -4  -1    4.30    3.00
  -2  -4   1   -0.70    2.60
   2  -4  -1    4.80    3.20
  -2  -4   1    1.10    3.10
   2   4  -1   -0.60    1.40
  -2   4   1    0.60    3.10
   2   4  -1   -2.50    2.90
  -1  -4   1   85.39    3.60
  -1  -4   1   81.09    5.90
   1  -4  -1   92.59    5.50
   1  -4  -1   84.29    5.50
   1  -4  -1   83.79    5.90
  -1  -4   1   82.19    6.00
   1   4  -1   85.99    3.70
   1   4  -1   85.29    5.70
  -1   4   1   73.19    5.20
   1   4  -1   90.59    5.70
   0  -4  -1   79.49    4.90
   0  -4   1   65.59    5.50
   0  -4  -1   72.59    6.20
   0  -4   1   71.09    6.00
   0  -4  -1   71.89    4.70
   0   4  -1   81.29    5.40
   0   4   1   71.79    5.40
   1  -4   1   38.10    4.70
   1  -4   1   45.30    4.40
   1  -4   1   44.40    5.30
  -1  -4  -1   41.80    4.70
  -1  -4  -1   37.20    3.70
  -1  -4  -1   38.80    4.80
  -1   4  -1   37.60    4.60
   1   4   1   31.60    4.00
   1   4   1   33.20    4.30
  -2  -4  -1   37.80    4.50
   2  -4   1   45.70    5.00
  -2  -4  -1   41.40    3.90
   2  -4   1   44.40    4.70
   2  -4   1   38.70    5.00
   2   4   1   47.60    5.30
   2   4   1   48.60    5.30
   2   4   1   31.30    4.40
  -2   4  -1   31.50    4.30
  -3  -4  -1    6.30    3.10
   3  -4   1    7.20    3.30
   3  -4   1    9.80    3.70
   3  -4   1    8.90    3.50
  -3  -4  -1    7.10    3.20
   3   4   1    7.80    3.50
  -3   4  -1    6.60    3.50
   3   4   1   15.40    3.90
   3   4   1    9.40    4.20
  -4  -4  -1   44.60    5.10
   4  -4   1   43.00    5.20
   4  -4   1   49.10    5.50
   4  -4   1   31.80    5.70
  -4  -4  -1   40.40    4.60
   4   4   1   41.30    6.40
   4   4   1   41.00    5.30
  -4   4  -1   48.80    5.50
   4   4   1   47.70    5.30
   5  -4   1   10.40    4.10
  -5  -4  -1    6.90    4.40
   5  -4   1   -4.40    3.70
   5  -4   1    5.90    4.50
   5   4   1   -1.80    4.90
   5   4   1    6.20    3.60
   5   4   1    4.90    4.10
  -5   4  -1    3.80    3.90
   6  -4   1   28.80    6.60
   6  -4   1   19.10    5.70
  -6  -4  -1   15.10    5.50
  -6   4  -1   22.40    5.60
   6   4   1   26.00    4.60
   6   4   1   21.90    5.60
   6   4   1    3.70    6.00
   7  -4   1   -0.90    5.20
   7  -4   1   -3.60    4.40
  -7  -4  -1    3.00    5.20
  -7   4  -1   -3.00    4.40
   7   4   1    7.90    5.00
   7   4   1    1.70    3.30
   7   4   1   -0.30    5.10
   8  -4   1   -9.40    4.80
   8  -4   1   -4.90    5.10
  -8  -4  -1  -11.90    4.90
   8   4   1   -0.10    4.80
   8   4   1   -3.60    5.80
  -8   4  -1   -3.10    5.00
  -9  -4  -1    3.90    6.40
   9  -4   1   -9.80    5.10
   9  -4   1    2.30    6.20
   9   4   1    1.20    5.10
   9   4   1   -6.20    6.50
  -9   4  -1    1.40    5.50
  10  -4   1   -3.60    6.30
  10   4   1   -1.40    5.70
  10   4   1    5.20    8.00
 -10   4  -1   -4.50    5.80
  -9  -5   1   -0.60    6.10
   9  -5  -1   -6.70    5.70
   9  -5  -1    9.80    6.10
  -9   5   1   -7.40    5.60
   9   5  -1    6.10    8.30
  -8  -5   1    7.40    5.60
   8  -5  -1   15.70    7.80
   8  -5  -1    4.80    5.10
   8   5  -1   11.80    6.40
   8   5  -1   12.10    7.60
  -8   5   1    7.90    6.30
   7  -5  -1    0.60    5.80
   7  -5  -1    4.90    4.50
  -7  -5   1   10.10    5.00
  -7   5   1    5.50    5.60
   7   5  -1    5.30    6.10
   7   5  -1    2.20    5.00
   6  -5  -1    3.40    4.00
   6  -5  -1    9.60    5.80
   6  -5  -1    3.50    4.20
  -6  -5   1   16.30    4.80
   6   5  -1   15.00    5.70
  -6   5   1    5.40    5.30
   6   5  -1   -1.60    3.90
   6   5  -1    8.00    6.20
   5  -5  -1   11.10    6.00
  -5  -5   1   27.60    4.30
   5  -5  -1   18.10    4.80
   5  -5  -1   22.20    4.60
   5   5  -1   19.60    4.50
   5   5  -1   19.90    5.70
  -5   5   1   22.60    5.90
   4  -5  -1    8.70    4.70
  -4  -5   1   19.40    3.50
  -4  -5   1   22.50    4.40
   4  -5  -1   22.30    4.00
   4  -5  -1   22.00    4.70
  -4   5   1   21.20    5.20
   4   5  -1   35.50    6.00
   4   5  -1   21.70    4.70
   3  -5  -1   73.79    5.10
  -3  -5   1   78.49    6.60
  -3  -5   1   70.09    7.30
   3  -5  -1   74.19    6.60
  -3  -5   1   75.59    4.00
   3  -5  -1   87.59    7.30
   3   5  -1   75.89    6.20
  -3   5   1   72.39    6.60
   3   5  -1   71.09    6.40
  -2  -5   1  313.07   11.10
   2  -5  -1  313.47   11.10
   2  -5  -1  307.17   11.30
  -2  -5   1  296.37    7.20
   2  -5  -1  312.77    8.90
  -2  -5   1  313.97   11.60
   2   5  -1  294.87   11.00
   2   5  -1  300.67   10.70
  -2   5   1  320.47   11.10
   2   5  -1  301.47    7.20
  -1  -5   1   18.00    4.80
   1  -5  -1   28.20    4.50
   1  -5  -1   22.30    3.90
   1  -5  -1   19.20    3.90
  -1  -5   1   23.40    2.90
  -1  -5   1   28.30    5.00
   1   5  -1   19.50    4.30
  -1   5   1   16.10    3.90
   1   5  -1   16.00    4.30
   0  -5  -1   48.00    5.30
   0  -5   1   50.99    5.90
   0  -5  -1   54.69    4.90
   0  -5  -1   62.89    6.20
   0  -5   1   54.99    5.60
   0  -5   1   48.10    4.20
   0   5  -1   54.79    5.90
   0   5   1   49.20    5.80
  -1  -5  -1   87.19    6.70
   1  -5   1   70.69    6.00
   1  -5   1   83.19    5.60
   1  -5   1   65.49    6.40
  -1  -5  -1   71.89    4.90
  -1  -5  -1   73.59    6.00
   1   5   1   65.39    5.80
  -1   5  -1   73.99    5.90
   1   5   1   69.99    6.80
   2  -5   1   -1.50    3.40
  -2  -5  -1    1.90    3.30
   2  -5   1    1.30    3.20
   2  -5   1    0.40    3.20
  -2  -5  -1    0.00    2.60
   2   5   1   -1.00    2.60
  -2   5  -1   -2.00    3.10
   2   5   1   -1.50    3.30
   3  -5   1   14.30    4.10
  -3  -5  -1   16.70    3.80
  -3  -5  -1   13.80    3.80
   3  -5   1   21.60    4.90
   3  -5   1   17.80    4.00
   3   5   1   19.80    5.10
  -3   5  -1   20.60    4.40
   3   5   1   13.80    4.30
  -4  -5  -1    2.90    3.90
   4  -5   1    8.30    4.60
   4  -5   1    3.90    3.70
   4  -5   1    3.60    4.10
  -4  -5  -1    2.70    3.70
  -4   5  -1    1.90    4.30
   4   5   1    4.00    3.60
   4   5   1    9.20    4.20
   4   5   1    3.10    5.00
   5  -5   1   19.70    4.90
   5  -5   1   19.70    5.20
  -5  -5  -1   22.60    5.10
   5  -5   1   16.20    6.30
   5   5   1   24.10    5.70
   5   5   1   19.40    6.70
   5   5   1   22.50    5.20
  -5   5  -1   25.50    5.70
   6  -5   1   17.30    6.40
   6  -5   1   27.70    5.90
  -6  -5  -1   30.00    6.20
   6   5   1   25.30    6.10
   6   5   1   26.10    7.40
  -6   5  -1   32.60    6.10
   6   5   1   25.70    5.30
   7  -5   1   92.79    8.40
   7  -5   1   64.59    9.20
  -7  -5  -1   97.49    9.00
   7   5   1   89.49    7.20
   7   5   1   63.49    9.50
   7   5   1  100.49    9.80
  -7   5  -1   83.29    8.70
   8  -5   1    4.30    6.60
  -8  -5  -1   -8.80    5.40
   8  -5   1    2.50    5.20
   8   5   1  -11.40    5.50
  -8   5  -1   -1.40    5.30
   8   5   1    1.50    5.30
  -9  -5  -1   -5.30    6.00
   9  -5   1    1.60    6.10
   9  -5   1    4.40    5.80
   9   5   1    7.00    6.50
   9   5   1    9.50    7.50
  -9   5  -1    4.90    6.00
   9  -6  -1    8.90    6.20
  -9  -6   1    7.90    5.90
   9  -6  -1   -9.90    6.00
   9   6  -1    9.00    6.80
  -9   6   1   -5.10    6.90
   8  -6  -1    4.60    4.80
   8  -6  -1    0.30    6.10
  -8  -6   1    3.30    7.50
  -8   6   1   -3.20    5.80
   8   6  -1   -0.30    6.10
   7  -6  -1    2.60    5.80
   7  -6  -1   -2.30    3.90
  -7  -6   1   -2.30    4.40
   7  -6  -1   -5.10    4.00
  -7   6   1   -3.50    4.80
   7   6  -1   -1.70    3.90
   7   6  -1   -3.60    5.00
   6  -6  -1   33.90    5.40
   6  -6  -1   18.60    6.70
  -6  -6   1   33.00    5.20
   6  -6  -1   22.50    5.10
   6   6  -1   41.10    7.70
  -6   6   1   25.90    6.50
   6   6  -1   43.10    6.10
  -5  -6   1   59.99    5.30
   5  -6  -1   41.90    7.60
  -5  -6   1   46.30    8.40
   5  -6  -1   52.39    5.70
   5  -6  -1   39.00    6.10
   5   6  -1   54.89    6.70
   5   6  -1   50.49    7.40
  -5   6   1   52.29    7.50
   4  -6  -1   23.70    5.40
   4  -6  -1   16.20    5.80
  -4  -6   1   27.50    5.20
   4  -6  -1   33.30    4.80
  -4  -6   1   21.60    6.60
   4   6  -1   37.90    6.50
  -4   6   1   30.60    6.10
   4   6  -1   23.40    5.20
  -3  -6   1    5.30    2.40
  -3  -6   1   12.50    5.70
   3  -6  -1    2.30    4.50
   3  -6  -1    0.80    3.20
  -3  -6   1    3.90    4.30
   3  -6  -1    4.30    4.30
  -3   6   1    7.70    4.50
   3   6  -1    4.80    4.50
   2  -6  -1   40.20    5.80
  -2  -6   1   31.00    5.20
   2  -6  -1   32.80    5.50
  -2  -6   1   35.60    3.40
   2  -6  -1   33.30    4.90
  -2  -6   1   20.30    5.40
   2   6  -1   38.00    5.90
   2   6  -1   25.40    5.50
   1  -6  -1  120.29    8.00
  -1  -6   1  127.59    8.40
   1  -6  -1  109.69    7.10
  -1  -6   1  111.19    5.30
   1  -6  -1  116.29    7.10
  -1  -6   1  111.39    9.20
   1   6  -1  132.79    8.10
  -1   6   1  120.99    7.90
   0  -6  -1   71.59    7.90
   0  -6  -1   66.59    5.50
   0  -6   1   71.49    7.60
   0  -6  -1   64.99    6.50
   0  -6   1   60.69    7.00
   0  -6   1   59.49    5.00
   0   6   1   52.89    6.00
   0   6  -1   72.09    7.40
   1  -6   1    3.10    4.60
   1  -6   1   17.40    4.40
  -1  -6  -1    7.50    4.10
   1  -6   1    3.80    3.40
  -1  -6  -1    6.00    4.10
  -1  -6  -1   10.40    3.40
   1   6   1    7.90    4.00
  -1   6  -1    8.30    3.90
  -2  -6  -1    6.20    3.20
  -2  -6  -1    3.30    3.50
   2  -6   1   -3.00    3.30
   2  -6   1    5.30    4.30
   2  -6   1    3.80    4.10
  -2  -6  -1    2.20    4.40
   2   6   1    2.80    3.10
  -2   6  -1    6.90    4.20
   3  -6   1    9.50    4.40
   3  -6   1   13.30    4.70
  -3  -6  -1   15.00    5.70
   3  -6   1   18.10    5.30
  -3  -6  -1   13.30    3.90
  -3  -6  -1   22.90    5.00
   3   6   1    5.70    4.50
   3   6   1   23.80    5.20
  -3   6  -1   14.30    4.70
  -4  -6  -1    6.60    4.10
   4  -6   1    4.20    4.30
   4  -6   1    9.30    5.10
  -4  -6  -1   -2.20    4.00
   4  -6   1    4.50    4.90
   4   6   1    3.20    4.00
   4   6   1   10.10    4.90
  -4   6  -1    5.50    4.40
   5  -6   1    3.70    5.60
   5  -6   1   12.00    5.30
  -5  -6  -1   -0.90    4.40
   5  -6   1    7.20    4.80
   5   6   1    2.10    4.70
  -5   6  -1   20.90    5.70
   5   6   1   11.90    4.90
   5   6   1    6.10    6.10
   6  -6   1   -0.70    5.40
   6  -6   1    2.30    4.50
   6  -6   1    1.70    4.10
  -6  -6  -1    7.10    4.90
   6   6   1   -2.80    4.60
   6   6   1    5.50    4.60
  -6   6  -1   -1.20    5.10
   6   6   1   -8.80    5.10
   7  -6   1    3.00    5.70
   7  -6   1    2.50    4.90
  -7  -6  -1   16.40    7.50
  -7   6  -1    0.40    5.10
   7   6   1    4.50    5.40
   7   6   1    3.10    4.50
   7   6   1    5.10    6.50
   8  -6   1    7.50    7.50
   8  -6   1    4.70    5.50
  -8  -6  -1   -2.30    5.30
   8   6   1    3.70    4.30
  -8   6  -1   -5.90    5.30
   8   6   1    0.90    5.60
   8   6   1    8.40    7.10
  -9  -6  -1    5.30    6.80
   9  -6   1   28.20    7.60
   9  -6   1   -4.80    6.50
  -9   6  -1   17.50    7.50
   9   6   1   20.60   12.90
   9   6   1   -9.10    6.30
   9  -7  -1   -5.10    7.00
  -9  -7   1   -9.90    6.20
   9  -7  -1    5.10    5.70
  -9   7   1    2.60    7.20
   9   7  -1   20.40    8.70
   8  -7  -1   -1.90    4.80
  -8  -7   1    5.30    5.00
  -8  -7   1   15.50    8.60
   8  -7  -1   -1.00    6.50
   8   7  -1   -2.10    4.40
  -8   7   1    4.70    6.40
   8   7  -1    1.10    6.90
  -7  -7   1   -5.80    5.80
   7  -7  -1    2.70    6.60
  -7  -7   1   -4.30    3.70
   7  -7  -1   -4.60    4.20
   7  -7  -1   -6.70    3.90
   7   7  -1    3.60    5.10
  -7   7   1   -7.40    5.90
   7   7  -1   -2.60    5.70
   6  -7  -1    5.20    4.50
   6  -7  -1    8.80    4.40
  -6  -7   1    2.20    6.00
   6  -7  -1    3.40    5.80
  -6  -7   1   10.70    3.80
   6   7  -1   -1.70    4.90
   6   7  -1    1.40    4.80
  -6   7   1    4.60    5.60
   5  -7  -1   44.00    5.40
  -5  -7   1   43.00    9.70
   5  -7  -1   31.40    7.30
  -5  -7   1   52.59    4.90
   5  -7  -1   20.50    5.50
  -5  -7   1   38.70    7.90
   5   7  -1   49.70    8.20
  -5   7   1   51.19    8.20
   5   7  -1   42.80    6.60
  -4  -7   1    3.80    6.60
   4  -7  -1   10.70    5.80
   4  -7  -1    0.50    4.30
   4  -7  -1   12.10    4.50
  -4  -7   1   10.90    5.60
   4   7  -1   -2.00    4.00
   4   7  -1    5.90    5.10
  -4   7   1    2.70    5.20
   3  -7  -1   45.00    5.50
  -3  -7   1   27.60    7.20
  -3  -7   1   30.30    6.40
   3  -7  -1   38.00    6.70
   3  -7  -1   25.90    6.20
  -3   7   1   28.70    6.10
   3   7  -1   42.00    6.90
   3   7  -1   21.80    5.20
  -2  -7   1   16.90    5.60
   2  -7  -1   11.60    4.90
  -2  -7   1   13.60    6.00
   2  -7  -1   12.90    5.00
  -2  -7   1    8.10    2.80
  -2   7   1    7.50    4.80
   2   7  -1    8.90    5.00
   2   7  -1    4.20    4.20
  -1  -7   1   32.70    4.20
   1  -7  -1   38.30    7.20
   1  -7  -1   27.00    5.90
   1  -7  -1   31.40    5.50
  -1  -7   1   22.70    5.90
  -1   7   1   26.80    6.00
   1   7  -1   34.60    6.20
   0  -7   1    5.10    5.60
   0  -7  -1   11.90    5.50
   0  -7  -1   22.00    5.70
   0  -7   1   16.10    4.00
   0  -7   1   22.40    6.20
   0  -7  -1   10.20    4.10
   0   7   1    6.80    4.60
   0   7  -1    8.20    4.80
  -1  -7  -1   16.40    5.40
   1  -7   1   10.20    5.20
  -1  -7  -1   14.50    5.40
  -1  -7  -1   19.50    4.40
   1  -7   1    7.90    4.10
   1  -7   1   18.00    6.00
   1   7   1   20.30    5.70
  -1   7  -1   10.00    4.80
   2  -7   1   40.70    6.20
   2  -7   1   41.60    6.80
  -2  -7  -1   51.09    5.40
  -2  -7  -1   24.80    6.60
  -2  -7  -1   46.20    7.70
   2  -7   1   42.20    6.90
  -2   7  -1   42.90    6.60
   2   7   1   35.10    6.40
   3  -7   1    2.10    4.90
   3  -7   1    4.30    4.90
  -3  -7  -1    3.70    3.90
  -3  -7  -1   10.10    5.60
  -3  -7  -1    3.00    4.70
   3  -7   1    0.60    4.80
  -3   7  -1    7.50    5.20
   3   7   1    2.40    5.10
   3   7   1    1.30    3.90
  -4  -7  -1   -1.90    5.50
  -4  -7  -1   -3.20    4.20
   4  -7   1    3.40    5.20
   4  -7   1    1.10    4.70
  -4  -7  -1    5.50    4.10
   4  -7   1   -1.90    4.50
  -4   7  -1    5.10    5.30
   4   7   1    0.70    5.30
   4   7   1    0.40    3.70
  -5  -7  -1   20.20    4.90
   5  -7   1   16.60    6.90
   5  -7   1   10.80    5.50
   5  -7   1   19.80    5.90
  -5  -7  -1   17.30    5.30
   5   7   1   29.80    6.60
   5   7   1   27.80    6.90
  -5   7  -1   17.00    6.00
  -6  -7  -1   17.50    5.40
   6  -7   1    9.90    5.70
   6  -7   1   18.30    5.50
   6  -7   1   10.40    6.50
   6   7   1   19.20    6.00
  -6   7  -1   10.90    6.00
   6   7   1   23.70    6.80
  -7  -7  -1    5.20    5.60
   7  -7   1   14.70    6.00
   7  -7   1    7.00    6.60
   7   7   1   17.60    7.00
   7   7   1   10.40    5.60
  -7   7  -1    2.00    6.00
   8  -7   1   14.00    6.20
  -8  -7  -1    4.10    5.90
   8  -7   1   10.40    7.70
   8   7   1   -0.40    4.80
  -8   7  -1    0.90    6.40
   9  -7   1   -2.10    7.30
   9  -7   1   -6.70    5.60
  -9  -7  -1    4.30    6.80
  -9   7  -1   -6.10    6.50
   9   7   1    3.50    6.60
   8  -8  -1    7.30    8.00
   8  -8  -1    3.80    5.00
  -8  -8   1    3.00    7.60
  -8   8   1   15.70    7.90
   8   8  -1   -2.00    5.90
   8   8  -1   25.50    8.70
   7  -8  -1   13.00    4.90
   7  -8  -1    2.20    7.20
   7  -8  -1   15.00    5.50
  -7  -8   1   18.80    6.20
  -7  -8   1   14.10    7.60
  -7   8   1   11.20    7.30
   7   8  -1    6.50    5.70
   7   8  -1    2.20    6.90
   6  -8  -1    0.20    4.10
   6  -8  -1   -3.50    4.30
  -6  -8   1    4.50    7.10
   6  -8  -1   -5.70    5.40
  -6   8   1   -6.50    5.00
   6   8  -1    7.20    6.50
   6   8  -1   -1.10    5.00
   5  -8  -1   -0.20    3.80
   5  -8  -1   14.00    5.20
  -5  -8   1    0.60    6.30
   5  -8  -1   -1.30    6.00
  -5  -8   1    1.70    5.10
  -5   8   1   -5.00    4.90
   5   8  -1    0.80    4.50
   5   8  -1   -0.50    5.30
   4  -8  -1    8.40    5.50
  -4  -8   1   21.30    7.60
  -4  -8   1   12.20    6.00
   4  -8  -1   22.80    6.50
   4  -8  -1   12.90    4.50
  -4   8   1   18.20    6.20
   4   8  -1   13.90    6.20
  -3  -8   1    7.70    2.90
  -3  -8   1   19.80    6.60
  -3  -8   1   21.70    7.60
   3  -8  -1   12.80    5.10
   3  -8  -1    4.00    5.10
   3  -8  -1   13.00    6.20
   3   8  -1   10.80    5.80
   3   8  -1   -1.80    4.90
  -3   8   1    3.30    5.20
  -2  -8   1   70.79    9.30
   2  -8  -1   91.79   10.80
  -2  -8   1   76.19    5.40
   2  -8  -1   86.89    8.20
  -2  -8   1   90.89   10.70
   2  -8  -1   72.69    8.30
   2   8  -1   54.89    7.70
  -2   8   1   77.89    9.30
  -1  -8   1   -0.80    3.10
   1  -8  -1    4.00    6.00
  -1  -8   1    1.70    6.30
   1  -8  -1    4.70    5.90
  -1  -8   1    2.30    6.20
   1  -8  -1    4.70    4.80
   1   8  -1    2.70    5.10
  -1   8   1   -0.80    4.40
   0  -8   1    2.60    3.80
   0  -8   1    0.40    5.30
   0  -8  -1    0.50    5.80
   0  -8   1    4.10    6.50
   0  -8  -1    0.90    5.30
   0  -8  -1   -1.10    4.00
   0   8   1    2.20    5.00
   0   8  -1    3.10    5.30
  -1  -8  -1  145.99   10.90
   1  -8   1  109.89   10.90
   1  -8   1  137.79   10.90
  -1  -8  -1  113.99    8.00
   1  -8   1  132.39    8.60
  -1  -8  -1  142.69   13.10
   1   8   1  120.49    9.90
  -1   8  -1  132.99    9.80
   2  -8   1   40.40    7.40
  -2  -8  -1   19.20    4.70
  -2  -8  -1   30.80    7.40
   2  -8   1   12.70    5.30
   2  -8   1   22.10    6.70
  -2  -8  -1   35.30    7.30
   2   8   1   13.50    6.20
  -2   8  -1   24.40    6.60
  -3  -8  -1   25.20    4.80
  -3  -8  -1   19.60    7.10
   3  -8   1    8.20    5.30
   3  -8   1    8.20    5.60
  -3  -8  -1   18.00    6.40
   3  -8   1   24.90    6.30
   3   8   1   25.00    6.90
  -3   8  -1    9.00    5.70
   3   8   1    4.80    4.60
  -4  -8  -1   15.70    4.50
   4  -8   1   21.50    9.80
  -4  -8  -1   18.80    7.00
  -4  -8  -1   24.90    7.10
   4  -8   1   24.70    6.90
   4  -8   1   16.90    6.30
   4   8   1   29.90    7.00
   4   8   1   37.90    7.80
  -4   8  -1   20.60    6.80
  -5  -8  -1    2.40    5.60
   5  -8   1   -9.40    5.20
   5  -8   1    1.90    4.60
   5  -8   1   -5.50    4.60
  -5  -8  -1    1.10    3.80
  -5  -8  -1    0.40    6.10
  -5   8  -1   -2.50    5.20
   5   8   1   -7.80    4.40
   5   8   1   -6.50    5.10
  -6  -8  -1   -3.80    6.00
  -6  -8  -1   -0.90    4.20
   6  -8   1    5.40    6.80
   6  -8   1    4.30    4.90
   6  -8   1    4.30    5.00
   6   8   1    2.80    6.10
  -6   8  -1    0.60    5.80
   6   8   1   10.80    5.60
   7  -8   1    4.00    7.00
   7  -8   1    8.30    5.40
  -7  -8  -1    3.70    4.70
  -7  -8  -1    3.70    7.40
   7   8   1    2.80    6.10
   7   8   1   10.70    7.10
  -7   8  -1   -4.80    5.50
  -8  -8  -1   10.50    6.00
   8  -8   1   16.80    8.80
   8  -8   1    8.90    5.90
  -8  -8  -1    6.40    8.10
   8   8   1    8.20    6.90
  -8   8  -1   -7.20    9.40
   8   8   1   -1.30    5.80
   7  -9  -1    0.20    5.60
  -7  -9   1   -4.60    7.70
   7  -9  -1    1.80    4.50
   7  -9  -1    5.70    8.20
  -7   9   1   -3.80    5.80
   7   9  -1   -0.70    7.20
   7   9  -1   -3.30    6.60
  -6  -9   1    9.70    8.30
   6  -9  -1    9.70    5.60
   6  -9  -1    3.30    6.90
   6  -9  -1   26.40    5.40
   6   9  -1   12.90    6.90
  -6   9   1   12.50    6.80
   6   9  -1    9.90    7.30
   5  -9  -1    3.40    5.20
   5  -9  -1    4.20    6.60
  -5  -9   1   -7.40    5.70
   5  -9  -1    8.50    4.40
   5   9  -1   -7.50    5.20
  -5   9   1   -2.10    5.80
   5   9  -1  -15.70    4.70
   4  -9  -1   -5.30    4.60
  -4  -9   1    3.70    6.40
   4  -9  -1    8.80    6.20
   4  -9  -1   11.60    4.80
  -4  -9   1   -1.50    5.90
  -4   9   1    0.50    5.20
   4   9  -1   -3.00    5.50
   4   9  -1   -8.20    4.30
   3  -9  -1   -0.30    5.30
  -3  -9   1    3.60    6.50
   3  -9  -1   -5.10    4.50
   3  -9  -1    3.20    5.50
  -3  -9   1    1.00    6.30
  -3  -9   1   -0.20    2.60
  -3   9   1    6.80    5.60
   3   9  -1    0.50    5.40
   2  -9  -1   -1.30    5.10
  -2  -9   1    3.10    3.20
  -2  -9   1   23.00    8.40
   2  -9  -1   -5.30    4.70
  -2  -9   1   -4.70    6.50
   2  -9  -1    1.80    5.20
   2   9  -1   18.70    6.90
  -2   9   1    1.20    4.90
   1  -9  -1   58.99    9.40
   1  -9  -1   65.19    7.70
  -1  -9   1   50.49    9.10
  -1  -9   1   52.59    5.80
  -1  -9   1   70.59   10.50
   1  -9  -1   65.49    8.80
   1   9  -1   48.60    8.20
  -1   9   1   46.10    7.90
   0  -9   1    3.40    6.70
   0  -9  -1   10.30    7.50
   0  -9   1   -0.40    3.80
   0  -9  -1   -0.50    4.40
   0  -9  -1    9.30    6.60
   0  -9   1    4.10    6.90
   0   9  -1    4.50    6.00
   0   9   1    1.60    5.20
   1  -9   1   37.00    6.30
   1  -9   1   38.90    9.00
  -1  -9  -1   53.59    9.60
   1  -9   1   31.00    7.80
  -1  -9  -1   29.90    7.60
  -1  -9  -1   43.50    6.00
  -1   9  -1   36.70    7.50
   1   9   1   35.40    7.40
   2  -9   1   34.50    7.60
  -2  -9  -1   16.00    8.30
  -2  -9  -1   22.40    4.90
  -2  -9  -1    9.90    6.30
   2  -9   1   14.00    5.90
   2  -9   1    7.30    6.30
   2   9   1   34.40    7.30
  -2   9  -1   10.30    6.00
   3  -9   1    1.70    5.30
   3  -9   1    8.10    5.60
  -3  -9  -1    1.60    3.80
  -3  -9  -1   -0.80    5.80
   3  -9   1    2.20    5.20
  -3   9  -1    0.50    5.30
   3   9   1    5.50    6.10
   4  -9   1    2.40    6.10
  -4  -9  -1   -1.70    3.70
   4  -9   1    8.50    5.90
  -4  -9  -1    5.20    7.10
  -4  -9  -1    9.70    7.00
   4  -9   1   -3.60    4.90
   4   9   1    0.20    5.60
   4   9   1   -0.70    5.30
  -4   9  -1    6.80    6.20
   5  -9   1    2.50    5.80
  -5  -9  -1    7.30    4.00
   5  -9   1    6.10    5.10
  -5  -9  -1   -2.70    6.40
  -5   9  -1    0.70    5.90
   5   9   1    3.50    5.30
   5   9   1   -4.40    5.20
  -6  -9  -1    5.80    7.20
   6  -9   1    1.10    5.50
   6  -9   1    7.40    7.10
   6  -9   1   -0.90    4.80
  -6  -9  -1   -3.30    3.70
  -6   9  -1  -12.00    5.20
   6   9   1   -2.00    6.30
   6   9   1    4.00    8.50
  -7  -9  -1   -3.30    6.60
   7  -9   1    0.90    6.00
   7  -9   1   -1.50    6.70
   7  -9   1    3.00    5.30
  -7   9  -1   -1.90    6.20
   7   9   1    5.30    7.30
  -7 -10   1   -3.10    7.70
   7 -10  -1   -1.50    7.50
   7 -10  -1   -1.40    5.70
   7 -10  -1   -1.40    8.30
   7  10  -1    5.90    8.50
  -7  10   1    6.90    7.80
   6 -10  -1  -10.30    7.00
   6 -10  -1    5.10    5.50
  -6 -10   1    1.40    7.80
   6  10  -1    7.00    8.00
  -6  10   1    3.90    6.50
   5 -10  -1    7.80    4.70
   5 -10  -1   -2.40    5.00
   5 -10  -1   -1.10    6.30
  -5 -10   1   14.30    8.30
  -5  10   1    4.40    6.80
   5  10  -1   -8.20    5.50
  -4 -10   1   -2.30    7.00
   4 -10  -1   -1.60    4.60
  -4 -10   1   12.00    7.80
   4 -10  -1   -7.50    7.60
  -4  10   1    1.80    6.30
   4  10  -1    2.70    6.40
   3 -10  -1    3.20    9.10
  -3 -10   1   -8.40    7.40
   3 -10  -1   -1.20    5.80
   3 -10  -1   -5.40    5.20
  -3 -10   1    1.70    7.40
  -3 -10   1    0.50    2.50
   3  10  -1    8.30    6.10
  -3  10   1  -13.90    6.80
  -2 -10   1   11.80    7.90
  -2 -10   1    7.80    7.80
  -2 -10   1    4.80    3.40
   2 -10  -1   10.40    7.30
   2 -10  -1    1.80    6.00
   2 -10  -1   11.40    5.80
   2  10  -1    0.90    5.30
  -2  10   1    3.20    5.80
   1 -10  -1    8.90    7.30
   1 -10  -1   -7.20    4.40
  -1 -10   1   -6.20    6.70
  -1 -10   1    9.20    7.90
  -1 -10   1   -0.20    3.50
   1 -10  -1    5.70    6.40
   1  10  -1   -2.40    5.30
  -1  10   1   10.20    6.00
   0 -10   1   -3.80    8.90
   0 -10  -1   -2.70    6.80
   0 -10   1   -9.30    5.80
   0 -10  -1   -3.20    6.50
   0 -10   1   -7.00    4.40
   0 -10  -1   -2.30    4.40
   0  10   1   -3.60    5.70
   0  10  -1    1.00    5.60
   1 -10   1   14.10    7.80
  -1 -10  -1   13.70    7.50
  -1 -10  -1    8.70    5.20
  -1 -10  -1   16.60    8.70
   1 -10   1   15.80    7.60
   1 -10   1    3.50    5.00
  -1  10  -1    8.40    6.10
   1  10   1    3.80    5.30
  -2 -10  -1   -0.80    3.80
  -2 -10  -1   -0.20    7.10
   2 -10   1   -2.00    5.10
   2 -10   1    3.30    6.50
   2 -10   1   -0.50    5.90
  -2 -10  -1   -5.80    6.40
   2  10   1    4.90    5.90
  -2  10  -1    5.10    6.20
  -3 -10  -1   -0.90    3.80
   3 -10   1   -3.00    5.60
  -3 -10  -1    6.60    7.70
   3 -10   1    1.10    5.70
  -3 -10  -1  -10.50    6.10
   3 -10   1   -3.30    5.50
  -3  10  -1   -9.00    5.10
   3  10   1    0.60    6.80
  -4 -10  -1   -0.60    3.70
   4 -10   1    4.80    7.30
   4 -10   1    3.80    6.50
  -4 -10  -1   10.10    7.60
   4 -10   1    4.80    5.70
  -4 -10  -1  -10.60    6.70
   4  10   1    8.00    6.90
  -4  10  -1   -7.10    5.70
   5 -10   1    6.90    6.30
  -5 -10  -1    4.20    3.60
   5 -10   1   -5.60    6.40
  -5 -10  -1   12.40    7.60
   5 -10   1   -4.80    5.10
  -5  10  -1    6.40    6.50
   5  10   1    4.90    7.20
   6 -10   1   -5.00    6.70
   6 -10   1   -3.10    5.00
   6 -10   1   11.70    5.90
  -6 -10  -1    6.10    8.30
   6  10   1    7.80    7.60
  -6  10  -1   -6.00    6.40
  -7 -10  -1   29.40   10.70
   7 -10   1   14.30    7.80
   7 -10   1   23.70    6.90
   7 -10   1   -3.70    8.10
  -7  10  -1   27.70    9.40
   7  10   1   27.30    9.40
   6 -11  -1    1.50    8.60
  -6 -11   1    2.90    8.70
   6 -11  -1   11.60    7.20
  -6  11   1    0.60    7.20
   6  11  -1    0.20    8.10
   5 -11  -1    2.50    4.90
  -5 -11   1    3.60    9.00
   5 -11  -1   -5.00    6.60
   5 -11  -1    6.40    6.80
  -5  11   1    2.40    6.70
   5  11  -1   -3.00    7.40
   4 -11  -1    0.80    6.90
  -4 -11   1   -1.40    7.30
   4 -11  -1   -1.10    6.00
   4 -11  -1    1.90    5.10
   4  11  -1   -3.80    6.50
  -4  11   1   11.10    7.00
   3 -11  -1    2.10    8.50
  -3 -11   1    0.50    7.20
   3 -11  -1   -2.10    5.50
  -3 -11   1    3.60    2.80
  -3 -11   1    5.50    8.80
   3 -11  -1  -11.70    5.30
  -3  11   1    3.10    6.10
   3  11  -1    3.20    6.70
  -2 -11   1   -4.60    2.90
   2 -11  -1   -2.10    6.20
   2 -11  -1  -11.80    4.80
  -2 -11   1    0.70    7.50
  -2 -11   1   19.40    9.70
   2 -11  -1   -3.20    6.40
   2  11  -1    6.20    6.60
  -2  11   1   -3.50    5.60
  -1 -11   1    9.30    8.40
  -1 -11   1  -12.10    7.30
   1 -11  -1   -1.60    5.10
  -1 -11   1   -4.00    3.70
   1 -11  -1    2.20    8.50
   1 -11  -1   -1.40    6.70
   1  11  -1   -8.40    5.40
  -1  11   1    7.70    6.80
   0 -11   1   -3.90    4.10
   0 -11   1    0.20    8.20
   0 -11  -1   -5.70    6.90
   0 -11  -1   -0.60    4.80
   0 -11   1   -0.20    7.30
   0 -11  -1    3.90    8.00
   0  11  -1   -4.20    5.80
   0  11   1   -6.00    5.80
   1 -11   1   -8.50    6.90
  -1 -11  -1  -10.30    6.70
   1 -11   1    1.90    7.50
   1 -11   1    3.10    5.40
  -1 -11  -1    0.60    4.50
  -1 -11  -1   -3.90   11.80
   1  11   1   -2.70    5.80
  -1  11  -1    7.30    6.70
   2 -11   1   -7.60    6.60
   2 -11   1    3.20    6.80
  -2 -11  -1   -3.20    6.90
  -2 -11  -1    1.90    8.60
   2 -11   1    1.30    5.70
   2  11   1   -1.40    6.40
  -2  11  -1    6.00    7.00
  -3 -11  -1   -4.30    8.10
   3 -11   1   -4.50    6.10
   3 -11   1    6.80    6.30
  -3 -11  -1    6.20    4.00
   3 -11   1   -2.40    6.00
  -3 -11  -1   -4.10    8.20
  -3  11  -1    8.90    6.70
   3  11   1   -8.70    5.80
   4 -11   1    2.40    7.00
  -4 -11  -1    3.30    7.50
   4 -11   1    1.80    5.70
   4 -11   1   -3.30    6.30
  -4 -11  -1    1.10    3.40
   4  11   1    0.80    6.50
  -4  11  -1   -2.50    6.10
   5 -11   1    6.70    5.80
   5 -11   1    4.90    8.20
   5 -11   1    2.10    7.20
  -5 -11  -1    5.30    8.40
   5  11   1   20.00    8.80
  -5  11  -1    7.00    6.80
  -6  11  -1   -0.70    7.30
   6  11   1   -4.40    6.90
  -4 -12   1   -2.80    8.50
   4 -12  -1    9.90    5.90
   4 -12  -1   11.70    8.20
   4 -12  -1    2.50    7.10
  -4  12   1   13.60    8.20
   4  12  -1    4.80    8.40
   3 -12  -1   10.00    7.00
   3 -12  -1   14.40    8.00
  -3 -12   1   21.10    9.80
   3 -12  -1   27.80   10.30
  -3  12   1    8.10    7.40
   3  12  -1   33.30    9.80
  -2 -12   1    7.60    8.30
   2 -12  -1    3.40    6.20
  -2 -12   1   35.90   11.20
   2 -12  -1   -9.40    5.90
   2 -12  -1  -16.30    7.90
  -2 -12   1    1.30    3.50
  -2  12   1   -4.60    6.10
   2  12  -1    0.00    7.10
   1 -12  -1    9.70    9.50
  -1 -12   1    9.20    4.60
  -1 -12   1    0.80    9.60
   1 -12  -1  -11.00    4.70
   1 -12  -1   19.30    8.60
  -1  12   1   -0.50    6.70
   1  12  -1    8.60    7.60
   0 -12   1   37.00   12.60
   0 -12   1   19.20    9.30
   0 -12   1   10.50    5.50
   0 -12  -1    7.80    5.70
   0 -12  -1    9.80    8.20
   0 -12  -1    4.30    9.60
   0  12  -1    1.50    6.90
   0  12   1    9.40    7.40
   1 -12   1   -2.50    5.40
  -1 -12  -1   -7.70    8.60
   1 -12   1   -3.00    8.20
  -1 -12  -1   -4.30    4.70
   1 -12   1   -4.80    7.90
  -1 -12  -1    7.70    8.30
   1  12   1    0.90    6.60
  -1  12  -1    5.10    7.00
   2 -12   1   -0.50    6.00
   2 -12   1   -8.80    7.40
  -2 -12  -1   -2.20    4.00
  -2 -12  -1   13.00    9.10
   2 -12   1   14.10    7.80
  -2 -12  -1  -12.40    8.30
  -2  12  -1   -0.50    6.20
   2  12   1   -2.70    7.00
   3 -12   1   -6.10    6.90
  -3 -12  -1    1.10    8.90
   3 -12   1   -3.30    6.40
   3 -12   1    8.80    9.20
  -3 -12  -1    2.00    4.10
  -3  12  -1   -0.10    7.00
   3  12   1    4.40    8.20
   4 -12   1    6.40    6.40
   4 -12   1    9.90    8.80
  -4 -12  -1    8.70    8.90
   4 -12   1   -3.80    7.20
   4  12   1    1.10    8.10
  -4  12  -1    9.70    7.60
   2 -13  -1   17.90   10.70
   2 -13  -1   11.30    7.80
  -2 -13   1    8.00    9.60
   2 -13  -1   20.00    8.40
   2  13  -1    3.00    7.90
  -2  13   1   -5.70    7.30
  -1 -13   1    1.90    4.60
   1 -13  -1    7.60    8.70
  -1 -13   1    1.50    9.90
  -1 -13   1   -1.00    9.30
   1 -13  -1   10.50    6.60
   1 -13  -1   25.00   11.90
   1  13  -1    3.90    8.10
  -1  13   1    8.00    8.80
   0 -13  -1   15.80    9.10
   0 -13  -1   11.80   11.60
   0 -13   1    5.00   10.10
   0 -13   1   20.90    6.50
   0 -13  -1    3.30    6.30
   0 -13   1   14.70    9.80
   0  13  -1   17.30    8.50
   0  13   1    3.20    8.30
   1 -13   1    5.50   10.40
   1 -13   1    1.30    6.70
  -1 -13  -1   16.20   13.00
  -1 -13  -1   -2.90    4.70
  -1 -13  -1    4.60    9.00
   1  13   1   -0.20    7.40
  -1  13  -1   -4.50    6.60
  -2 -13  -1   -2.20    9.00
  -2 -13  -1   -0.80    4.30
  -2 -13  -1   10.50   12.20
   2 -13   1    6.60    7.00
   2 -13   1    5.90   10.50
   2 -13   1  -10.60    7.70
  -2  13  -1    2.70    7.40
   2  13   1    0.80    8.10
  10   0  -2   29.50    9.10
   9   0  -2    2.20    5.90
   9   0  -2    5.50    5.50
   8   0  -2   36.60    7.40
   8   0  -2   35.90    6.80
   8   0  -2   28.40    6.60
   7   0  -2    5.60    5.10
   7   0  -2   -5.70    4.90
   7   0  -2    1.40    4.70
   6   0  -2    4.20    4.60
   6   0  -2    2.70    4.20
   5   0  -2   37.60    5.30
   5   0  -2   48.00    5.60
   5   0  -2   49.30    5.90
   4   0  -2   55.69    5.00
   4   0  -2   67.29    5.20
   4   0  -2   48.10    5.10
   3   0  -2  273.27    8.30
   3   0  -2  285.77    8.80
   3   0  -2  292.97    8.60
   2   0  -2  761.42   14.60
   2   0  -2  752.12   14.40
  -2   0   2  741.93   15.10
   2   0  -2  726.93   15.00
   1   0  -2 1033.30   17.40
   1   0  -2 1051.39   18.30
   1   0  -2 1034.70   17.40
  -1   0   2 1034.70   17.50
  -1   0   2 1048.50   17.80
  -1   0   2 1021.20   17.40
   1   0  -2 1045.60   17.80
   0   0  -2   47.60    2.10
   0   0   2   41.20    2.20
   0   0  -2   51.59    2.40
  -1   0  -2   72.59    3.30
  -1   0  -2   74.69    3.40
   1   0   2   80.29    3.40
   1   0   2   78.09    3.70
  -1   0  -2   76.49    3.50
   2   0   2    2.50    1.40
   2   0   2    1.90    2.20
  -2   0  -2    0.20    1.20
  -2   0  -2    3.90    2.80
   2   0   2    3.70    2.90
   3   0   2   -0.60    1.80
  -3   0  -2   -0.10    1.40
   3   0   2   -0.20    1.70
  -3   0  -2   -1.20    1.60
  -3   0  -2   -0.40    2.80
   3   0   2   -0.50    2.90
   4   0   2  101.09    6.70
   4   0   2  104.79    4.80
   4   0   2  103.29    4.60
   5   0   2  388.36   13.40
  -5   0  -2  385.26   13.30
   5   0   2  394.76   10.40
   6   0   2   18.60    4.00
   6   0   2   17.40    5.40
  -6   0  -2   31.00    6.40
   7   0   2   -1.30    3.60
  -7   0  -2  -10.20    4.50
   7   0   2   -5.70    4.80
  -8   0  -2   14.50    6.80
   8   0   2    0.40    5.70
   9   0   2   13.00    7.20
  -9   0  -2   14.80    7.80
  -9   0  -2   26.50    6.20
  10   0   2   14.10    8.10
 -10   0  -2    7.40    5.90
 -10   0  -2   -1.90    7.70
 -10  -1   2    8.50    7.50
  10  -1  -2    8.10    7.60
  10   1  -2   15.90    7.80
 -10   1   2   26.30    7.80
  10   1  -2   12.80    6.90
   9  -1  -2   13.70    6.50
  -9  -1   2    5.10    6.50
   9  -1  -2   -0.10    6.10
   9   1  -2    1.10    5.60
   9   1  -2    6.30    6.40
  -9   1   2    2.20    6.10
   8  -1  -2    4.90    5.40
   8  -1  -2    8.20    5.60
   8   1  -2   10.90    6.60
   8   1  -2   12.30    5.90
   7  -1  -2    6.00    4.90
   7  -1  -2    6.80    5.40
   7  -1  -2    4.60    4.90
   7   1  -2    4.30    5.90
   7   1  -2    8.00    5.30
   7   1  -2    2.90    4.40
   6  -1  -2   10.20    4.90
   6  -1  -2    5.30    4.50
   6  -1  -2   12.00    5.10
   6   1  -2   12.60    4.60
   6   1  -2    8.90    5.00
   5  -1  -2   80.69    6.40
   5  -1  -2   71.59    6.70
   5  -1  -2  104.19    6.80
   5   1  -2   83.79    6.30
   5   1  -2  105.29    7.70
   5   1  -2   98.09    6.70
   4  -1  -2  147.69    7.60
   4  -1  -2  136.89    6.90
   4  -1  -2  146.09    6.50
   4   1  -2  144.59    6.50
   4   1  -2  131.69    6.90
   4   1  -2  140.79    7.40
   3  -1  -2  340.87    8.60
   3  -1  -2  350.86   10.00
   3  -1  -2  360.26   10.20
   3   1  -2  330.27    9.80
   3   1  -2  330.77    8.70
   3   1  -2  336.27    9.90
   2  -1  -2  530.15   11.90
   2  -1  -2  518.55   10.00
  -2  -1   2  510.05   10.10
   2  -1  -2  511.25   10.00
   2  -1  -2  531.45   12.00
   2   1  -2  516.85    9.90
   2   1  -2  512.75   11.80
  -2   1   2  491.45    9.80
   2   1  -2  523.65   10.20
  -1  -1   2   21.80    2.80
   1  -1  -2   22.00    2.70
   1  -1  -2   15.00    2.00
  -1  -1   2   19.30    1.50
   1   1  -2   18.60    1.60
  -1   1   2   18.30    2.30
   1   1  -2   19.60    2.40
   1   1  -2   22.90    2.60
  -1   1   2   16.20    1.20
   1   1  -2   21.60    2.20
  -1   1   2   18.90    2.60
  -1   1   2   16.90    1.10
  -1   1   2   19.90    2.30
  -1   1   2   21.50    2.50
   0  -1  -2 1187.28   20.20
   0  -1   2 1144.39   19.30
   0  -1  -2 1169.68   19.50
   0  -1   2 1039.50   18.80
   0  -1   2 1158.28   20.00
   0  -1  -2 1164.18   20.00
   0   1   2 1186.38   18.80
   0   1  -2 1169.18   20.10
   0   1   2 1168.58   20.20
   0   1   2 1173.78   19.60
   0   1  -2 1146.69   19.40
   0   1  -2 1142.09   19.90
   0   1   2 1190.08   20.00
   0   1  -2 1122.09   19.90
   0   1  -2 1151.58   19.00
  -1  -1  -2  479.95   10.00
  -1  -1  -2  464.55    9.80
  -1  -1  -2  473.65    9.90
  -1  -1  -2  460.85    8.60
   1  -1   2  460.25   10.00
   1   1   2  449.26    9.70
  -1   1  -2  437.66   10.90
  -1   1  -2  455.65    9.80
  -1   1  -2  465.35    8.30
   1   1   2  461.45    8.70
   1   1   2  450.75    9.70
  -1   1  -2  463.65    9.90
  -1   1  -2  449.86    9.80
  -2  -1  -2   20.50    2.30
  -2  -1  -2   20.90    3.40
  -2  -1  -2   18.90    2.80
   2  -1   2   23.60    3.50
   2  -1   2   21.20    3.50
   2   1   2   27.40    2.60
  -2   1  -2   21.30    2.80
  -2   1  -2   22.50    2.20
   2   1   2   24.10    3.80
   2   1   2   22.80    2.90
  -3  -1  -2    3.20    2.90
  -3  -1  -2    0.40    1.70
   3  -1   2    1.30    2.70
   3  -1   2   -1.50    2.80
  -3   1  -2    0.40    1.80
  -3   1  -2    2.90    1.70
  -3   1  -2    0.90    1.90
   3   1   2   -0.30    2.00
   3   1   2   -0.20    1.80
   3   1   2    3.90    3.30
   4  -1   2   51.39    5.50
  -4  -1  -2   57.29    5.70
   4  -1   2   57.99    6.10
   4   1   2   59.79    5.30
   4   1   2   47.50    3.90
   4   1   2   51.89    3.80
  -4   1  -2   44.20    3.70
   5  -1   2  130.89    8.00
  -5  -1  -2  135.49    8.40
  -5   1  -2  135.29    6.00
   5   1   2  123.49    6.00
   5   1   2  123.79    5.60
   6  -1   2   51.99    7.10
  -6  -1  -2   72.49    8.10
   6   1   2   62.39    5.80
  -6   1  -2   67.09    5.80
   6   1   2   65.79    8.10
  -7  -1  -2   67.99    8.90
   7  -1   2   44.20    7.10
  -7   1  -2   53.09    6.30
   7   1   2   56.29    6.00
   7   1   2   36.90    7.70
  -8  -1  -2    2.80    5.90
   8  -1   2    9.40    6.00
  -8   1  -2   12.70    5.10
  -8   1  -2    2.40    6.40
   8   1   2    4.00    6.20
   8   1   2   10.70    4.60
   9  -1   2   19.10   11.70
  -9  -1  -2    0.50    6.70
   9   1   2    4.90    4.60
  -9   1  -2   -8.20    6.10
  -9   1  -2    2.00    4.60
   9   1   2   -3.10    6.20
  10  -1   2    2.70    6.80
 -10  -1  -2    3.60    7.10
 -10   1  -2    8.00    5.80
 -10   1  -2    4.20    8.00
  10   1   2   -2.80    6.40
  10  -2  -2    4.40   12.30
  10  -2  -2    0.00    6.10
 -10  -2   2   17.30    8.40
  10   2  -2   -0.70    6.70
 -10   2   2   11.40    7.20
  10   2  -2    4.70    7.10
   9  -2  -2   19.20    6.80
  -9  -2   2   16.30    7.30
   9  -2  -2   11.10    6.80
   9   2  -2   28.20    7.70
   9   2  -2   15.90    6.50
  -9   2   2   25.30    7.40
  -8  -2   2    0.80    5.20
   8  -2  -2    0.20    5.00
   8  -2  -2    6.50    5.70
   8   2  -2    2.60    5.50
   8   2  -2    1.40    5.90
  -8   2   2    0.50    5.30
   7  -2  -2   12.80    5.90
   7  -2  -2    5.80    4.80
   7   2  -2    9.50    5.30
   7   2  -2    3.90    5.70
  -7   2   2    4.70    4.90
   6  -2  -2   52.39    7.50
   6  -2  -2   50.39    6.20
   6   2  -2   49.80    6.70
  -6   2   2   54.89   11.40
   6   2  -2   40.00    7.00
   5  -2  -2   -4.50    2.90
   5  -2  -2   -0.90    4.20
   5   2  -2   -3.80    3.60
   5   2  -2   -1.70    2.80
  -5   2   2   -1.10    3.50
   5   2  -2   10.70    5.10
   4  -2  -2  135.69    6.00
   4  -2  -2  150.88    8.00
   4   2  -2  153.18    7.50
   4   2  -2  148.29    8.00
   4   2  -2  137.19    5.80
  -4   2   2  138.69    7.30
   3  -2  -2   16.80    2.60
   3  -2  -2   20.50    2.70
   3  -2  -2   20.00    3.90
  -3   2   2   15.30    3.70
   3   2  -2   24.80    4.40
   3   2  -2   17.70    2.40
   3   2  -2   19.80    2.70
   3   2  -2   17.70    3.70
   2  -2  -2  488.25    9.00
  -2  -2   2  481.55   12.00
  -2  -2   2  484.25   10.60
  -2  -2   2  494.95    9.00
   2  -2  -2  477.95   12.10
   2  -2  -2  474.95   10.80
  -2   2   2  471.45    9.00
   2   2  -2  498.15   12.00
   2   2  -2  493.45   10.70
  -2   2   2  484.15   11.90
  -1  -2   2  433.36   10.10
   1  -2  -2  439.66   10.20
   1  -2  -2  436.66   10.60
  -1  -2   2  430.06   10.80
   1   2  -2  427.46   10.40
   0  -2   2  270.37    8.80
   0  -2   2  267.27    7.60
   0  -2  -2  264.77    7.40
   0  -2  -2  269.27    5.90
   0  -2   2  269.17    5.90
   0   2   2  256.67    7.20
   0   2  -2  265.57    7.50
   0   2   2  259.37    7.50
   0   2  -2  264.47    6.90
   0   2   2  272.57    6.00
   0   2  -2  262.07    5.80
   1  -2   2   49.80    4.70
  -1  -2  -2   60.89    4.40
   1  -2   2   55.39    3.40
   1  -2   2   58.69    4.60
  -1  -2  -2   56.49    4.50
   1  -2   2   50.39    4.80
  -1   2  -2   56.29    3.60
   1   2   2   65.69    4.40
   1   2   2   46.50    4.10
   1   2   2   56.89    3.90
   2  -2   2   78.59    5.10
   2  -2   2   77.49    5.10
   2  -2   2   79.89    3.80
   2  -2   2   72.59    5.10
  -2  -2  -2   76.59    4.90
  -2  -2  -2   73.59    4.60
   2   2   2   75.39    5.20
   2   2   2   79.79    4.80
  -2   2  -2   72.69    3.80
   3  -2   2   88.69    6.00
  -3  -2  -2   90.89    5.50
  -3  -2  -2   87.49    4.70
   3  -2   2   76.29    5.50
   3   2   2   85.69    4.60
   3   2   2   92.69    4.90
  -3   2  -2   80.19    4.80
   3   2   2   87.59    6.10
   4  -2   2   23.40    4.50
  -4  -2  -2   21.30    4.30
   4  -2   2   21.10    4.40
   4   2   2   22.40    4.20
  -4   2  -2   23.20    3.30
   4   2   2   23.30    3.40
   4   2   2   18.90    4.70
   5  -2   2   56.79    6.40
   5  -2   2   58.79    7.10
  -5  -2  -2   69.19    6.80
   5   2   2   56.29    4.70
  -5   2  -2   58.69    5.00
   5   2   2   46.70    5.00
   5   2   2   57.99    7.20
  -6  -2  -2   -2.80    4.60
   6  -2   2    4.30    4.90
   6  -2   2    7.90    4.70
   6   2   2    2.30    4.90
  -6   2  -2    2.40    3.60
   6   2   2    0.00    3.50
   7  -2   2   14.50    6.10
   7  -2   2    9.00    5.60
  -7  -2  -2    7.60    5.80
   7   2   2   15.60    6.40
  -7   2  -2   18.10    4.80
   7   2   2   11.40    4.50
  -8  -2  -2    7.30    6.10
   8  -2   2    7.60    5.80
   8   2   2    9.90    4.50
  -8   2  -2   19.60    5.30
   8   2   2    3.10    6.00
  -9  -2  -2   12.40    7.20
   9  -2   2    6.70    6.20
  -9   2  -2   -0.90    5.20
  -9   2  -2    9.80    8.20
   9   2   2   -4.40    6.20
   9   2   2    5.70    4.70
  10  -2   2   -0.50    6.50
 -10  -2  -2  -11.70    6.80
 -10   2  -2   -5.30    7.50
  10   2   2   -6.50    4.50
 -10   2  -2   -4.00    5.20
  10   2   2    7.80    7.80
  10  -3  -2    1.60    6.90
 -10  -3   2    4.10    6.80
  10  -3  -2   -0.90    6.50
 -10   3   2   26.50    8.80
  10   3  -2    6.40    6.50
  10   3  -2   12.00    8.10
  -9  -3   2   -1.70    6.00
   9  -3  -2    5.10    6.30
   9  -3  -2   -4.60    5.20
   9   3  -2   -2.10    5.80
  -9   3   2   10.70    6.90
   9   3  -2   -8.00    5.70
   8  -3  -2   -0.50    5.50
   8  -3  -2   -0.70    4.80
  -8  -3   2    0.20    5.10
  -8   3   2   -6.80    4.90
   8   3  -2    8.60    6.40
   8   3  -2   -5.60    4.70
   7  -3  -2   48.70    6.80
   7  -3  -2   50.99    8.10
  -7  -3   2   64.29    7.30
   7   3  -2   40.20    8.00
  -7   3   2   56.69    8.00
   7   3  -2   48.00    7.20
  -6  -3   2   62.99    6.50
   6  -3  -2   57.49    6.40
   6  -3  -2   49.60    7.70
  -6   3   2   58.79    7.30
   6   3  -2   59.29    7.60
   6   3  -2   79.99    9.20
   5  -3  -2   31.10    4.50
   5  -3  -2   28.20    5.70
  -5  -3   2   41.90    4.80
   5  -3  -2   32.50    3.80
  -5   3   2   45.40    5.90
   5   3  -2   25.60    5.60
   5   3  -2   31.70    6.20
   4  -3  -2  125.29    6.00
   4  -3  -2  131.49    8.10
  -4  -3   2  137.09    5.70
   4  -3  -2  134.49    5.80
   4   3  -2  134.69    5.80
  -4   3   2  139.89    7.50
   4   3  -2  138.59    7.50
   4   3  -2  124.79    7.50
   3  -3  -2  170.48    5.40
   3  -3  -2  172.88    8.20
  -3  -3   2  163.98    4.60
  -3  -3   2  171.98    5.00
   3  -3  -2  167.98    6.70
  -3  -3   2  170.08    6.50
  -3   3   2  181.58    8.00
   3   3  -2  174.78    6.60
   3   3  -2  172.68    7.70
   2  -3  -2  283.77    9.40
   2  -3  -2  287.77    6.20
  -2  -3   2  272.77    9.20
  -2  -3   2  276.97    8.40
   2  -3  -2  276.77    8.70
  -2   3   2  270.57    9.00
  -2   3   2  264.37    6.10
   2   3  -2  276.17    8.40
   2   3  -2  283.37    9.20
   1  -3  -2   73.79    5.20
   1  -3  -2   70.89    5.10
   1  -3  -2   65.49    3.40
  -1  -3   2   62.79    5.10
  -1  -3   2   59.19    5.60
  -1   3   2   66.19    4.60
   1   3  -2   63.19    4.60
   1   3  -2   57.89    4.50
   0  -3   2  323.37    7.40
   0  -3  -2  311.17    7.60
   0  -3   2  324.37    9.80
   0  -3   2  336.97    9.70
   0  -3  -2  322.97    8.90
   0  -3  -2  314.97    9.50
   0   3  -2  309.27    7.20
   0   3   2  312.37    9.10
   0   3  -2  308.57    9.20
   0   3  -2  308.07    8.80
   1  -3   2   85.69    4.90
  -1  -3  -2  100.99    5.70
   1  -3   2   86.99    5.60
  -1  -3  -2   88.29    5.10
   1  -3   2   89.69    5.70
  -1   3  -2   88.29    4.90
   1   3   2   87.09    5.50
   1   3   2   82.69    5.10
   1   3   2   91.89    5.00
   2  -3   2   45.90    4.60
  -2  -3  -2   45.90    4.30
  -2  -3  -2   52.89    5.00
   2  -3   2   35.80    4.40
   2  -3   2   47.90    4.70
   2   3   2   38.80    4.20
  -2   3  -2   43.20    4.00
   2   3   2   45.10    4.90
   3  -3   2   66.39    5.90
  -3  -3  -2   59.69    5.10
   3  -3   2   66.19    5.50
  -3  -3  -2   65.09    5.60
   3  -3   2   80.19    5.90
   3   3   2   64.89    4.90
   3   3   2   70.59    5.60
  -3   3  -2   71.89    4.60
   3   3   2   79.79    5.30
  -4  -3  -2    1.90    3.20
   4  -3   2   -4.50    2.90
   4  -3   2    1.30    3.40
   4   3   2   -0.70    2.60
   4   3   2    5.30    4.10
   4   3   2   -2.40    2.70
  -4   3  -2    0.30    2.60
  -4   3  -2    5.80    3.00
  -5  -3  -2   19.80    4.90
   5  -3   2    9.80    4.40
   5  -3   2   14.20    4.90
   5   3   2   10.80    3.40
   5   3   2    9.30    4.90
  -5   3  -2    4.40    3.50
   5   3   2    9.00    3.90
   6  -3   2  118.99    9.00
   6  -3   2  116.29   10.00
  -6  -3  -2  121.09   11.20
   6   3   2  124.89    7.90
  -6   3  -2  128.29    7.60
   6   3   2  131.39    7.00
   6   3   2  111.39   10.90
  -7  -3  -2   16.60    6.30
   7  -3   2   14.80    5.90
   7  -3   2   19.80    6.00
  -7   3  -2   18.40    5.20
   7   3   2    9.20    5.60
  -8  -3  -2   56.69    8.70
   8  -3   2   37.30    7.60
  -8   3  -2   61.89    9.60
   8   3   2   44.90   10.80
   8   3   2   48.20    6.80
  -9  -3  -2   -9.60    5.80
   9  -3   2   -5.40    5.50
  -9   3  -2    7.60    5.40
   9   3   2    5.50    5.00
   9   3   2    3.90    6.40
  10  -3   2    5.40    6.80
 -10  -3  -2   -4.90    6.60
  10   3   2   -3.10    7.30
 -10   3  -2    4.30    9.00
 -10   3  -2    9.70    5.80
  10   3   2   15.40    6.20
 -10  -4   2    8.50    6.80
  10  -4  -2   12.30    8.10
  10  -4  -2   30.70    8.10
  10   4  -2   32.70    9.00
 -10   4   2   11.70    7.60
  -9  -4   2    2.80    6.20
   9  -4  -2    9.80    6.00
   9  -4  -2    7.90    6.90
  -9   4   2    9.60    6.50
   9   4  -2   -0.40    6.10
   8  -4  -2    3.40    5.90
   8  -4  -2    2.00    5.00
  -8  -4   2   -0.10    5.20
  -8   4   2   -1.00    5.80
   8   4  -2    0.90    5.60
   8   4  -2   25.80   12.70
   7  -4  -2   14.80    6.40
   7  -4  -2   -0.80    4.00
  -7  -4   2   14.90    5.20
   7   4  -2   26.80    7.40
   7   4  -2   29.00    7.00
  -7   4   2   17.20    6.00
   6  -4  -2    3.30    5.20
   6  -4  -2    3.30    3.40
   6  -4  -2    9.80    4.20
  -6  -4   2    9.90    4.60
   6   4  -2    9.90    5.80
   6   4  -2   11.20    5.70
  -6   4   2   14.60    6.00
   6   4  -2    9.30    3.70
   5  -4  -2   -5.60    4.00
   5  -4  -2    0.00    3.00
  -5  -4   2    0.80    3.10
   5  -4  -2    6.50    3.50
   5   4  -2    2.00    4.30
  -5   4   2   -0.50    4.30
   5   4  -2    3.90    3.10
   4  -4  -2  101.19    5.20
   4  -4  -2  100.59    8.20
  -4  -4   2  107.89    4.80
   4  -4  -2  111.69    6.50
  -4   4   2   90.59    6.80
   4   4  -2  101.69    7.20
  -3  -4   2    3.20    2.90
  -3  -4   2    3.30    3.60
   3  -4  -2    1.10    2.90
   3  -4  -2   -0.60    3.30
   3  -4  -2    2.40    2.10
  -3  -4   2    2.50    1.30
   3   4  -2    1.50    2.70
  -3   4   2    0.70    3.40
   3   4  -2    2.30    3.30
  -2  -4   2  348.57   10.60
   2  -4  -2  343.77    7.80
  -2  -4   2  343.87   11.40
   2  -4  -2  324.17   10.80
   2  -4  -2  339.07   10.80
   2   4  -2  358.06   11.10
  -2   4   2  340.57   10.90
  -2   4   2  319.37    7.70
  -1  -4   2  213.78    8.50
   1  -4  -2  204.08    6.30
   1  -4  -2  203.48    8.10
  -1  -4   2  213.98    5.00
   1  -4  -2  218.28    8.60
  -1  -4   2  217.78    8.80
   1   4  -2  210.18    8.10
   1   4  -2  203.78    8.10
   1   4  -2  210.08    5.00
  -1   4   2  215.08    8.30
   0  -4   2   17.90    2.70
   0  -4  -2   21.60    3.40
   0  -4   2   21.30    4.10
   0  -4  -2   17.00    3.50
   0  -4  -2   21.80    4.10
   0  -4   2   15.00    4.20
   0   4   2   19.60    3.90
   0   4  -2   15.50    3.60
   1  -4   2  215.38    7.40
   1  -4   2  210.88    8.30
  -1  -4  -2  201.38    8.30
   1  -4   2  192.88    8.40
  -1  -4  -2  197.18    7.30
   1   4   2  196.18    7.10
   1   4   2  208.78    7.90
   1   4   2  191.58    8.00
  -1   4  -2  200.28    7.60
   2  -4   2  129.59    7.00
  -2  -4  -2  120.29    6.00
  -2  -4  -2  116.99    6.60
   2  -4   2  132.59    7.10
   2  -4   2  115.19    7.10
   2   4   2  121.39    6.80
   2   4   2  129.49    6.60
  -2   4  -2  128.39    6.40
   2   4   2  134.09    6.90
   3  -4   2  187.58    9.00
  -3  -4  -2  193.28    7.80
   3  -4   2  181.18    8.10
   3  -4   2  182.98    8.50
  -3  -4  -2  196.58    8.10
  -3   4  -2  184.28    7.60
   3   4   2  180.18    8.10
   3   4   2  186.58    9.00
   3   4   2  196.78    8.10
   4  -4   2  102.49    7.10
   4  -4   2   91.69    7.10
  -4  -4  -2   87.59    6.10
   4  -4   2   94.19    7.60
  -4  -4  -2   92.59    6.70
   4   4   2   98.99    6.40
   4   4   2   75.19    7.70
   4   4   2   78.49    6.40
  -4   4  -2   88.89    6.10
  -5  -4  -2    9.70    4.90
   5  -4   2    2.00    4.50
   5  -4   2    5.90    4.30
   5   4   2    8.70    4.30
  -5   4  -2    6.50    4.10
   5   4   2    9.30    5.50
   5   4   2   10.70    3.90
  -6  -4  -2   65.39    8.20
   6  -4   2   51.49    8.10
   6  -4   2   49.99    7.20
   6   4   2   56.49    5.90
  -6   4  -2   57.89    6.50
   6   4   2   63.39    9.20
   7  -4   2    8.10    5.80
   7  -4   2    3.30    5.00
  -7  -4  -2    8.20    5.50
   7   4   2    1.20    4.30
   7   4   2    2.20    3.50
   7   4   2   -8.20    5.20
  -7   4  -2    2.00    4.60
   8  -4   2    9.00    5.60
  -8  -4  -2   -4.30    5.70
   8  -4   2   -4.20    5.30
  -8   4  -2    1.30    4.90
   8   4   2    9.30    5.30
   8   4   2   -2.10    6.10
  -9  -4  -2    1.80    6.50
   9  -4   2    2.80    6.00
   9   4   2   10.00    7.50
  -9   4  -2    5.80    5.60
   9   4   2    5.10    5.30
 -10  -4  -2   10.70    7.90
  10  -4   2    0.30    6.60
 -10   4  -2   -1.90    5.70
  10   4   2    4.80    7.70
  10   4   2    9.20    6.00
  -9  -5   2   -2.20    5.70
   9  -5  -2  -14.80    5.10
   9  -5  -2    2.80    5.30
  -9   5   2    8.10    7.00
   9   5  -2   -0.20    6.00
   8  -5  -2   -1.20    4.60
   8  -5  -2   -5.00    5.20
  -8   5   2    2.30    5.70
   8   5  -2   -0.80    6.20
  -7  -5   2    3.70    4.50
   7  -5  -2   -0.30    3.50
   7  -5  -2   -1.10    5.00
   7  -5  -2   -1.10    4.10
  -7   5   2   -3.70    4.90
   7   5  -2   12.60    5.80
  -6  -5   2    4.90    3.90
   6  -5  -2    7.00    4.00
   6  -5  -2   10.30    5.90
   6  -5  -2    2.90    3.60
   6   5  -2    3.10    5.30
  -6   5   2   -2.60    4.30
   6   5  -2    4.50    3.80
  -5  -5   2   -0.20    5.40
   5  -5  -2    5.80    5.20
   5  -5  -2    7.80    3.60
   5  -5  -2    5.50    3.90
  -5  -5   2    5.20    3.20
  -5   5   2    7.30    5.50
   5   5  -2    5.00    5.00
   5   5  -2    1.80    3.60
  -4  -5   2   68.49    4.10
   4  -5  -2   77.19    8.20
   4  -5  -2   60.59    6.30
  -4  -5   2   65.19    3.30
  -4  -5   2   64.19    8.10
   4  -5  -2   66.29    4.90
  -4  -5   2   63.39    6.20
   4   5  -2   65.79    6.20
   4   5  -2   62.89    7.20
  -4   5   2   68.49    7.50
   3  -5  -2    2.90    4.00
   3  -5  -2    1.90    3.40
   3  -5  -2   -2.20    2.30
  -3  -5   2    2.50    3.10
   3   5  -2    2.30    3.80
  -3   5   2   -0.10    3.80
   3   5  -2   -0.50    2.90
  -2  -5   2   47.90    5.50
  -2  -5   2   37.30    5.90
   2  -5  -2   40.10    5.40
   2  -5  -2   30.90    4.80
   2   5  -2   35.00    4.70
   2   5  -2   43.60    5.70
  -2   5   2   42.50    5.60
  -1  -5   2   57.69    6.50
   1  -5  -2   65.89    5.90
  -1  -5   2   61.49    3.40
   1  -5  -2   66.39    5.20
  -1  -5   2   72.99    6.80
   1  -5  -2   68.19    6.50
   1   5  -2   64.09    5.80
   1   5  -2   67.29    6.40
  -1   5   2   66.19    6.60
   1   5  -2   61.89    3.50
   0  -5  -2   46.60    5.00
   0  -5  -2   50.19    5.80
   0  -5  -2   53.29    4.90
   0  -5   2   55.49    6.40
   0  -5   2   47.20    4.00
   0  -5   2   53.69    5.70
   0   5   2   66.49    6.40
   0   5  -2   42.90    5.20
   1  -5   2   10.10    3.40
   1  -5   2    6.40    3.60
  -1  -5  -2    5.60    3.40
  -1  -5  -2    5.80    3.70
  -1  -5  -2   11.10    3.40
   1  -5   2    8.50    4.50
   1   5   2    9.70    3.90
  -1   5  -2    3.80    3.40
  -2  -5  -2    9.30    3.50
   2  -5   2    1.70    3.70
  -2  -5  -2    7.50    3.40
   2  -5   2    4.80    3.40
   2  -5   2    4.70    3.50
  -2   5  -2    0.10    3.30
   2   5   2   10.90    4.10
   2   5   2    8.40    3.20
   2   5   2    4.60    3.90
   3  -5   2    5.10    3.80
   3  -5   2   -1.10    3.60
   3  -5   2    0.40    3.60
  -3  -5  -2    1.60    2.80
  -3  -5  -2    2.30    3.40
  -3   5  -2   -2.10    3.20
   3   5   2   -0.20    3.50
   3   5   2    1.40    4.10
   4  -5   2   -1.40    4.20
  -4  -5  -2    5.70    4.40
   4  -5   2    2.90    4.20
   4  -5   2    3.10    3.90
  -4  -5  -2    0.50    3.30
   4   5   2   -1.60    4.70
  -4   5  -2    3.00    3.80
   4   5   2    4.10    3.50
   4   5   2   -0.60    3.70
   5  -5   2   70.99    9.00
  -5  -5  -2   97.29    8.10
   5  -5   2   83.39    8.20
   5  -5   2   91.69    8.00
   5   5   2   80.79    9.60
  -5   5  -2   84.49    7.40
   5   5   2   87.49    7.90
  -6  -5  -2   12.00    5.70
   6  -5   2   11.70    6.20
   6  -5   2   12.80    5.30
   6   5   2    7.20    6.40
   6   5   2   14.30    4.70
   6   5   2   15.20    5.50
  -7  -5  -2   17.10    6.40
   7  -5   2   18.60    7.00
   7  -5   2    7.60    5.20
   7   5   2    4.80    6.60
   7   5   2   11.00    4.50
  -7   5  -2   16.40    5.70
   7   5   2    1.70    4.50
   8  -5   2    1.70    6.00
   8  -5   2   13.70    6.10
  -8  -5  -2   -7.30    5.80
   8   5   2   -1.20    6.10
   8   5   2    3.60    3.90
   8   5   2    9.50    5.50
  -8   5  -2    0.80    5.50
   9  -5   2    6.00    6.20
  -9  -5  -2  -12.40    5.80
   9  -5   2   12.70    7.40
   9   5   2    9.90    8.20
   9   5   2    3.00    5.70
  -9   5  -2   12.40    6.80
   9  -6  -2    9.60    5.70
  -9  -6   2    7.10    7.50
  -9  -6   2    3.20    5.40
   9  -6  -2   11.40    8.20
  -9   6   2   17.70    8.00
   9   6  -2    7.20    7.90
   8  -6  -2   -1.20    4.50
  -8  -6   2   -2.90    6.90
  -8  -6   2   13.50    4.90
   8  -6  -2    2.20    7.10
  -8   6   2   12.00    6.90
  -7  -6   2    4.90    4.30
   7  -6  -2    7.80    4.20
  -7  -6   2   10.40    7.10
   7  -6  -2    0.30    5.90
   7  -6  -2    1.10    4.00
   7   6  -2    3.30    6.40
  -7   6   2    2.60    5.80
   7   6  -2    3.30    4.30
   6  -6  -2   47.70    5.60
  -6  -6   2   34.50    7.90
  -6  -6   2   39.70    4.70
   6  -6  -2   25.90    5.40
   6  -6  -2   32.70    7.70
  -6   6   2   32.80    6.80
   6   6  -2   48.00    6.50
   6   6  -2   36.40    7.30
   5  -6  -2   64.69    8.60
   5  -6  -2   85.39    8.20
  -5  -6   2   54.29    8.60
   5  -6  -2   86.59    6.20
  -5  -6   2   84.99    6.70
   5   6  -2   74.09    8.60
   5   6  -2   93.29    8.10
  -5   6   2   79.09    8.60
  -4  -6   2   -1.00    3.90
   4  -6  -2   -1.20    5.00
   4  -6  -2    5.90    3.20
   4  -6  -2    1.20    3.80
  -4  -6   2    4.30    5.70
  -4   6   2    3.20    4.80
   4   6  -2   -3.50    4.60
   4   6  -2   -0.20    3.80
  -3  -6   2   -1.80    3.80
   3  -6  -2    4.40    4.70
   3  -6  -2   -1.30    3.50
  -3  -6   2    1.70    5.50
   3  -6  -2    5.40    3.10
   3   6  -2   -1.50    4.10
  -3   6   2    6.90    4.90
  -2  -6   2   81.29    7.90
   2  -6  -2   76.69    7.20
  -2  -6   2   66.79    3.30
   2  -6  -2   77.79    7.10
   2  -6  -2   67.49    5.50
  -2  -6   2   91.09   14.30
  -2   6   2   72.59    7.40
   2   6  -2   69.09    3.30
   2   6  -2   77.99    7.20
   2   6  -2   74.29    6.70
   1  -6  -2   11.50    4.00
   1  -6  -2    4.90    3.90
   1  -6  -2    3.60    3.60
  -1  -6   2    7.20    5.20
  -1  -6   2   -0.20    2.10
  -1   6   2    0.20    4.10
   1   6  -2    1.20    3.60
   0  -6  -2  201.48    8.50
   0  -6  -2  212.18    8.90
   0  -6  -2  208.18   10.50
   0  -6   2  210.78   10.50
   0  -6   2  210.68    7.50
   0  -6   2  199.88   10.40
   0   6  -2  204.78    9.70
   0   6   2  200.58    9.80
   1  -6   2  149.69    7.60
   1  -6   2  156.98    9.60
  -1  -6  -2  148.29    8.20
  -1  -6  -2  140.69    9.10
  -1  -6  -2  140.09    7.40
   1  -6   2  158.78    9.10
  -1   6  -2  167.28    8.60
   1   6   2  138.39    8.30
   2  -6   2    3.90    4.30
   2  -6   2    5.10    3.80
   2  -6   2    1.50    3.40
  -2  -6  -2    5.40    3.50
  -2  -6  -2    2.70    4.10
  -2  -6  -2   -4.20    3.50
  -2   6  -2   -2.60    3.40
   2   6   2    1.40    3.30
  -3  -6  -2   75.99    6.50
   3  -6   2   75.29    7.20
   3  -6   2   56.29    7.30
   3  -6   2   64.49    7.40
  -3  -6  -2   68.89    7.10
   3   6   2   87.59    8.70
   3   6   2   65.99    7.50
  -3   6  -2   64.69    7.20
   3   6   2   72.89    7.90
   4  -6   2  116.19    9.30
  -4  -6  -2  109.19    8.00
  -4  -6  -2  120.99    8.70
   4  -6   2  125.29    8.70
   4  -6   2  111.09   10.00
   4   6   2  135.19    9.40
   4   6   2  134.69    9.90
   4   6   2  113.59    8.60
  -5  -6  -2   40.00    6.30
   5  -6   2   18.10    5.60
  -5  -6  -2   23.60    5.30
   5  -6   2   10.90    6.00
   5  -6   2   13.40    5.40
   5   6   2   26.80    6.50
   5   6   2   26.80    5.80
  -5   6  -2   30.50    6.30
   5   6   2   18.90    6.60
   6  -6   2   16.60    6.90
   6  -6   2   10.30    5.20
  -6  -6  -2   11.50    5.80
  -6   6  -2   10.10    5.40
   6   6   2   14.80    5.40
   6   6   2   13.90    5.20
   6   6   2    0.70    5.70
   7  -6   2    6.80    6.50
   7  -6   2   -4.80    4.30
  -7  -6  -2    7.50    6.10
  -7   6  -2    8.80    5.50
   7   6   2    3.40    4.40
   7   6   2    4.10    6.60
   7   6   2    7.40    5.60
  -8  -6  -2   12.20    6.60
   8  -6   2    6.30    6.00
   8  -6   2   -3.90    6.30
  -8   6  -2    3.40    5.80
   8   6   2    7.10    7.30
   8   6   2    1.50    4.40
   8   6   2    0.50    5.80
  -9  -6  -2   -1.80    6.50
   9  -6   2   12.60    7.90
   9  -6   2   -1.70    6.10
  -9   6  -2   -5.80    6.00
   9   6   2   17.00    7.30
   9   6   2   23.00    8.80
   9  -7  -2   -3.30    5.20
   9  -7  -2    2.40    7.70
  -9  -7   2   -8.30    6.50
   9   7  -2    2.30    7.30
  -9   7   2   -6.90    6.70
   8  -7  -2   -7.70    4.10
  -8  -7   2   -1.30    5.20
  -8  -7   2   -1.20    7.20
   8  -7  -2   -8.10    5.50
  -8   7   2   -2.50    5.90
   8   7  -2    7.60    7.30
   8   7  -2   11.90    5.50
  -7  -7   2   10.50    7.70
   7  -7  -2    8.50    4.20
  -7  -7   2    9.70    3.70
   7  -7  -2    2.70    4.60
   7  -7  -2    4.30    6.90
  -7   7   2   18.00    6.80
   7   7  -2    2.60    4.50
   7   7  -2   14.10    7.60
   6  -7  -2   -0.20    4.50
  -6  -7   2    8.80    7.00
   6  -7  -2   13.50    6.90
   6  -7  -2    9.30    4.20
   6   7  -2   15.40    6.80
  -6   7   2    7.10    6.10
   6   7  -2   16.30    5.40
   5  -7  -2    8.50    5.80
   5  -7  -2    4.20    3.50
   5  -7  -2   -6.60    3.80
  -5  -7   2   -6.70    5.70
   5   7  -2    4.20    4.60
  -5   7   2   -0.60    5.50
   5   7  -2    6.30    5.80
  -4  -7   2   11.00    5.60
   4  -7  -2    5.80    4.50
   4  -7  -2   -1.70    5.40
  -4  -7   2   -1.80    6.40
   4  -7  -2   -0.50    3.40
   4   7  -2    3.70    5.50
  -4   7   2   -0.20    5.70
   4   7  -2    0.40    4.20
   3  -7  -2    7.20    5.00
  -3  -7   2    2.20    6.10
  -3  -7   2    6.90    5.40
   3  -7  -2   -1.70    4.70
   3  -7  -2    3.30    3.70
   3   7  -2    0.90    4.70
   3   7  -2    1.40    3.60
  -3   7   2    1.30    5.00
  -2  -7   2   43.30    7.80
  -2  -7   2   51.19    3.60
   2  -7  -2   53.49    7.10
   2  -7  -2   45.80    6.80
   2  -7  -2   38.50    5.40
  -2  -7   2   60.69    8.00
  -2   7   2   59.39    7.80
   2   7  -2   51.29    7.10
   2   7  -2   61.99    8.20
   1  -7  -2   -1.20    4.50
  -1  -7   2    5.20    2.70
  -1  -7   2    5.40    5.80
   1  -7  -2    7.00    5.20
   1  -7  -2    1.30    4.20
  -1  -7   2    9.60    5.00
  -1   7   2    4.20    4.60
   1   7  -2    8.10    4.90
   0  -7  -2   38.10    5.50
   0  -7  -2   36.20    6.90
   0  -7  -2   38.00    6.30
   0  -7   2   24.70    6.40
   0  -7   2   27.50    7.20
   0  -7   2   34.00    4.50
   0   7  -2   30.40    6.20
   0   7   2   26.70    5.80
   1  -7   2   -1.10    5.80
   1  -7   2    3.20    3.70
  -1  -7  -2   -4.80    4.60
   1  -7   2    5.80    4.90
  -1  -7  -2   -1.50    3.80
  -1  -7  -2   -6.10    4.20
   1   7   2    2.30    4.50
  -1   7  -2   -3.20    4.10
   2  -7   2    5.50    4.30
   2  -7   2    2.50    4.80
   2  -7   2    0.40    5.30
  -2  -7  -2    2.50    5.20
  -2  -7  -2  -11.00    3.20
  -2   7  -2    1.90    4.30
   2   7   2   -2.30    4.20
  -3  -7  -2   -3.50    4.60
  -3  -7  -2    1.20    4.10
   3  -7   2    7.50    5.30
  -3  -7  -2   12.70    5.90
   3  -7   2    5.00    5.30
   3  -7   2    5.30    4.80
  -3   7  -2    5.20    5.00
   3   7   2    8.00    5.10
   3   7   2   -3.80    3.90
  -4  -7  -2   15.70    5.90
   4  -7   2   12.80    6.20
   4  -7   2   13.30    5.80
  -4  -7  -2   25.60    5.50
  -4   7  -2   17.20    5.90
   4   7   2   18.00    6.10
  -5  -7  -2    6.80    5.00
   5  -7   2   11.80    5.40
  -5  -7  -2   16.80    5.20
   5  -7   2   20.20    6.80
   5  -7   2   21.00    5.70
   5   7   2   13.20    5.20
   5   7   2   23.60    6.80
  -5   7  -2   20.80    5.90
   6  -7   2    3.90    5.00
  -6  -7  -2    7.80    5.20
   6  -7   2    2.90    5.40
   6  -7   2    4.50    5.90
   6   7   2    4.20    5.20
  -6   7  -2   14.80    6.00
   6   7   2    9.60    5.90
   6   7   2    4.70    6.10
   7  -7   2    5.40    5.40
   7  -7   2   10.00    7.20
  -7  -7  -2    6.80    6.20
   7   7   2    9.50    6.90
  -7   7  -2    3.70    5.70
   7   7   2   21.10    7.10
   7   7   2   17.90    6.20
   8  -7   2   12.50    6.30
  -8  -7  -2   -2.40    6.80
   8  -7   2   14.30    8.40
   8   7   2    2.30    7.50
   8   7   2    5.60    5.20
  -8   7  -2    1.90    6.20
   8   7   2    2.60    6.40
  -9  -7  -2   -9.50    6.30
   9  -7   2   -3.80    7.90
   9  -7   2   -4.90    5.20
   9   7   2    9.30    5.60
  -9   7  -2  -18.10    5.70
   9   7   2    4.20    6.70
  -8  -8   2    8.90    8.40
   8  -8  -2   -9.60    6.40
   8  -8  -2    0.20    5.00
   8   8  -2   15.40    6.20
   8   8  -2   12.50    8.20
  -8   8   2    6.50    7.60
  -7  -8   2    4.20    6.60
   7  -8  -2    6.20    5.10
   7  -8  -2    5.40    7.00
   7  -8  -2   -2.50    3.90
  -7   8   2   -4.30    5.70
   7   8  -2   13.00    6.00
   7   8  -2    6.60    7.20
   6  -8  -2    7.20    7.00
   6  -8  -2    6.30    5.40
  -6  -8   2    8.80    7.40
   6  -8  -2   -5.00    3.40
   6   8  -2   12.00    6.10
  -6   8   2   -4.40    6.00
  -5  -8   2    5.00    5.20
   5  -8  -2   15.70    4.00
   5  -8  -2    5.10    5.10
   5  -8  -2   22.30    7.10
  -5  -8   2    7.50    7.60
   5   8  -2    8.60    6.40
  -5   8   2    8.70    5.90
   5   8  -2   15.50    5.50
  -4  -8   2   -7.80    4.60
   4  -8  -2   -2.60    4.50
   4  -8  -2    4.60    3.60
  -4  -8   2   -4.80    5.90
   4  -8  -2    8.90    5.60
   4   8  -2   -8.40    4.50
  -4   8   2   -2.30    5.00
   3  -8  -2   -2.60    3.80
   3  -8  -2    3.10    5.20
  -3  -8   2    0.30    6.20
   3  -8  -2   -2.60    4.90
  -3  -8   2    6.50    6.00
   3   8  -2    0.80    5.20
   3   8  -2    3.90    4.50
  -3   8   2    2.60    5.30
   2  -8  -2    6.30    5.10
   2  -8  -2    4.40    5.50
  -2  -8   2    4.90    6.30
   2  -8  -2    7.80    5.10
  -2  -8   2   -1.90    6.40
  -2  -8   2    1.00    2.50
   2   8  -2    4.60    5.20
  -2   8   2    3.50    5.50
   1  -8  -2   -6.20    4.90
  -1  -8   2    5.00    6.40
   1  -8  -2    4.70    5.60
   1  -8  -2   -2.40    4.40
  -1  -8   2   -0.20    2.90
  -1  -8   2    4.50    6.70
   1   8  -2    2.40    4.80
  -1   8   2   -2.50    4.50
   0  -8  -2    5.30    5.80
   0  -8   2  -12.10    5.80
   0  -8   2    8.30    6.10
   0  -8  -2   -2.50    4.20
   0  -8  -2    4.20    5.10
   0  -8   2    8.20    3.90
   0   8  -2    5.00    5.50
   0   8   2    1.60    5.20
  -1  -8  -2    7.30    6.30
   1  -8   2   14.70    6.20
   1  -8   2    4.80    4.60
   1  -8   2   -2.70    6.50
  -1  -8  -2   12.50    6.10
  -1  -8  -2    7.80    4.60
   1   8   2   11.90    5.70
  -1   8  -2    9.90    5.90
   2  -8   2    8.30    5.10
  -2  -8  -2   22.00    6.90
   2  -8   2    9.30    6.50
  -2  -8  -2   11.00    4.70
   2  -8   2    4.60    5.90
  -2  -8  -2   15.00    6.70
  -2   8  -2   23.60    6.20
   2   8   2   12.50    6.20
   3  -8   2   36.90    7.10
   3  -8   2   38.20    7.20
   3  -8   2   20.80    6.70
  -3  -8  -2   34.30    7.60
  -3  -8  -2   48.00    8.90
  -3  -8  -2   40.50    6.20
   3   8   2   33.50    6.90
   3   8   2   48.70    7.90
  -3   8  -2   45.60    7.60
   4  -8   2   12.20    5.70
   4  -8   2   11.20    5.60
   4  -8   2   14.90    6.20
  -4  -8  -2   10.70    5.70
  -4  -8  -2    5.00    6.00
  -4  -8  -2   12.00    4.70
   4   8   2   11.90    5.90
   4   8   2   10.70    5.70
  -4   8  -2   20.10    6.50
   5  -8   2    2.30    4.80
   5  -8   2   -4.80    4.90
  -5  -8  -2   -4.40    8.90
  -5  -8  -2    0.20    4.30
   5  -8   2   -4.10    5.20
  -5  -8  -2    1.40    5.80
   5   8   2   -4.30    5.00
  -5   8  -2    5.20    5.50
   5   8   2    7.30    5.10
   6  -8   2   26.10    6.30
   6  -8   2   19.70    6.70
  -6  -8  -2   19.50    5.80
   6  -8   2    3.60    7.00
   6   8   2   25.80    7.60
  -6   8  -2   10.60    6.40
   6   8   2   12.90    6.70
   7  -8   2    6.20    5.80
   7  -8   2    9.90    7.80
  -7  -8  -2    6.40    5.40
  -7   8  -2    5.30    6.50
   7   8   2   23.00    6.70
   7   8   2   23.00   10.50
   8  -8   2   -2.60    7.40
   8  -8   2   -2.40    6.00
  -8  -8  -2   -5.40    5.60
   8   8   2   -1.50    6.20
  -8   8  -2    2.70    6.90
   8   8   2    3.50    5.80
   7  -9  -2    9.90    8.60
  -7  -9   2    9.30    8.70
   7  -9  -2    8.30    6.00
   7  -9  -2   30.90    5.20
   7   9  -2   18.20    7.40
   7   9  -2   -0.30    7.10
  -7   9   2    5.00    6.60
   6  -9  -2    0.20    6.60
   6  -9  -2    2.00    4.00
   6  -9  -2    1.70    5.00
  -6  -9   2    7.50    7.60
   6   9  -2   -7.00    6.10
   6   9  -2    7.50    7.00
  -6   9   2   11.50    7.20
  -5  -9   2   -0.70    7.20
   5  -9  -2    2.70    6.80
   5  -9  -2    3.70    5.30
   5  -9  -2   -2.10    3.50
   5   9  -2   11.60    6.70
  -5   9   2    2.10    5.70
   5   9  -2   -6.70    5.70
  -4  -9   2   14.80    7.50
  -4  -9   2   29.30    7.70
   4  -9  -2   24.60    4.80
   4  -9  -2   11.80    5.70
   4  -9  -2    5.80    6.50
  -4   9   2   11.70    6.60
   4   9  -2   11.70    6.90
   4   9  -2   19.70    5.90
  -3  -9   2   22.90    8.10
   3  -9  -2   24.20    5.40
   3  -9  -2    5.40    5.70
   3  -9  -2   17.50    6.50
  -3  -9   2   -1.50    6.70
   3   9  -2   17.80    5.80
  -3   9   2   14.60    6.50
   3   9  -2   17.60    6.80
  -2  -9   2   37.00    4.00
   2  -9  -2   50.99    7.10
   2  -9  -2   40.30    7.50
  -2  -9   2   47.90    9.30
  -2  -9   2   44.30    9.10
   2  -9  -2   30.30    7.80
  -2   9   2   24.70    7.10
   2   9  -2   44.90    8.30
  -1  -9   2  106.19   11.50
  -1  -9   2  140.39   13.60
  -1  -9   2  102.99    6.50
   1  -9  -2  113.49    9.40
   1  -9  -2  125.49   10.40
   1  -9  -2  134.59   13.30
   1   9  -2  117.29   10.10
  -1   9   2  118.19   10.50
   0  -9   2   42.10    8.70
   0  -9  -2   28.00    6.00
   0  -9  -2   26.20    8.10
   0  -9   2   35.20    5.60
   0  -9  -2   27.30    7.50
   0  -9   2   40.70    9.10
   0   9  -2   38.60    7.60
   0   9   2   21.80    6.70
   1  -9   2   12.40    7.30
  -1  -9  -2   22.70    7.40
  -1  -9  -2   14.50    7.20
  -1  -9  -2    2.60    4.80
   1  -9   2   21.40    5.60
   1  -9   2   17.60    7.20
  -1   9  -2   22.90    6.70
   1   9   2   19.10    7.20
   2  -9   2  101.29   10.10
  -2  -9  -2   99.79   10.40
  -2  -9  -2  129.89   13.10
   2  -9   2  125.89   13.20
   2  -9   2  100.19    9.20
  -2  -9  -2   99.79    8.20
  -2   9  -2  121.59   10.20
   2   9   2  110.59   11.20
  -3  -9  -2   -1.70    4.10
   3  -9   2    1.60    5.50
  -3  -9  -2    3.80    6.10
  -3  -9  -2   -2.20    5.50
   3  -9   2   -3.10    4.90
   3  -9   2   -1.00    5.40
  -3   9  -2   -4.70    4.60
   3   9   2    3.60    5.70
   4  -9   2   38.90    7.00
  -4  -9  -2   43.20    8.70
   4  -9   2   44.10    8.40
  -4  -9  -2   28.80    8.30
  -4  -9  -2   39.60    6.10
   4  -9   2   23.80    6.50
   4   9   2   36.70    7.70
   4   9   2   54.49    9.20
  -4   9  -2   35.50    7.70
  -5  -9  -2    0.70    4.30
   5  -9   2    4.10    5.20
   5  -9   2    3.80    5.90
  -5  -9  -2    5.60    6.80
  -5   9  -2    2.70    5.80
   5   9   2   -0.80    5.30
   5   9   2    4.30    5.50
   6  -9   2   -4.40    6.20
  -6  -9  -2    6.00    6.60
   6  -9   2    2.20    5.60
  -6  -9  -2    4.20    4.50
   6  -9   2    1.20    5.00
  -6   9  -2    6.70    6.80
   6   9   2    2.30    6.60
   7  -9   2    8.60    8.00
  -7  -9  -2    2.70    6.40
  -7  -9  -2    5.30    7.70
   7  -9   2   -3.00    5.60
   7   9   2   -1.90    6.60
   7 -10  -2    5.10    8.60
   7 -10  -2   -4.40    5.50
  -7 -10   2   -5.40    8.00
   7  10  -2    3.70    8.10
  -7  10   2   -3.80    7.40
   6 -10  -2   -3.10    3.90
   6 -10  -2    3.70    5.40
   6 -10  -2    7.50    7.60
  -6 -10   2    1.90    7.70
  -6  10   2    4.80    6.70
   6  10  -2   19.70    8.50
   5 -10  -2   32.80    8.50
   5 -10  -2    2.70    3.80
  -5 -10   2    8.10    7.80
   5 -10  -2   10.00    7.50
  -5  10   2   -3.50    6.50
   5  10  -2   -0.10    6.50
   4 -10  -2    6.20    6.70
  -4 -10   2   -0.70    7.30
   4 -10  -2   12.70    4.90
   4 -10  -2    6.20    7.40
  -4  10   2    9.20    7.00
   4  10  -2   12.80    7.00
   3 -10  -2    9.40    6.30
  -3 -10   2    5.00    7.30
  -3 -10   2    0.00    7.40
   3 -10  -2    1.50    4.90
   3 -10  -2    8.20    6.90
   3  10  -2    1.80    6.00
  -3  10   2   -1.20    6.10
   2 -10  -2   23.50    7.20
  -2 -10   2   31.80    3.90
   2 -10  -2   29.40    6.90
  -2 -10   2   23.30    8.60
   2 -10  -2   20.90    8.20
  -2 -10   2   49.70   11.10
   2  10  -2   26.20    8.90
  -2  10   2   22.70    6.70
  -1 -10   2   -0.50    3.40
   1 -10  -2    6.40    6.60
  -1 -10   2    7.30    7.40
  -1 -10   2   12.80    7.50
   1 -10  -2   -9.90    6.20
   1 -10  -2    0.60    4.90
   1  10  -2   -8.60    4.50
  -1  10   2    3.40    5.70
   0 -10   2    4.90    7.10
   0 -10  -2   11.30    6.60
   0 -10   2   -1.50    3.60
   0 -10  -2    8.80    7.90
   0 -10  -2    4.40    5.00
   0 -10   2  -13.30   15.40
   0  10   2    7.90    6.30
   0  10  -2    2.60    5.70
   1 -10   2   -0.60    7.00
  -1 -10  -2    0.80    4.30
  -1 -10  -2    0.10    6.50
  -1 -10  -2   19.80    8.90
   1 -10   2   -2.00    6.70
   1 -10   2    6.90    5.00
   1  10   2    3.40    5.90
  -1  10  -2   -0.40    5.60
  -2 -10  -2    6.20    6.70
   2 -10   2    5.00    6.70
  -2 -10  -2   -2.90    4.90
   2 -10   2    6.70    6.70
   2 -10   2    5.50    5.10
  -2 -10  -2   15.20    8.70
  -2  10  -2    4.60    6.10
   2  10   2    1.10    6.10
   3 -10   2   10.10    6.50
   3 -10   2    9.80    6.90
   3 -10   2    4.10    6.20
  -3 -10  -2   12.50    8.20
  -3 -10  -2   19.30    5.30
  -3 -10  -2    8.30    7.40
   3  10   2   17.30   12.60
  -3  10  -2   13.20    6.60
  -4 -10  -2   -3.90    7.90
   4 -10   2    7.40    5.80
   4 -10   2   -5.00    6.00
  -4 -10  -2   -8.80    3.80
  -4  10  -2    4.80    6.00
   4  10   2   -4.40    6.20
  -5 -10  -2   -8.80    7.10
   5 -10   2    0.30    6.20
  -5 -10  -2    8.00    4.50
   5 -10   2    2.70    5.60
   5 -10   2    4.60    7.80
  -5  10  -2   -7.90    5.10
   5  10   2    6.10    6.90
  -6 -10  -2   -4.00    4.10
   6 -10   2   -1.70    6.40
  -6 -10  -2    0.10    7.70
   6 -10   2    1.70    5.80
   6 -10   2   -5.20    6.80
   6  10   2   -3.00    6.40
  -6  10  -2    9.30    7.40
   5 -11  -2    8.10    6.80
  -5 -11   2    4.20    8.10
   5 -11  -2   13.70    8.40
   5 -11  -2   17.80    4.90
  -5  11   2   10.20    7.80
   5  11  -2   22.80    8.90
  -4 -11   2    6.50    8.20
   4 -11  -2   -6.70    6.40
   4 -11  -2    3.70    6.00
   4 -11  -2    4.90    4.60
   4  11  -2   13.10    8.00
  -4  11   2   -6.80    5.80
  -3 -11   2    3.70    7.90
   3 -11  -2   12.90   14.50
  -3 -11   2   -1.00    8.60
  -3  11   2   -0.50    5.90
   3  11  -2    8.80    7.40
  -2 -11   2    0.10    3.00
   2 -11  -2   -0.80    5.90
   2 -11  -2    1.30    6.20
   2 -11  -2    5.80    8.10
  -2 -11   2   -4.00    8.10
  -2  11   2   24.80    7.70
   2  11  -2    4.80    6.70
   1 -11  -2   15.60    6.60
  -1 -11   2    1.80    3.90
   1 -11  -2   -6.60    6.60
  -1 -11   2   -8.40    7.60
  -1 -11   2   16.80    8.20
   1 -11  -2    2.20    6.80
   1  11  -2    4.20    6.80
  -1  11   2    1.60    6.20
   0 -11   2   -1.60    4.30
   0 -11  -2   -7.10    4.80
   0 -11   2   -3.00    7.30
   0 -11  -2   -8.50    7.70
   0 -11  -2   -9.00    6.10
   0 -11   2    7.10    8.80
   0  11   2   -1.80    6.10
   0  11  -2    2.80    6.20
  -1 -11  -2    2.10    8.80
  -1 -11  -2   -2.40    6.70
   1 -11   2    6.70    7.50
  -1 -11  -2   -1.10    4.90
   1 -11   2   -7.50    7.80
   1 -11   2    0.80    4.90
  -1  11  -2   -4.20    5.70
   1  11   2    1.80    7.30
  -2 -11  -2   10.60    8.00
   2 -11   2    7.70    8.10
  -2 -11  -2    3.70    8.50
  -2 -11  -2    8.20    4.90
   2 -11   2   -0.40    5.70
   2 -11   2   26.10    8.20
  -2  11  -2    4.20    6.40
   2  11   2   23.30    7.80
  -3 -11  -2   -9.50    8.40
   3 -11   2   -3.20    5.90
  -3 -11  -2    4.50    4.70
   3 -11   2    4.70    6.80
   3 -11   2   -1.60    7.10
   3  11   2   -0.50    7.30
  -3  11  -2   -4.50    5.40
   4 -11   2   -8.30    5.70
  -4 -11  -2   14.40    8.20
  -4 -11  -2    4.90    4.40
   4 -11   2    0.90    6.40
   4 -11   2    4.40    7.60
   4  11   2    2.50    6.80
  -4  11  -2   -2.50    6.00
  -5 -11  -2    6.30    7.80
   5 -11   2   -5.00    5.70
   5 -11   2   16.80    7.80
   5 -11   2   11.80    8.40
  -5  11  -2   11.20    7.40
   5  11   2   19.30    8.40
   4 -12  -2    2.90    7.10
  -4 -12   2   10.90   10.20
   4 -12  -2    2.40    7.80
   4  12  -2   10.90    8.60
  -4  12   2   16.20    7.70
  -3 -12   2   15.70    9.70
   3 -12  -2    4.20    7.60
   3 -12  -2    6.30    7.20
   3 -12  -2    6.70    5.90
   3  12  -2  -13.90    6.00
  -3  12   2   -6.90    6.00
   2 -12  -2   13.00   12.60
  -2 -12   2    3.40    9.40
   2 -12  -2   11.80    6.40
   2 -12  -2    9.30   13.60
  -2 -12   2   11.80    8.60
   2  12  -2    9.20    7.70
  -2  12   2   12.70    7.50
   1 -12  -2   16.40   10.90
  -1 -12   2    7.90    4.60
  -1 -12   2   -4.50   10.70
   1 -12  -2   -1.90    7.40
   1 -12  -2   11.20    6.70
  -1 -12   2   -4.50    7.80
  -1  12   2    8.30    7.50
   1  12  -2    1.00    7.00
   0 -12   2    2.80    4.90
   0 -12   2  -16.70    8.60
   0 -12   2    8.00    8.50
   0 -12  -2    0.60    8.80
   0 -12  -2  -14.10    6.80
   0 -12  -2   -6.70    5.00
   0  12   2    0.60    6.40
   0  12  -2   -1.30    5.90
   1 -12   2   -9.20    7.60
   1 -12   2  -11.00    8.00
  -1 -12  -2   15.80   10.40
  -1 -12  -2   -1.70    7.80
   1 -12   2   -3.80    5.30
  -1 -12  -2    0.20    5.30
   1  12   2   -6.50    5.90
  -1  12  -2   -4.80    6.20
   2 -12   2    1.10    7.20
   2 -12   2   16.10   10.00
  -2 -12  -2   11.60    5.40
   2 -12   2   -0.80    5.90
  -2  12  -2   17.10    8.20
   2  12   2   10.00    7.70
  -3 -12  -2    7.90    9.00
  -3 -12  -2   11.40    4.90
   3 -12   2    5.80    7.50
   3 -12   2    9.00    6.80
   3 -12   2   15.20    9.70
   3  12   2    1.60    7.50
  -3  12  -2    4.90    7.20
   4 -12   2  -10.30    7.30
   4 -12   2   -6.60    6.40
   4 -12   2   -0.10    7.40
  -4 -12  -2  -13.60    6.90
  -4  12  -2    0.00    6.70
   4  12   2   -0.90    7.90
   2 -13  -2   10.20   10.20
  -2 -13   2    1.10    9.70
   2 -13  -2  -10.10    6.00
   2 -13  -2   -1.50    6.70
   2  13  -2    6.10    8.20
  -2  13   2   -5.10    6.60
  -1 -13   2   17.00   10.20
  -1 -13   2   -8.90   11.40
   1 -13  -2  -15.50   21.00
   1 -13  -2    5.00    7.00
   1 -13  -2   -8.50    7.30
  -1  13   2    3.70    8.10
   1  13  -2    0.10    7.50
   0 -13   2    2.40   10.90
   0 -13  -2   -1.50   11.40
   0 -13  -2    2.30    5.90
   0 -13  -2    0.10    8.60
   0 -13   2   -0.10    5.10
   0 -13   2   27.30   11.00
   0  13  -2   -2.50    7.20
   0  13   2    2.80    7.70
  -1 -13  -2   15.10    9.60
   1 -13   2   -4.70    8.70
  -1 -13  -2   -4.60    5.50
  -1 -13  -2   15.70   10.70
   1 -13   2    5.50    6.10
   1 -13   2    2.90   10.20
   1  13   2   10.00    9.30
  -1  13  -2   -1.60    7.30
   2 -13   2   -0.80    7.20
   2 -13   2   -0.20    9.40
  -2 -13  -2    1.40    5.40
  -2 -13  -2   15.00   10.60
  -2 -13  -2   -5.60    8.90
   2 -13   2   -1.10    8.00
   2  13   2    1.50    8.00
  -2  13  -2    5.50    7.70
  10   0  -3    1.30    6.60
   9   0  -3    2.80    6.50
   9   0  -3   -7.50    5.60
   9   0  -3    3.50    5.50
   8   0  -3    1.30    5.20
   8   0  -3    0.40    5.20
   8   0  -3   -9.90    4.70
   7   0  -3    4.60    5.50
   7   0  -3    0.30    4.50
   7   0  -3   -5.80    4.80
   6   0  -3    6.50    4.90
   6   0  -3    4.50    4.60
   6   0  -3   -5.40    4.00
   5   0  -3    2.30    3.30
   5   0  -3    1.30    3.70
   5   0  -3    0.00    3.90
   4   0  -3    0.10    3.10
   4   0  -3   -0.10    2.90
   4   0  -3   -2.40    3.00
   3   0  -3    2.90    2.70
   3   0  -3    4.40    2.70
   3   0  -3    5.30    3.20
   2   0  -3    4.00    1.80
   2   0  -3    2.70    3.00
  -2   0   3    6.10    2.70
  -1   0   3    2.50    1.80
   1   0  -3    1.70    2.00
  -1   0   3    4.40    2.30
   1   0  -3    3.50    1.90
   1   0  -3    6.30    2.20
   1   0  -3    2.80    1.90
   0   0   3   -1.10    1.40
   0   0  -3   -2.60    1.60
   0   0  -3    2.50    1.70
   0   0  -3   -3.00    1.30
   0   0  -3   -1.90    1.80
   0   0   3   -1.30    1.30
   0   0   3    2.10    1.80
   0   0   3   -1.60    1.60
   1   0   3    0.60    1.00
  -1   0  -3    1.80    2.60
   1   0   3    0.90    2.10
  -1   0  -3   -1.20    1.90
   1   0   3    1.00    0.90
   1   0   3    0.10    2.50
   2   0   3    3.50    2.40
  -2   0  -3    1.10    2.20
   2   0   3    2.80    2.90
  -2   0  -3    0.10    2.90
   3   0   3    1.20    3.10
  -3   0  -3   -0.20    3.10
  -3   0  -3    0.10    2.00
   3   0   3   -0.10    2.20
   3   0   3   -0.10    1.30
  -3   0  -3    0.20    1.20
  -4   0  -3    1.90    1.80
   4   0   3    1.60    1.90
  -4   0  -3    1.00    3.40
   4   0   3    4.40    3.70
  -5   0  -3    2.00    4.20
   5   0   3    3.20    2.50
   5   0   3    1.40    2.60
   6   0   3   -0.10    4.60
   6   0   3   -2.80    2.80
  -6   0  -3  -10.30    4.00
  -7   0  -3   -2.00    5.70
   7   0   3   -1.50    5.20
  -8   0  -3   -6.90    6.10
   8   0   3   -2.30    4.90
  -8   0  -3   -0.70    4.00
   9   0   3    2.40    6.10
  -9   0  -3   -4.20    4.40
  -9   0  -3   -8.20    6.50
  10   0   3    0.10    6.60
 -10   0  -3    3.10    7.80
 -10   0  -3   -6.50    4.50
  10  -1  -3   18.80    7.60
 -10  -1   3   34.60    9.00
  10  -1  -3   30.20    9.40
  10   1  -3   27.90    9.00
  10   1  -3   37.40    9.10
   9  -1  -3    0.50    5.60
   9  -1  -3   -6.20    5.40
   9   1  -3    0.20    5.80
   9   1  -3   -0.50    6.30
  -9   1   3    5.70    5.80
   8  -1  -3    8.70    5.40
   8  -1  -3   16.70    6.30
   8   1  -3    6.20    5.80
   8   1  -3    3.10    5.00
   8   1  -3    6.80    6.10
   7  -1  -3   -4.70    4.60
   7  -1  -3    4.10    5.20
   7  -1  -3    4.30    4.90
   7   1  -3    3.80    5.20
   7   1  -3    4.80    4.90
   7   1  -3    1.30    5.50
   6  -1  -3    0.10    4.00
   6  -1  -3   -1.30    4.60
   6  -1  -3   -5.10    3.90
   6   1  -3    3.00    4.60
   6   1  -3    0.00    5.00
   6   1  -3    3.30    4.00
   5  -1  -3   10.20    4.40
   5  -1  -3   21.60    4.50
   5  -1  -3   24.00    5.00
   5   1  -3   17.20    4.70
   5   1  -3   15.40    4.40
   5   1  -3   22.30    4.20
   4  -1  -3    2.20    2.90
   4  -1  -3   -0.70    3.10
   4  -1  -3    6.70    3.50
   4   1  -3   -0.40    2.90
   4   1  -3    0.10    2.60
   4   1  -3   -0.80    3.20
   3  -1  -3    9.00    1.90
   3  -1  -3   11.60    3.20
   3  -1  -3    8.60    3.40
   3   1  -3    4.50    3.10
   3   1  -3    7.00    2.40
   2  -1  -3  395.16   10.60
   2  -1  -3  424.56    9.20
  -2  -1   3  418.16    8.90
   2  -1  -3  429.36   10.80
  -2  -1   3  431.26   10.60
   2   1  -3  439.16    9.00
   2   1  -3  401.96    9.00
  -2   1   3  404.46    8.30
   2   1  -3  423.06   10.90
   2   1  -3  415.66    9.20
   1  -1  -3  220.58    4.60
  -1  -1   3  208.78    7.00
  -1  -1   3  214.68    5.20
   1   1  -3  207.38    7.10
   1   1  -3  210.38    5.20
  -1   1   3  213.28    4.60
   0  -1  -3  335.77    7.00
   0  -1   3  332.57    8.30
   0  -1  -3  328.17    8.40
   0  -1  -3  324.17    7.50
   0  -1  -3  324.67    8.20
   0  -1   3  339.67    8.50
   0  -1   3  321.37    7.20
   0  -1   3  324.97    7.20
   0   1  -3  332.47    7.30
   0   1   3  324.57    7.50
   0   1   3  331.77    8.20
   0   1  -3  333.27    7.40
   0   1  -3  324.17    8.20
   0   1   3  325.87    6.90
  -1  -1  -3 1184.38   19.90
   1  -1   3 1222.38   19.50
  -1  -1  -3 1156.58   21.70
   1  -1   3 1195.68   21.90
  -1  -1  -3 1212.48   22.00
   1  -1   3 1219.38   22.00
   1   1   3 1161.78   21.70
  -1   1  -3 1179.38   21.80
  -1   1  -3 1189.78   19.40
   1   1   3 1181.98   21.50
   1   1   3 1170.18   19.90
  -2  -1  -3  296.97    8.90
   2  -1   3  307.27    9.30
  -2  -1  -3  300.87    6.50
   2  -1   3  308.67    8.60
   2  -1   3  304.57    5.80
  -2  -1  -3  306.27    8.60
  -2   1  -3  301.97    5.80
  -2   1  -3  304.87    9.10
   2   1   3  311.27    6.60
   2   1   3  299.47    8.50
  -2   1  -3  304.17    8.60
   2   1   3  308.67    9.10
  -3  -1  -3    1.60    1.50
  -3  -1  -3    0.80    2.90
   3  -1   3   -1.30    2.20
   3  -1   3   -1.90    2.80
  -3  -1  -3   -0.30    2.00
  -3   1  -3   -1.50    2.00
   3   1   3   -0.90    3.10
   3   1   3   -1.50    2.10
  -3   1  -3    0.90    1.30
   3   1   3   -1.40    1.60
  -3   1  -3   -1.30    1.40
  -4  -1  -3   10.30    3.80
   4  -1   3    8.10    3.90
   4   1   3    7.10    3.40
   4   1   3   10.10    3.10
   4   1   3    5.80    3.80
  -4   1  -3    6.00    2.20
   5  -1   3   16.30    4.60
  -5  -1  -3   19.60    5.20
   5   1   3    8.90    3.10
   5   1   3   10.60    3.00
   5   1   3    5.60    4.40
  -5   1  -3    8.00    2.80
  -6  -1  -3   -6.00    4.60
   6  -1   3   -3.90    4.40
  -6   1  -3    4.00    5.10
   6   1   3   -0.30    2.80
  -6   1  -3    2.20    3.20
   6   1   3   -4.00    4.50
   6   1   3    2.20    3.00
  -7  -1  -3    2.30    5.60
   7  -1   3   11.80    5.80
  -7   1  -3   15.00    4.30
   7   1   3   13.70    6.10
   7   1   3   13.60    4.00
  -7   1  -3   13.10    6.70
   8  -1   3    9.70    5.80
  -8  -1  -3    4.30    6.30
   8   1   3    4.90    6.20
  -8   1  -3    5.10    6.20
   8   1   3    5.70    4.00
  -8   1  -3    8.40    4.40
  -9  -1  -3   14.00   11.90
   9  -1   3    1.90    6.60
  -9   1  -3   13.70    4.90
   9   1   3   18.20    7.50
  -9   1  -3   39.50    9.60
  10  -1   3   -2.70    6.40
 -10  -1  -3   -1.50    7.40
 -10  -1  -3  -12.20    4.50
  10   1   3   -3.00    6.50
 -10   1  -3    6.70    5.20
 -10   1  -3    1.00    8.10
  10  -2  -3    1.30    6.50
 -10  -2   3    6.20    7.40
  10  -2  -3    8.00    7.10
  10   2  -3   17.20    8.30
  10   2  -3   11.10    7.20
 -10   2   3    2.40    7.10
  -9  -2   3    0.80    6.00
   9  -2  -3    9.10    6.30
   9  -2  -3    2.30    6.20
  -9   2   3    3.00    6.20
   9   2  -3    0.00    5.60
   9   2  -3   -0.20    6.50
   8  -2  -3   16.00    6.10
   8  -2  -3    2.30    5.40
   8   2  -3   10.60    5.90
  -8   2   3   21.50    6.80
   8   2  -3    9.90    6.20
   7  -2  -3   17.70    5.40
   7  -2  -3    9.50    5.80
  -7   2   3    3.40    5.00
   7   2  -3   17.70    6.10
   7   2  -3   17.60    6.50
   6  -2  -3    0.00    3.90
   6  -2  -3    1.40    4.50
  -6   2   3   -2.10    4.20
   6   2  -3    4.30    3.90
   6   2  -3    9.30    5.60
   6   2  -3   -4.20    4.20
   5  -2  -3   -3.20    3.00
   5  -2  -3    5.10    4.20
  -5   2   3    1.60    3.80
   5   2  -3    3.20    3.10
   5   2  -3    0.00    3.80
   5   2  -3   -3.80    4.30
   4  -2  -3  101.49    5.10
   4  -2  -3  103.69    7.40
   4   2  -3  102.59    6.90
  -4   2   3   96.39    6.60
   4   2  -3   95.09    5.00
   3  -2  -3   58.49    3.40
   3  -2  -3   52.29    3.90
  -3  -2   3   61.39    5.50
   3  -2  -3   63.69    5.60
  -3  -2   3   52.59    3.30
   3   2  -3   61.69    3.50
  -3   2   3   58.99    5.20
  -3   2   3   54.99    3.20
   3   2  -3   47.70    3.80
   3   2  -3   56.49    5.10
   2  -2  -3  188.28    6.40
  -2  -2   3  186.78    7.90
  -2  -2   3  182.88    4.40
   2  -2  -3  178.78    3.90
  -2  -2   3  190.28    6.40
   2  -2  -3  184.58    7.50
   2   2  -3  172.38    6.90
  -2   2   3  180.08    7.00
  -2   2   3  175.58    3.90
   2   2  -3  186.58    4.30
   2   2  -3  183.08    6.20
  -1  -2   3  454.35   11.80
  -1  -2   3  430.76   10.70
   1  -2  -3  438.86   10.70
   1  -2  -3  438.76   11.20
  -1  -2   3  430.56    7.80
   1   2  -3  454.55   10.90
  -1   2   3  430.66   10.90
   1   2  -3  450.35    7.90
   0  -2  -3   84.49    5.30
   0  -2   3   89.29    5.50
   0  -2  -3   90.79    3.50
   0  -2  -3   92.39    5.20
   0  -2   3   88.59    5.60
   0   2   3   91.99    4.90
   0   2  -3   85.49    5.10
   0   2  -3   87.89    5.10
   0   2   3   85.79    3.50
   0   2  -3   86.69    3.60
   0   2  -3   89.59    3.90
   0   2   3   82.79    5.10
   1  -2   3   36.20    4.70
  -1  -2  -3   28.40    3.80
  -1  -2  -3   26.40    3.80
   1  -2   3   22.50    2.60
   1   2   3   36.40    4.70
   1   2   3   28.60    3.30
   1   2   3   24.10    3.30
  -1   2  -3   30.40    4.10
  -1   2  -3   27.60    2.80
  -2  -2  -3   58.29    5.10
  -2  -2  -3   56.19    4.90
   2  -2   3   48.20    4.80
   2  -2   3   45.00    4.40
   2  -2   3   38.20    2.90
   2   2   3   57.09    5.20
  -2   2  -3   47.90    4.40
   2   2   3   43.00    3.50
  -2   2  -3   46.40    3.10
  -3  -2  -3  166.08    7.40
  -3  -2  -3  155.88    6.50
   3  -2   3  168.78    7.60
   3  -2   3  160.08    7.50
  -3   2  -3  164.58    5.20
   3   2   3  162.08    6.70
   3   2   3  165.08    5.80
   3   2   3  174.78    7.80
  -4  -2  -3   66.49    6.10
   4  -2   3   60.79    6.30
   4  -2   3   61.49    6.30
  -4   2  -3   57.49    4.50
   4   2   3   52.29    4.10
   4   2   3   57.89    4.80
  -4   2  -3   58.59    4.00
   4   2   3   64.59    5.80
   5  -2   3    5.70    4.10
   5  -2   3    8.30    4.30
  -5  -2  -3    2.10    4.20
   5   2   3    2.30    2.80
   5   2   3    5.00    4.20
   5   2   3   12.80    3.40
  -5   2  -3    0.00    2.60
   6  -2   3    5.30    4.70
  -6  -2  -3    6.30    5.40
   6   2   3   11.40    3.60
   6   2   3    3.60    3.60
  -6   2  -3    7.00    3.70
   6   2   3   13.40    5.80
  -7  -2  -3   11.70    6.00
   7  -2   3    1.00    4.90
  -7   2  -3    6.40    4.00
   7   2   3   11.20    4.00
   7   2   3    0.80    5.20
  -8  -2  -3   18.70    7.00
   8  -2   3   23.60    7.00
   8   2   3   23.50    7.40
  -8   2  -3    7.30    7.20
  -8   2  -3   18.90    5.20
   8   2   3   19.70    5.10
  -9  -2  -3   11.50    7.40
   9  -2   3   14.70    7.10
  -9   2  -3    5.70    4.90
   9   2   3    9.50    7.30
   9   2   3    3.60    4.40
  -9   2  -3   -0.20    7.00
 -10  -2  -3   -1.70    7.10
  10  -2   3    2.00    6.60
 -10   2  -3   -6.20    8.00
  10   2   3    9.00    4.70
  10   2   3    0.90    7.50
 -10   2  -3   10.40    5.30
  10  -3  -3   -7.50    6.10
  10  -3  -3    0.00    6.60
 -10  -3   3   12.70    7.20
  10   3  -3    2.40    7.00
 -10   3   3   -3.60    6.50
  -9  -3   3   -1.60    5.50
   9  -3  -3   -7.00    4.90
   9  -3  -3   -2.30    5.00
  -9   3   3   -1.70    5.90
   9   3  -3   -4.10    5.90
   8  -3  -3    3.70    5.60
  -8  -3   3    5.40    5.30
   8  -3  -3    2.50    5.10
   8   3  -3   -2.40    6.10
  -8   3   3    0.40    5.80
   8   3  -3   -7.90    4.80
  -7  -3   3  155.28    9.30
   7  -3  -3  143.69   11.70
   7  -3  -3  132.89    8.50
   7   3  -3  144.49   10.00
  -7   3   3  135.79   10.30
   7   3  -3  144.09   11.00
   6  -3  -3   85.19    6.90
  -6  -3   3  109.69    7.40
   6  -3  -3   75.89    8.70
  -6   3   3   83.29    8.80
   6   3  -3   81.89    9.10
   6   3  -3   85.99    8.90
   5  -3  -3   35.00    5.90
   5  -3  -3   42.40    4.60
   5  -3  -3   30.80    3.80
  -5  -3   3   45.90    4.80
   5   3  -3   35.10    6.30
  -4  -3   3   27.20    5.30
   4  -3  -3   34.30    3.90
   4  -3  -3   33.80    3.50
   4  -3  -3   34.10    5.40
  -4   3   3   31.50    5.20
   4   3  -3   31.20    5.00
   4   3  -3   45.00    4.40
   3  -3  -3   58.49    4.90
   3  -3  -3   62.49    3.00
  -3  -3   3   56.59    6.20
   3  -3  -3   54.59    5.80
  -3  -3   3   57.39    2.80
  -3  -3   3   58.49    4.70
  -3  -3   3   61.39    2.90
  -3   3   3   59.69    3.20
   3   3  -3   60.89    5.90
   3   3  -3   57.59    4.60
  -3   3   3   68.49    5.80
   2  -3  -3  156.88    7.40
  -2  -3   3  154.98    7.60
  -2  -3   3  160.88    6.60
   2  -3  -3  155.78    6.70
   2   3  -3  157.28    7.20
  -2   3   3  149.09    6.90
   2   3  -3  153.18    6.50
  -1  -3   3   28.80    5.00
   1  -3  -3   31.30    4.50
   1  -3  -3   25.00    2.30
   1  -3  -3   30.80    3.70
  -1  -3   3   29.40    3.70
   1  -3  -3   27.80    1.80
   1   3  -3   33.90    4.20
   1   3  -3   29.40    4.20
  -1   3   3   33.20    4.40
   0  -3   3  120.09    6.50
   0  -3   3  117.29    7.10
   0  -3  -3  126.09    7.30
   0  -3   3  121.69    4.30
   0  -3  -3  113.29    4.30
   0  -3  -3  119.49    6.10
   0   3   3  120.99    5.90
   0   3   3  121.59    4.50
   0   3  -3  124.49    4.20
   0   3  -3  116.69    6.00
   0   3  -3  113.19    5.60
   1  -3   3  338.87    9.10
   1  -3   3  330.07   10.10
   1  -3   3  344.47   10.40
  -1  -3  -3  337.87    9.70
  -1  -3  -3  321.27   10.10
  -1   3  -3  331.07    8.90
   1   3   3  332.37   10.00
   1   3   3  332.87    9.00
   1   3   3  337.47    9.40
   2  -3   3  165.08    7.70
   2  -3   3  170.48    7.50
  -2  -3  -3  181.68    7.30
  -2  -3  -3  171.28    7.30
   2  -3   3  176.48    7.50
   2   3   3  169.08    7.20
  -2   3  -3  177.08    6.10
   2   3   3  175.18    7.30
   2   3   3  173.88    6.60
  -3  -3  -3  220.98    8.60
   3  -3   3  209.68    8.70
   3  -3   3  214.78    9.10
  -3  -3  -3  208.58    8.20
   3   3   3  224.68    7.70
  -3   3  -3  216.08    8.40
  -3   3  -3  233.98    7.20
   3   3   3  213.98    9.10
   3   3   3  223.88    8.50
  -4  -3  -3    4.20    3.80
   4  -3   3   -0.80    3.50
   4  -3   3    7.60    4.10
  -4  -3  -3    6.90    2.90
   4   3   3    5.40    4.00
   4   3   3    1.70    2.90
   4   3   3    2.10    2.80
  -4   3  -3    4.20    2.80
  -4   3  -3    1.80    2.70
  -5  -3  -3    8.00    4.60
   5  -3   3   -1.20    4.30
   5  -3   3    5.80    4.70
  -5   3  -3   13.70    3.70
   5   3   3    4.30    3.20
   5   3   3   18.20    3.90
   5   3   3   15.90    5.40
   6  -3   3   21.60    6.00
   6  -3   3   24.90    6.10
  -6  -3  -3   35.70    6.70
  -6   3  -3   34.00    5.10
   6   3   3   24.50    4.90
   6   3   3   19.70    6.10
   6   3   3   19.00    4.30
   7  -3   3   17.30    6.20
   7  -3   3   13.00    5.90
  -7  -3  -3   14.70    6.40
   7   3   3   25.50    4.50
   7   3   3   14.30    6.60
  -7   3  -3   13.70    4.60
   7   3   3   19.70    4.70
  -8  -3  -3    8.80    6.50
   8  -3   3    4.90    5.50
   8   3   3   -3.00    5.20
   8   3   3    1.60    4.30
  -8   3  -3    6.00    4.70
  -9  -3  -3   -7.20    6.20
   9   3   3    2.70    6.70
  -9   3  -3   -2.40    5.30
   9   3   3    3.60    4.30
  -9   3  -3   -9.90    6.60
 -10  -3  -3    8.50    7.90
  10  -3   3   -2.50    6.30
  10   3   3    3.90    5.20
  10   3   3   -9.20    6.80
 -10   3  -3    5.80    8.50
 -10   3  -3   12.40    5.60
 -10  -4   3   -9.80    6.60
 -10  -4   3    5.40    6.30
  10  -4  -3    9.50    8.10
  10  -4  -3   -3.70    5.90
 -10   4   3   -4.60    6.30
  10   4  -3    3.10    7.10
   9  -4  -3   -2.70    5.40
   9  -4  -3   -1.20    6.00
  -9  -4   3   10.80    6.30
   9   4  -3   12.10    7.60
  -9   4   3   16.90    7.50
  -8  -4   3   32.60    6.30
   8  -4  -3   11.00    6.80
   8  -4  -3   27.30    6.10
  -8   4   3   19.90    6.80
   8   4  -3   18.10    6.90
   7  -4  -3   11.70    6.50
   7  -4  -3   19.40    5.00
  -7  -4   3   13.70    4.80
  -7   4   3   11.40    6.10
   7   4  -3   15.00    6.30
   6  -4  -3    6.60    5.60
   6  -4  -3   15.50    4.40
   6  -4  -3    6.60    3.50
  -6  -4   3    7.90    4.10
  -6   4   3   17.90    6.20
   6   4  -3    6.20    5.80
   5  -4  -3   14.00    5.20
  -5  -4   3   19.60    3.70
   5  -4  -3   18.00    3.70
  -5  -4   3   14.00    6.20
   5  -4  -3   17.80    3.90
   5   4  -3   12.60    5.30
  -5   4   3   24.10    6.00
   5   4  -3   21.10    4.10
  -4  -4   3    7.60    2.30
   4  -4  -3    6.20    4.20
  -4  -4   3   15.00    5.50
   4  -4  -3   15.30    3.80
  -4  -4   3   10.50    2.00
   4   4  -3    8.20    7.40
   4   4  -3    9.30    4.40
  -4   4   3   15.20    4.80
  -3  -4   3   79.39    5.90
   3  -4  -3   78.59    3.30
   3  -4  -3   83.39    6.80
  -3  -4   3   80.49    6.80
   3  -4  -3   75.79    6.00
  -3   4   3   68.59    3.50
  -3   4   3   79.29    6.30
   3   4  -3   76.59    5.70
   3   4  -3   75.79    5.90
   2  -4  -3   29.70    4.80
  -2  -4   3   23.90    4.30
   2  -4  -3   23.20    2.00
  -2  -4   3   34.70    5.70
   2  -4  -3   22.20    4.10
  -2   4   3   23.20    2.10
   2   4  -3   15.30    4.10
  -2   4   3   19.30    4.50
   1  -4  -3   61.79    3.80
  -1  -4   3   63.89    5.80
   1  -4  -3   54.29    2.90
  -1  -4   3   60.89    6.70
   1  -4  -3   60.99    5.50
   1  -4  -3   60.89    5.80
   1   4  -3   49.99    2.60
   1   4  -3   58.59    5.30
  -1   4   3   65.09    5.90
   1   4  -3   53.19    5.50
   0  -4  -3    3.60    3.10
   0  -4   3    4.20    2.10
   0  -4  -3    6.30    3.30
   0  -4   3    1.00    4.10
   0  -4   3   11.40    4.10
   0  -4  -3    4.60    2.40
   0   4  -3    6.00    3.00
   0   4   3    6.40    3.20
  -1  -4  -3   73.99    5.80
   1  -4   3   74.59    6.00
  -1  -4  -3   72.29    5.50
   1  -4   3   73.29    6.30
   1  -4   3   75.39    4.90
  -1   4  -3   71.39    5.30
   1   4   3   72.29    4.90
   1   4   3   75.89    5.50
   1   4   3   80.99    5.90
   2  -4   3  187.68    8.40
  -2  -4  -3  181.18    7.80
  -2  -4  -3  181.98    8.20
   2  -4   3  190.78    8.00
   2  -4   3  192.78    9.00
   2   4   3  182.08    8.00
   2   4   3  185.08    7.60
  -2   4  -3  173.38    7.10
   3  -4   3   13.70    4.20
  -3  -4  -3    8.00    3.30
   3  -4   3    4.00    3.90
   3  -4   3   13.50    3.90
  -3  -4  -3    8.70    4.00
   3   4   3   15.80    3.60
  -3   4  -3    8.40    3.40
   3   4   3    8.90    4.00
  -4  -4  -3    8.20    4.10
  -4  -4  -3    3.10    2.90
   4  -4   3    2.00    3.90
   4  -4   3    3.60    4.20
   4   4   3    7.10    4.80
  -4   4  -3   -1.30    3.00
  -4   4  -3    1.50    3.10
   4   4   3   -2.10    3.00
   4   4   3   -0.50    3.20
   5  -4   3    3.50    4.90
   5  -4   3   -4.30    4.10
  -5  -4  -3    4.40    5.10
   5   4   3    2.10    3.60
   5   4   3    1.80    3.40
   5   4   3    4.10    5.10
  -5   4  -3    4.10    4.00
   6  -4   3   16.30    5.80
   6  -4   3    9.10    6.00
  -6  -4  -3   10.10    6.00
  -6   4  -3   13.70    4.60
   6   4   3   15.40    4.50
   6   4   3    4.50    4.40
   6   4   3    7.70    6.00
  -7  -4  -3   12.20    6.00
   7  -4   3    6.00    5.40
   7  -4   3    7.20    5.40
  -7   4  -3    7.80    4.80
   7   4   3    2.80    5.80
   7   4   3   12.60    5.20
   7   4   3    6.70    3.80
   8  -4   3   19.00    6.70
  -8  -4  -3   17.20    7.30
   8  -4   3   18.60    7.00
   8   4   3   31.40    6.10
   8   4   3   35.00    8.70
  -9  -4  -3   -4.90    6.50
  -9   4  -3   18.40    6.00
   9   4   3   -6.60    4.20
   9   4   3    7.50    7.30
  10  -4   3   -5.10    6.20
 -10  -4  -3   -0.80    7.20
  10   4   3    1.20    7.40
 -10   4  -3    4.20    8.80
  10   4   3   -4.00    4.70
 -10   4  -3    3.40    5.70
   9  -5  -3   -0.10    5.40
   9  -5  -3    1.20    6.50
  -9  -5   3   -0.70    6.70
  -9  -5   3   -1.30    5.40
   9   5  -3   21.30    7.50
  -9   5   3   -0.20    6.50
   8  -5  -3   20.50    5.60
  -8  -5   3    8.90    7.30
  -8  -5   3    9.70    5.20
   8  -5  -3   15.60    7.60
  -8   5   3   11.70    6.30
   8   5  -3    8.00    7.00
  -7  -5   3   18.80    7.40
   7  -5  -3   12.40    4.10
  -7  -5   3   17.10    4.80
   7  -5  -3   27.70    5.10
   7  -5  -3   19.80    6.90
   7   5  -3   21.50    7.20
  -7   5   3   10.70    5.80
   6  -5  -3   34.00    7.30
  -6  -5   3   52.29    5.20
   6  -5  -3   42.50    5.60
   6  -5  -3   50.49    5.30
  -6   5   3   40.70    7.10
   6   5  -3   54.19    5.80
   6   5  -3   53.39    8.00
   5  -5  -3  109.19    7.90
  -5  -5   3  105.49   10.40
   5  -5  -3  114.89   10.00
   5  -5  -3  113.29    5.90
  -5  -5   3  117.49    5.40
   5   5  -3  108.49    7.60
  -5   5   3  106.19    8.90
   5   5  -3  108.89    9.10
  -4  -5   3  101.89    7.20
   4  -5  -3  105.29    9.10
   4  -5  -3   98.09    7.50
  -4  -5   3   95.29    9.60
   4   5  -3   92.39    8.00
   4   5  -3  104.59    7.40
  -4   5   3  108.59    8.30
  -3  -5   3   82.29    8.50
   3  -5  -3   68.99    7.40
  -3  -5   3   79.89    6.70
   3  -5  -3   76.29    3.70
   3   5  -3   80.09    7.00
   3   5  -3   69.19    6.30
  -3   5   3   71.99    3.80
   2  -5  -3    6.30    2.30
  -2  -5   3    1.70    3.30
   2  -5  -3    3.80    3.50
   2  -5  -3    3.10    3.30
  -2  -5   3   -2.60    4.10
  -2   5   3    6.40    4.00
   2   5  -3    7.80    3.90
   2   5  -3    6.90    3.40
  -1  -5   3   10.40    4.50
   1  -5  -3   18.70    4.40
   1  -5  -3   24.00    4.80
  -1  -5   3   14.40    2.00
  -1  -5   3   12.40    4.40
   1  -5  -3   16.40    4.20
   1   5  -3   13.50    4.20
  -1   5   3    8.50    4.10
   1   5  -3   14.60    2.10
   1   5  -3    7.50    3.90
   0  -5  -3   33.40    4.80
   0  -5   3   40.20    3.80
   0  -5  -3   24.60    4.40
   0  -5  -3   35.20    4.20
   0  -5   3   27.00    5.40
   0  -5   3   38.60    5.70
   0   5   3   30.20    5.10
   0   5  -3   34.50    5.20
   1  -5   3    6.50    4.10
  -1  -5  -3    1.70    3.20
   1  -5   3   -1.30    2.60
   1  -5   3    2.20    4.30
  -1  -5  -3   -3.40    3.30
   1   5   3   -2.20    3.00
  -1   5  -3    0.60    3.10
  -2  -5  -3   14.70    3.70
  -2  -5  -3   29.30    4.60
   2  -5   3   26.70    4.90
   2  -5   3   30.30    5.40
   2  -5   3   21.90    4.30
   2   5   3   24.60    4.70
   2   5   3   25.00    4.80
   2   5   3   33.10    5.20
  -2   5  -3   26.40    4.40
   3  -5   3  164.28    9.60
   3  -5   3  176.88    8.80
  -3  -5  -3  177.38    8.40
   3  -5   3  181.68    9.60
  -3  -5  -3  183.78    9.10
   3   5   3  171.98    8.60
   3   5   3  181.48    9.90
  -3   5  -3  174.88    8.20
   3   5   3  183.58    9.50
   4  -5   3   22.60    5.60
   4  -5   3   18.70    5.40
   4  -5   3   15.10    4.80
  -4  -5  -3   10.10    5.10
  -4  -5  -3   14.40    4.80
   4   5   3   14.20    4.30
   4   5   3   10.00    4.30
   4   5   3    7.40    5.20
  -4   5  -3   10.40    4.40
   5  -5   3  113.09    9.70
   5  -5   3  107.19    8.40
  -5  -5  -3   97.59    8.90
   5   5   3  105.79    8.20
  -5   5  -3   90.29    7.60
  -5   5  -3   94.29    7.20
   5   5   3   80.69    9.20
  -6  -5  -3    9.00    5.50
   6  -5   3   20.30    6.90
   6  -5   3   36.20    6.40
   6   5   3   27.40    5.80
   6   5   3   17.30    7.00
  -6   5  -3   37.50    6.10
   6   5   3   34.50    5.80
   7  -5   3    7.20    6.10
  -7  -5  -3   15.80    6.80
   7  -5   3   13.60    6.20
   7   5   3   13.50    6.40
   7   5   3    4.00    4.10
  -7   5  -3   20.20    5.60
   7   5   3    3.00    4.40
   8  -5   3    5.20    6.80
   8  -5   3   -2.20    5.40
  -8  -5  -3    8.80    6.70
   8   5   3   10.40    4.70
   8   5   3    4.90    6.90
  -8   5  -3    1.30    4.90
   8   5   3    4.90    5.30
   9  -5   3    9.10    7.10
  -9  -5  -3    0.90    7.10
   9   5   3   -1.60    5.10
  -9   5  -3   -6.10    5.00
   9   5   3   -3.80    6.70
   9  -6  -3    1.50    5.30
  -9  -6   3    6.80    6.70
  -9  -6   3  -12.60    6.60
   9  -6  -3    3.80    7.30
   9   6  -3   -5.00    6.90
  -9   6   3   -5.50    6.70
  -8  -6   3   -0.30    6.50
   8  -6  -3   -4.40    6.20
   8  -6  -3   20.40    6.40
  -8  -6   3   14.60    4.70
  -8   6   3    0.60    6.40
   8   6  -3   10.20    7.10
   7  -6  -3   -0.40    3.80
   7  -6  -3    4.70    6.10
   7  -6  -3   -1.70    3.60
  -7  -6   3   -0.30    6.50
  -7  -6   3    4.30    3.70
   7   6  -3    1.70    4.40
   7   6  -3    5.00    6.50
  -7   6   3    0.90    5.80
   6  -6  -3    9.60    3.50
   6  -6  -3    4.00    4.10
  -6  -6   3   12.70    7.40
   6  -6  -3    7.10    6.30
   6   6  -3    0.20    4.20
  -6   6   3   14.40    5.90
   6   6  -3    0.70    5.40
   5  -6  -3   37.50    4.20
   5  -6  -3   29.20    5.60
   5  -6  -3   32.90    7.10
  -5  -6   3   26.00    7.70
   5   6  -3   23.20    6.70
   5   6  -3   41.70    6.30
  -5   6   3   37.60    7.20
  -4  -6   3    8.80    4.80
   4  -6  -3    4.70    2.80
   4  -6  -3    5.20    4.20
   4  -6  -3    3.50    5.20
  -4  -6   3   -7.60    5.90
   4   6  -3    0.10    3.70
   4   6  -3   -1.00    4.40
  -4   6   3    6.50    5.20
  -3  -6   3   -6.50    5.10
   3  -6  -3   -0.90    4.20
   3  -6  -3    3.60    3.80
  -3  -6   3   10.40    4.50
   3  -6  -3   -0.80    2.50
  -3   6   3   -3.80    4.30
   3   6  -3    1.70    4.30
   2  -6  -3   11.60    4.70
  -2  -6   3   10.90    5.20
   2  -6  -3   11.50    3.60
  -2  -6   3    9.50    4.50
   2   6  -3    6.60    3.50
  -2   6   3    9.80    5.10
   2   6  -3    8.70    4.70
  -1  -6   3    2.80    2.00
   1  -6  -3   -1.60    3.50
   1  -6  -3   -1.70    3.30
  -1  -6   3   -1.00    4.90
   1  -6  -3    3.10    3.70
  -1   6   3   -0.50    3.20
   1   6  -3   -1.20    4.20
   0  -6  -3   19.60    4.60
   0  -6   3   22.90    5.70
   0  -6  -3    5.80    4.40
   0  -6   3   11.20    3.10
   0  -6   3   18.60    5.50
   0  -6  -3   12.70    4.00
   0   6   3    5.10    4.60
   0   6  -3   10.00    4.30
   1  -6   3    3.00    4.90
  -1  -6  -3    8.60    4.00
   1  -6   3    2.20    4.40
   1  -6   3    4.20    3.20
  -1  -6  -3   11.70    4.70
  -1  -6  -3    4.10    3.70
  -1   6  -3   -1.30    3.70
   1   6   3    4.20    4.10
   2  -6   3   10.60    5.10
  -2  -6  -3   16.00    4.50
   2  -6   3    3.30    4.30
   2  -6   3   10.50    4.40
  -2  -6  -3   12.50    4.40
   2   6   3    9.60    3.80
  -2   6  -3   13.90    4.70
   3  -6   3    0.00    4.10
  -3  -6  -3    0.70    4.20
   3  -6   3    6.20    5.10
   3  -6   3    0.50    4.30
  -3  -6  -3   -0.60    4.00
   3   6   3   10.20    5.10
  -3   6  -3    0.10    3.70
   3   6   3   -1.40    3.70
   4  -6   3   10.50    5.30
  -4  -6  -3   10.00    5.00
  -4  -6  -3   11.40    5.00
   4  -6   3    4.20    5.10
  -4   6  -3    9.70    4.90
   4   6   3    8.30    4.50
   4   6   3   10.40    5.70
   4   6   3    7.00    4.80
   5  -6   3   11.20    5.90
  -5  -6  -3    2.20    4.00
   5  -6   3    8.70    5.30
   5  -6   3   11.80    5.50
  -5  -6  -3   14.20    5.70
   5   6   3   24.50    5.80
  -5   6  -3   13.00    5.20
   5   6   3   10.80    6.10
   5   6   3   12.10    5.70
   6  -6   3  102.49    9.30
   6  -6   3   96.39   10.90
  -6  -6  -3  121.19   10.10
   6   6   3  103.59    8.90
  -6   6  -3  100.49    8.40
   6   6   3  113.59   11.80
   6   6   3  103.59    9.00
   7  -6   3    8.10    5.80
  -7  -6  -3    6.30    6.20
   7  -6   3    5.30    6.30
   7   6   3    7.00    6.90
  -7   6  -3   15.30    5.90
   7   6   3   12.30    5.30
   7   6   3   19.20    6.10
   8  -6   3   11.50    7.30
  -8  -6  -3    8.90    7.10
   8  -6   3   -7.10    5.00
   8   6   3   -2.80    4.80
  -8   6  -3   -4.40    5.20
   8   6   3   -2.60    6.50
   8   6   3   -3.90    5.00
  -9  -6  -3   -5.60    6.90
   9  -6   3   18.40    8.50
  -9   6  -3   11.70    6.40
   9   6   3   -4.60    7.10
   9   6   3   -6.70    5.40
   9  -7  -3   17.10    7.20
  -9  -7   3    9.30    8.80
   9  -7  -3    8.80    8.40
  -9   7   3    3.40    7.40
   9   7  -3   -1.10    7.80
   8  -7  -3    2.20    4.10
   8  -7  -3    3.40    4.50
   8  -7  -3   -3.60    6.40
  -8  -7   3   -0.90    7.20
   8   7  -3   -1.80    4.40
  -8   7   3  -17.20    4.80
   8   7  -3    3.40    7.30
  -7  -7   3   -8.30    6.20
   7  -7  -3   -1.60    4.10
   7  -7  -3   -3.70    5.20
   7  -7  -3    4.50    3.80
   7   7  -3    3.40    6.50
   7   7  -3   -0.90    4.40
  -7   7   3   -0.30    5.80
   6  -7  -3    8.10    5.30
   6  -7  -3    5.00    3.20
   6  -7  -3    2.70    7.30
  -6   7   3   -0.70    5.70
   6   7  -3    3.10    6.20
   6   7  -3    4.10    4.90
  -5  -7   3   10.80    7.20
   5  -7  -3    7.50    3.10
   5  -7  -3    6.90    4.80
   5  -7  -3   11.70    6.00
  -5   7   3    9.00    5.90
   5   7  -3   10.90    5.70
   5   7  -3   13.00    6.20
   4  -7  -3   12.80    6.40
  -4  -7   3   10.40    6.00
   4  -7  -3   14.20    3.30
  -4  -7   3    4.40    6.30
   4  -7  -3   14.20    5.50
   4   7  -3   14.90    5.30
   4   7  -3   22.20    6.50
  -4   7   3   11.10    6.40
  -3  -7   3    7.90    6.50
   3  -7  -3    0.80    2.90
   3  -7  -3    0.40    4.80
  -3  -7   3   -2.10    5.10
   3  -7  -3   -3.10    4.80
  -3   7   3   -0.30    5.30
   3   7  -3   12.80    5.50
   3   7  -3    4.30    3.90
  -2  -7   3   -0.60    6.20
   2  -7  -3    7.60    4.80
   2  -7  -3    4.90    3.90
  -2  -7   3    5.50    5.10
   2  -7  -3    0.60    4.70
  -2   7   3   -2.10    4.50
   2   7  -3   -1.50    4.40
   2   7  -3   -2.70    3.50
  -1  -7   3   49.80    4.30
  -1  -7   3   44.20    8.40
   1  -7  -3   66.09    6.60
   1  -7  -3   55.19    7.50
  -1  -7   3   53.39    8.20
   1  -7  -3   49.00    7.80
   1   7  -3   27.10    6.00
  -1   7   3   43.70    7.00
   0  -7  -3    6.90    4.50
   0  -7  -3    8.10    4.90
   0  -7   3    0.70    4.80
   0  -7   3    0.40    5.90
   0  -7   3    6.10    3.50
   0  -7  -3    4.90    4.30
   0   7   3    3.90    5.10
   0   7  -3    7.50    4.80
  -1  -7  -3    0.70    4.80
   1  -7   3    2.40    4.80
  -1  -7  -3   10.60    4.80
   1  -7   3    3.20    3.90
  -1  -7  -3   13.40    5.20
  -1   7  -3   -0.70    4.50
   1   7   3    0.80    4.30
  -2  -7  -3   29.90    6.70
   2  -7   3   26.60    5.60
  -2  -7  -3   23.90    6.00
   2  -7   3   10.60   10.00
  -2  -7  -3   18.50    5.20
   2   7   3   13.00    5.50
  -2   7  -3   36.10    6.50
  -3  -7  -3   -1.40    4.80
   3  -7   3   11.50    6.00
   3  -7   3    1.80    4.60
   3  -7   3    8.20    5.50
  -3  -7  -3    7.40    4.80
   3   7   3   10.60    5.60
   3   7   3    7.90    4.80
  -3   7  -3   -3.10    4.40
   4  -7   3   11.80    5.50
  -4  -7  -3   17.00    5.80
  -4  -7  -3   13.30    5.40
   4  -7   3   10.90    6.00
   4  -7   3   11.00    5.50
   4   7   3    8.00    5.50
   4   7   3   12.40    6.40
  -4   7  -3   20.30    5.80
   5  -7   3   77.69    9.40
  -5  -7  -3  102.09    9.50
   5  -7   3   98.79   10.30
   5  -7   3  104.39    9.30
  -5  -7  -3  118.89    9.20
   5   7   3  116.39    9.80
   5   7   3   92.59   10.40
  -5   7  -3  122.49    9.20
   5   7   3   94.79    9.30
   6  -7   3   -1.70    4.60
   6  -7   3    5.00    6.60
  -6  -7  -3    2.40    5.50
   6   7   3    7.00    5.80
   6   7   3   -3.80    4.60
   6   7   3    4.40    6.60
  -6   7  -3    5.60    5.70
   7  -7   3    1.00    6.70
   7  -7   3   -7.50    4.80
  -7  -7  -3    0.10    6.00
   7   7   3   -0.20    6.50
   7   7   3    9.40    6.10
   7   7   3    9.60    6.50
  -7   7  -3   19.10    6.90
   8  -7   3   -2.40    6.20
   8  -7   3    3.10    5.90
  -8  -7  -3    5.40    7.20
  -8   7  -3    6.50    6.60
   8   7   3   17.30    8.40
   8   7   3    1.90    5.90
   8   7   3    3.90    5.90
   8  -8  -3    3.30    5.10
   8  -8  -3    5.80    7.70
  -8  -8   3    5.60    8.60
   8   8  -3   -1.20    5.50
  -8   8   3   -5.60    6.70
   8   8  -3   -8.50    7.50
   7  -8  -3    5.00    7.30
   7  -8  -3   19.80    5.90
  -7  -8   3    9.70    8.30
   7   8  -3    9.80    7.00
   7   8  -3    5.80    6.20
  -7   8   3   22.90    8.20
   6  -8  -3    1.00    6.20
   6  -8  -3    4.70    3.40
  -6  -8   3    1.10    7.30
   6  -8  -3   -2.30    4.40
  -6   8   3   -2.70    5.90
   6   8  -3   -3.40    4.80
   6   8  -3    5.90    6.80
  -5  -8   3   -7.20    5.10
   5  -8  -3    7.10    6.20
   5  -8  -3    8.40    3.30
  -5  -8   3   -4.00    6.60
   5  -8  -3    1.80    4.80
   5   8  -3    0.40    4.80
  -5   8   3    3.70    6.00
   5   8  -3   -2.00    5.30
   4  -8  -3   31.30    7.20
   4  -8  -3   16.20    3.60
  -4  -8   3   13.40    5.80
  -4  -8   3    8.00    7.00
   4  -8  -3   26.40    6.70
   4   8  -3   -6.50    4.40
   4   8  -3    8.10    6.50
  -4   8   3    7.40    5.60
   3  -8  -3   32.40    4.50
  -3  -8   3   25.90    7.80
   3  -8  -3   29.00    6.40
   3  -8  -3   28.50    7.00
  -3  -8   3   26.10    7.20
   3   8  -3   39.10    7.40
   3   8  -3   46.10    7.50
  -3   8   3   35.80    7.40
  -2  -8   3   11.20    7.80
   2  -8  -3    9.30    5.40
  -2  -8   3    5.60    6.70
   2  -8  -3    3.10    5.50
   2  -8  -3    5.70    4.70
   2   8  -3    6.00    5.60
  -2   8   3   -2.20    5.00
  -1  -8   3   44.60    8.70
  -1  -8   3   33.40    8.00
   1  -8  -3   39.40    6.90
  -1  -8   3   34.70    4.30
   1  -8  -3   42.00    6.60
  -1   8   3   28.90    7.00
   1   8  -3   23.40    6.50
   0  -8   3  145.79   13.10
   0  -8  -3  141.39    9.80
   0  -8  -3  143.29    9.70
   0  -8   3  159.98   12.10
   0  -8   3  143.19    7.70
   0  -8  -3  148.89   12.60
   0   8  -3  127.79   10.00
   0   8   3  142.79    9.70
  -1  -8  -3   90.89   11.10
  -1  -8  -3   72.89    7.90
   1  -8   3   79.29    7.70
   1  -8   3   75.09    9.80
  -1  -8  -3   87.39   10.10
   1  -8   3   76.79   10.10
   1   8   3   98.29   10.00
  -1   8  -3   66.19    8.40
   2  -8   3   -0.90    4.70
  -2  -8  -3   -1.50    5.50
  -2  -8  -3   -0.40    4.70
  -2  -8  -3   -7.60    5.60
   2  -8   3    4.80    6.40
   2  -8   3   -0.60    5.40
   2   8   3    6.60    5.70
  -2   8  -3   -0.40    5.20
   3  -8   3   23.70    6.70
  -3  -8  -3   34.30    7.70
   3  -8   3   24.70    6.80
  -3  -8  -3   24.10    7.00
  -3  -8  -3   27.00    6.00
   3  -8   3   26.40    6.50
   3   8   3   37.90    7.40
  -3   8  -3   22.10    6.30
   4  -8   3   25.40    6.90
   4  -8   3   35.70    7.30
  -4  -8  -3   33.50    6.00
  -4  -8  -3   45.00    8.40
  -4  -8  -3   41.20    8.10
   4  -8   3   39.60    6.90
  -4   8  -3   19.10    6.30
   4   8   3   20.30    6.70
   4   8   3   36.40   10.60
  -5  -8  -3   15.90    7.30
   5  -8   3   12.60    5.80
   5  -8   3   18.10    6.00
  -5  -8  -3    4.20    5.60
   5  -8   3   20.40    7.00
   5   8   3   19.10    6.70
   5   8   3   20.20    6.20
  -5   8  -3   10.00    5.70
  -6  -8  -3   -9.70    4.90
   6  -8   3   -7.70    4.50
   6  -8   3   -3.50    6.00
   6   8   3    1.30    5.50
  -6   8  -3   -3.60    5.70
   6   8   3   13.60    6.70
   7  -8   3    4.30    7.50
   7  -8   3   19.60    6.90
  -7  -8  -3   24.40    6.90
  -7   8  -3   18.00    7.20
   7   8   3   -4.30    6.00
   7   8   3   21.40    7.30
  -8  -8  -3    3.00    6.40
   8  -8   3    0.60    6.00
   8  -8   3    0.10    7.40
  -8   8  -3    5.10    7.00
   8   8   3   -1.40    6.40
   7  -9  -3    2.20    7.20
   7  -9  -3    9.10    5.90
  -7  -9   3   -2.50    8.20
  -7   9   3    4.10    6.90
   7   9  -3  -10.50    6.20
   7   9  -3   -7.20    5.70
   6  -9  -3    0.30    7.20
  -6  -9   3   -0.10    6.80
   6  -9  -3    2.10    4.80
   6   9  -3    0.20    6.80
   6   9  -3   -0.10    6.10
  -6   9   3    5.20    6.50
   5  -9  -3   -3.50    5.70
  -5  -9   3    6.40    7.70
   5  -9  -3    5.00    5.40
   5  -9  -3   -3.00    3.00
   5   9  -3    8.60    6.50
  -5   9   3    2.30    6.20
   5   9  -3    0.60    6.20
   4  -9  -3    5.40    3.40
   4  -9  -3    9.50    5.90
   4  -9  -3    6.00    5.80
  -4  -9   3    8.50    6.80
  -4  -9   3    2.40    6.70
   4   9  -3    8.20    6.60
  -4   9   3    0.10    5.40
   4   9  -3    6.10    5.20
   3  -9  -3    7.50    4.00
  -3  -9   3   -1.10    6.40
  -3  -9   3   16.60    7.40
   3  -9  -3    1.10    5.50
   3  -9  -3   12.50    5.90
   3   9  -3    0.70    5.20
  -3   9   3    1.30    5.70
   3   9  -3   -4.80    5.00
  -2  -9   3   14.90    7.70
   2  -9  -3    5.70    4.80
   2  -9  -3    4.60    5.60
   2  -9  -3   15.20    6.90
  -2  -9   3    1.10    6.60
  -2   9   3    2.70    5.10
   2   9  -3    5.40    5.70
  -1  -9   3   18.40    8.00
   1  -9  -3    9.40    6.40
   1  -9  -3   10.00    6.10
  -1  -9   3    7.00    7.20
  -1  -9   3   13.70    3.70
   1  -9  -3   11.80    5.60
   1   9  -3    6.80    6.10
  -1   9   3    4.70    5.80
   0  -9   3   17.20    8.00
   0  -9  -3   18.10    7.10
   0  -9  -3   24.90    7.80
   0  -9   3   17.50    4.80
   0  -9  -3   14.00    5.80
   0  -9   3   16.10    8.00
   0   9  -3   11.90    5.80
   0   9   3   12.50    5.60
   1  -9   3    6.90    7.40
  -1  -9  -3    7.50    5.10
   1  -9   3   -1.70    6.00
  -1  -9  -3    8.70    7.40
  -1  -9  -3    5.30    5.70
   1   9   3   11.50    6.10
  -1   9  -3    8.50    6.10
  -2  -9  -3  138.89   14.20
  -2  -9  -3   96.09    8.90
   2  -9   3  102.19   11.10
   2  -9   3  103.39    9.70
  -2  -9  -3  116.19   11.00
   2  -9   3   95.49   10.50
  -2   9  -3  106.79   10.90
   2   9   3   91.69   10.40
   3  -9   3   10.70    6.30
   3  -9   3   -1.00    5.10
   3  -9   3   -8.00    4.70
  -3  -9  -3    9.30    6.80
  -3  -9  -3    5.10    5.50
  -3  -9  -3   -1.60    6.00
   3   9   3    0.20    5.40
  -3   9  -3   -3.80    4.60
   4  -9   3    3.10    6.10
  -4  -9  -3   -0.50    7.10
  -4  -9  -3   -1.10    5.70
   4  -9   3   -2.30    5.70
   4  -9   3   -3.30    5.10
  -4  -9  -3   -2.50    6.30
   4   9   3    0.30    5.80
  -4   9  -3    3.30    5.40
   4   9   3    3.80    5.90
  -5  -9  -3   -0.40    6.50
   5  -9   3    4.60    6.20
   5  -9   3   -1.20    5.20
  -5  -9  -3   -0.90    4.80
   5   9   3   -8.20    5.00
  -5   9  -3   -2.50    5.30
   6  -9   3   11.20    6.20
   6  -9   3   -5.80    5.60
   6  -9   3  -11.10    6.10
  -6  -9  -3    9.60    5.40
  -6  -9  -3    6.30    7.40
  -6   9  -3   19.90    7.70
   6   9   3   18.80    7.10
   7  -9   3   -3.80    5.60
  -7  -9  -3    1.40    7.30
  -7  -9  -3   11.20    6.10
   7  -9   3    5.30    7.40
  -7   9  -3    5.70    7.00
   7   9   3    6.90    7.10
   6 -10  -3   -1.60    8.00
  -6 -10   3   -5.60    8.20
   6 -10  -3   -1.20    5.10
   6  10  -3    7.70    8.00
  -6  10   3   10.40    7.70
  -5 -10   3   -2.10    7.50
   5 -10  -3    7.10    6.90
   5 -10  -3    7.30    6.00
   5 -10  -3    1.50    3.30
   5  10  -3    0.00    6.70
  -5  10   3    8.00    6.40
  -4 -10   3    2.00    7.90
   4 -10  -3    8.60    6.20
   4 -10  -3   -2.20    3.60
   4 -10  -3   -3.50    5.90
   4  10  -3   -5.30    5.60
  -4  10   3    5.00    6.50
  -3 -10   3   17.30    8.50
   3 -10  -3    5.00    6.60
   3 -10  -3   17.40    6.60
  -3 -10   3   11.70   10.30
   3 -10  -3   13.70    4.70
   3  10  -3   22.40    7.50
  -3  10   3   17.60    7.70
   2 -10  -3   -3.60    5.10
   2 -10  -3    8.90    7.10
   2 -10  -3   10.30    6.10
  -2 -10   3    5.30    7.80
  -2 -10   3    7.50    8.20
   1 -10  -3   -3.00    5.00
   1 -10  -3   12.60    7.20
  -1 -10   3   13.90    8.40
  -1 -10   3   -6.60    2.90
   1 -10  -3   11.10    6.70
  -1 -10   3    1.10    7.10
   1  10  -3   -8.60    5.30
  -1  10   3   -6.90    4.80
   0 -10   3    4.80    7.40
   0 -10  -3   19.90    6.00
   0 -10   3   12.60    4.70
   0 -10  -3    6.60    6.50
   0 -10  -3   11.60    8.30
   0  10  -3    7.10    5.90
   0  10   3   14.80    6.60
   1 -10   3    8.40    5.00
   1 -10   3    2.50    7.50
  -1 -10  -3    7.30    5.60
  -1 -10  -3    8.20    8.40
  -1 -10  -3   12.10    7.00
   1 -10   3   10.60    8.00
   1  10   3   13.50    6.90
  -1  10  -3    2.50    5.50
  -2 -10  -3    6.40    6.50
   2 -10   3    9.10    7.10
   2 -10   3   -2.50    6.70
  -2 -10  -3    3.40    7.40
  -2 -10  -3   -5.60    4.50
   2 -10   3   -4.00    4.50
  -2  10  -3    5.20    6.20
   2  10   3    7.00    6.40
   3 -10   3    3.10    6.60
   3 -10   3    3.30    7.20
  -3 -10  -3   12.50    8.10
  -3 -10  -3    9.40    5.40
   3 -10   3   16.10    6.80
  -3 -10  -3    1.30    6.70
  -3  10  -3    3.50    6.10
   3  10   3   22.00    9.90
   4 -10   3    1.40    6.10
   4 -10   3    2.40    6.10
  -4 -10  -3    2.90    5.00
  -4 -10  -3   11.30    7.70
   4  10   3   12.20    6.90
  -4  10  -3    4.10    6.60
  -5 -10  -3    0.10    6.80
   5 -10   3    2.10    7.10
   5 -10   3   11.10    6.70
  -5 -10  -3   -0.80    4.60
   5 -10   3   -5.10    5.40
   5  10   3    5.00    7.00
  -6 -10  -3    0.90    5.00
   6 -10   3   -4.60    6.20
   6 -10   3   -5.80    5.70
   6 -10   3  -19.70    6.70
  -6 -10  -3    7.00    7.80
   6  10   3    7.20    7.10
  -6  10  -3   -2.00    6.70
  -5 -11   3    1.50    8.40
   5 -11  -3    1.90    5.60
   5 -11  -3    8.20    8.10
  -5  11   3   -4.30    5.80
   5  11  -3    7.20    7.90
   4 -11  -3    7.80    4.30
   4 -11  -3    8.80    7.60
  -4 -11   3   12.50    9.00
   4 -11  -3    4.90    6.90
  -4  11   3    8.60    6.90
   4  11  -3    6.80    7.50
   3 -11  -3    1.80    4.60
   3 -11  -3    3.10    6.30
   3 -11  -3    9.70    7.60
  -3 -11   3    0.70    8.30
  -3 -11   3   10.30    9.50
  -3  11   3   -1.10    6.30
   3  11  -3    1.50    6.60
   2 -11  -3    0.30    6.90
  -2 -11   3    1.00    8.60
  -2 -11   3    1.20    8.00
   2 -11  -3    3.40    6.30
  -2  11   3   -1.60    5.80
   2  11  -3    6.40    6.50
  -1 -11   3   -0.50    7.80
   1 -11  -3    2.50    5.90
   1 -11  -3   -7.10    7.10
  -1 -11   3    8.20   10.40
  -1 -11   3   -2.20    3.50
   1 -11  -3   18.30    7.10
   1  11  -3    1.40    6.20
  -1  11   3    3.30    6.30
   0 -11  -3   14.80    6.20
   0 -11  -3   -8.60    6.40
   0 -11   3   12.80    9.20
   0 -11  -3   10.30    9.30
   0 -11   3    2.50    7.60
   0  11  -3    0.10    6.10
   0  11   3   -6.50    5.80
  -1 -11  -3   -0.50    4.90
  -1 -11  -3   18.40   10.20
   1 -11   3    1.20    4.80
   1 -11   3   -0.90    7.20
   1 -11   3   -9.90    7.30
  -1 -11  -3    5.30    7.60
   1  11   3    4.90    6.70
  -1  11  -3    6.20    6.20
  -2 -11  -3    4.60    5.10
   2 -11   3    4.30    8.00
  -2 -11  -3    7.60    7.50
   2 -11   3    4.90    7.10
   2 -11   3    3.90    5.60
  -2 -11  -3   -1.70    8.10
  -2  11  -3    3.30    6.40
   2  11   3    2.70    6.40
   3 -11   3   -2.80    6.30
   3 -11   3    3.30    6.50
  -3 -11  -3   -2.80    8.50
   3 -11   3    8.90    8.20
  -3 -11  -3    1.00    7.40
  -3 -11  -3   -0.40    5.00
   3  11   3   -4.80    6.60
  -3  11  -3    2.20    6.70
  -4 -11  -3    2.90    7.30
   4 -11   3   -4.00    5.80
   4 -11   3    6.60    7.70
   4 -11   3   -7.90    6.00
  -4 -11  -3  -12.10    4.30
   4  11   3    0.00    7.30
  -4  11  -3   -6.50    6.40
   5 -11   3   13.20    8.10
   5 -11   3   14.30    7.20
  -5 -11  -3   13.30    5.50
   5 -11   3   13.50    7.80
  -5 -11  -3    7.80    8.50
  -5  11  -3   24.70    8.60
   5  11   3   19.50    8.70
  -4 -12   3    0.80    9.00
   4 -12  -3    8.20    8.00
   4 -12  -3    8.50    7.90
  -4  12   3    2.30    7.40
   4  12  -3   10.50    8.30
   3 -12  -3   -4.30    6.80
   3 -12  -3   -8.80    7.00
  -3 -12   3   23.30    9.80
   3 -12  -3   -0.70    5.50
   3  12  -3   -6.40    6.50
  -3  12   3   -3.70    6.90
  -2 -12   3    3.80    8.70
   2 -12  -3   -2.10    8.70
   2 -12  -3   28.40    6.50
  -2 -12   3  -28.70    7.70
   2 -12  -3   -7.90    6.10
  -2  12   3   -3.60    6.50
   2  12  -3   -0.80    6.60
   1 -12  -3    0.20    6.40
  -1 -12   3   -5.20    8.10
   1 -12  -3   -1.90    6.90
  -1 -12   3   -6.70   10.00
  -1 -12   3    2.90    3.90
   1 -12  -3   -0.10    8.50
  -1  12   3    4.10    7.40
   1  12  -3    1.90    6.50
   0 -12   3  -12.20    8.20
   0 -12  -3    3.20    5.80
   0 -12   3    0.70    4.50
   0 -12  -3   18.50   11.60
   0 -12   3    3.50    8.70
   0 -12  -3    6.70    7.90
   0  12   3    0.20    6.60
   0  12  -3   -3.60    6.20
   1 -12   3   16.60    6.30
   1 -12   3   21.90   10.00
  -1 -12  -3    7.10    9.50
  -1 -12  -3   16.10    8.20
   1 -12   3   15.20   10.90
  -1 -12  -3    9.60    6.40
  -1  12  -3    5.50    7.30
   1  12   3    1.50    6.50
   2 -12   3   -2.90    7.20
   2 -12   3   -1.70    8.80
   2 -12   3    6.40    6.10
  -2 -12  -3    3.20    9.70
  -2 -12  -3   -4.40    7.50
  -2 -12  -3   -0.40    5.40
  -2  12  -3    2.60    6.80
   2  12   3    2.50    7.40
  -3 -12  -3   -5.60    7.80
   3 -12   3   -8.40    8.60
   3 -12   3   -2.00    7.70
   3 -12   3    9.20    7.60
  -3 -12  -3    0.70    4.90
  -3  12  -3    4.30    7.30
   3  12   3    7.30    8.00
  -4 -12  -3   12.30    5.30
   4 -12   3   -8.00    6.60
  -4 -12  -3    5.70    8.50
   4 -12   3   -7.80    6.60
   4 -12   3   -6.90    7.60
  -4  12  -3    3.50    6.90
   4  12   3    2.40    8.30
   1 -13  -3   -1.10   11.50
  -1 -13   3  -10.70   10.40
  -1 -13   3    8.50   10.00
   1 -13  -3   12.00    7.70
   1 -13  -3   -0.90    7.30
   1  13  -3    5.90    8.30
  -1  13   3   -8.10    7.30
   0 -13  -3    2.90   11.00
   0 -13  -3    7.10    7.00
   0 -13  -3   15.90    8.60
   0 -13   3   -5.80   10.50
   0 -13   3    1.40    5.10
   0 -13   3   20.30   10.20
   0  13  -3  -11.50    6.70
   0  13   3    6.20    8.60
   1 -13   3    5.50    9.50
   1 -13   3   -4.60    5.30
  -1 -13  -3    1.70   14.80
  -1 -13  -3   -0.70    5.60
  -1 -13  -3   18.00   11.50
   1 -13   3    1.60   11.50
  -1  13  -3    5.30    7.40
   1  13   3   -6.00    7.70
  10   0  -4    2.80    6.30
  10   0  -4    6.10    7.30
   9   0  -4    2.00    6.40
   9   0  -4   25.60    6.80
   9   0  -4    7.20    6.40
   8   0  -4    2.60    5.40
   8   0  -4    4.10    5.60
   8   0  -4   -1.20    4.80
   7   0  -4    1.70    4.60
   7   0  -4    6.90    5.50
   7   0  -4    0.80    5.40
   6   0  -4    4.90    4.50
   6   0  -4    2.00    4.60
   6   0  -4    8.10    5.10
   5   0  -4    3.90    4.10
   5   0  -4   -0.30    3.40
   5   0  -4    7.70    4.20
   4   0  -4  406.06   11.80
   4   0  -4  408.46   12.70
  -3   0   4  293.07    8.60
   3   0  -4  284.07    9.70
   3   0  -4  300.17    9.00
   2   0  -4  104.09    5.80
  -2   0   4  103.39    5.60
   2   0  -4   98.69    5.10
   2   0  -4  102.29    4.50
  -1   0   4  537.05   11.40
   1   0  -4  530.85   11.80
   1   0  -4  524.25   11.30
   1   0  -4  554.64   12.00
   1   0  -4  530.95   11.90
   0   0  -4 2535.15   42.20
   0   0   4 2497.75   42.10
   0   0  -4 2524.35   40.70
   0   0  -4 2444.86   43.40
   0   0   4 2537.45   40.60
   0   0   4 2486.95   41.10
  -1   0  -4 9999.00  154.28
   1   0   4 9786.92  151.18
   1   0   4 9904.61  155.68
   2   0   4  631.44   14.70
  -2   0  -4  623.54   14.80
  -2   0  -4  641.04   14.30
   3   0   4  219.18    7.90
  -3   0  -4  220.38    8.60
   3   0   4  213.98    8.50
   4   0   4  247.78    8.50
   4   0   4  236.68   10.00
  -4   0  -4  224.88    5.40
  -4   0  -4  233.08   10.20
  -4   0  -4  224.78    7.90
   5   0   4  133.09    8.80
   5   0   4  140.49    7.00
  -5   0  -4  136.19    9.30
  -6   0  -4    8.20    5.50
   6   0   4    0.40    3.10
   6   0   4   -2.50    4.80
  -7   0  -4    3.30    6.00
  -7   0  -4    0.60    3.20
   7   0   4   -2.50    4.90
  -8   0  -4   16.30    4.40
  -8   0  -4    8.70    7.00
   8   0   4   19.70    7.20
  -9   0  -4   -5.90    3.70
   9   0   4    7.70    6.50
  -9   0  -4    5.60    7.60
  10   0   4    4.00    7.20
 -10   0  -4    3.90    8.10
  10  -1  -4   -0.10    8.40
  10  -1  -4    3.30    6.20
  10   1  -4    2.40    7.00
 -10   1   4    5.30    6.90
   9  -1  -4    0.70    5.70
   9  -1  -4   -5.70    5.30
   9   1  -4   -0.30    5.90
   9   1  -4   -2.00    5.30
   9   1  -4    5.70    6.60
   8  -1  -4   -3.70    4.90
   8  -1  -4    6.90    5.60
   8   1  -4   13.20    6.30
   8   1  -4    0.60    4.60
   8   1  -4    5.50    5.70
   7  -1  -4   25.80    6.20
   7  -1  -4   26.40    6.50
   7  -1  -4   20.40    6.50
   7   1  -4   28.50    5.80
   7   1  -4   25.10    6.50
   7   1  -4   33.70    6.80
   6  -1  -4   20.70    5.30
   6  -1  -4   12.60    5.30
   6  -1  -4   22.40    6.10
   6   1  -4   20.40    4.90
   6   1  -4   15.40    5.60
   6   1  -4   15.10    5.70
   5  -1  -4    5.90    3.70
   5  -1  -4    5.70    4.00
   5  -1  -4    9.00    4.60
   5   1  -4   -0.90    4.00
   5   1  -4    3.00    3.40
   5   1  -4   11.20    4.60
   4  -1  -4  115.79    5.70
   4  -1  -4  103.69    7.10
   4  -1  -4  101.79    6.90
   4   1  -4  104.09    5.80
   4   1  -4  108.69    6.90
   3  -1  -4    0.00    3.20
  -3  -1   4    0.70    3.10
   3  -1  -4    4.30    2.00
   3  -1  -4    2.50    2.90
   3   1  -4    6.40    3.40
   3   1  -4    0.70    2.30
   3   1  -4    0.90    1.80
  -2  -1   4   39.40    4.40
   2  -1  -4   53.79    5.00
   2  -1  -4   41.60    3.60
  -2  -1   4   35.40    3.60
   2  -1  -4   49.30    4.70
  -2   1   4   43.90    3.30
   2   1  -4   47.40    4.70
  -2   1   4   43.30    2.80
   2   1  -4   44.40    3.60
   2   1  -4   46.00    3.90
  -1  -1   4   64.09    5.40
  -1  -1   4   63.49    3.80
   1  -1  -4   60.49    4.60
   1  -1  -4   55.59    4.20
   1  -1  -4   57.19    4.90
   1  -1  -4   53.89    3.30
  -1   1   4   53.09    3.20
   1   1  -4   60.19    4.50
   1   1  -4   56.79    3.90
   1   1  -4   54.89    4.40
   0  -1  -4  255.97    6.60
   0  -1  -4  252.07    8.10
   0  -1   4  250.07    7.20
   0  -1   4  249.28    7.90
   0  -1   4  257.77    8.20
   0   1  -4  254.57    6.70
   0   1  -4  258.07    8.00
   0   1   4  257.17    6.60
   0   1   4  263.67    7.20
   0   1   4  251.37    7.80
   0   1  -4  250.27    7.10
   1  -1   4  167.98    4.40
  -1  -1  -4  165.48    6.70
   1  -1   4  168.58    6.80
  -1  -1  -4  165.98    4.90
  -1  -1  -4  166.88    6.80
   1  -1   4  175.38    7.00
  -1   1  -4  174.38    6.80
   1   1   4  175.48    6.40
  -1   1  -4  166.38    4.40
   1   1   4  174.28    6.80
   1   1   4  168.58    4.90
  -1   1  -4  172.08    6.90
  -2  -1  -4   43.80    4.30
  -2  -1  -4   55.29    2.70
  -2  -1  -4   50.69    4.90
   2  -1   4   60.29    5.40
  -2   1  -4   58.69    4.60
   2   1   4   48.90    2.60
   2   1   4   63.79    5.60
  -2   1  -4   55.99    5.10
  -3  -1  -4    4.70    1.50
   3  -1   4    8.50    2.90
  -3  -1  -4    4.50    3.40
   3  -1   4    4.60    3.50
  -3  -1  -4    4.60    2.70
   3   1   4    3.90    1.60
  -3   1  -4    9.30    3.70
   3   1   4    5.70    3.50
  -3   1  -4    3.30    2.40
   3   1   4    6.50    2.80
  -4  -1  -4   49.10    4.60
  -4  -1  -4   52.09    6.00
   4  -1   4   43.20    5.60
   4  -1   4   46.80    4.80
  -4  -1  -4   42.30    3.80
  -4   1  -4   51.19    4.90
  -4   1  -4   43.10    2.30
   4   1   4   43.40    5.50
  -4   1  -4   60.49    6.70
  -4   1  -4   44.20    2.70
   4   1   4   46.30    3.10
   4   1   4   53.29    4.90
  -5  -1  -4   23.70    5.60
   5  -1   4   14.80    5.00
  -5   1  -4   23.10    3.00
   5   1   4   28.40    5.70
  -5   1  -4   21.00    5.50
   5   1   4   24.90    4.10
   5   1   4   24.50    3.10
   6  -1   4   19.60    6.00
  -6  -1  -4   12.30    5.90
   6   1   4   14.20    3.90
  -6   1  -4    8.70    5.70
  -6   1  -4   16.90    3.40
   6   1   4   10.40    3.20
   6   1   4   12.90    5.80
  -7  -1  -4    0.10    5.50
   7  -1   4    0.20    4.90
  -7   1  -4    3.20    3.40
   7   1   4    1.00    4.70
   7   1   4    3.40    3.50
  -7   1  -4    4.20    6.10
   7   1   4    5.30    3.20
  -8  -1  -4    9.10    6.80
   8  -1   4   15.30    6.50
   8   1   4    3.30    3.30
   8   1   4   -3.80    4.60
  -8   1  -4   12.60    4.10
  -8   1  -4    3.40    6.10
   9  -1   4    2.40    5.80
  -9  -1  -4    2.30    7.10
   9   1   4    3.80    6.30
  -9   1  -4    5.00    7.70
  -9   1  -4    3.90    4.30
  10  -1   4   -0.50    6.40
 -10  -1  -4    0.10    7.70
 -10   1  -4   -2.50    7.40
  10   1   4   -3.60    6.60
 -10  -2   4   22.80    8.20
  10  -2  -4   11.80    8.00
  10  -2  -4   18.00    7.50
  10   2  -4    4.80    7.40
 -10   2   4   28.70    9.10
   9  -2  -4   -3.20    5.60
  -9  -2   4    8.40    6.20
   9  -2  -4   -7.80    5.30
  -9   2   4   -1.60    5.80
   9   2  -4    3.90    6.10
   8  -2  -4    3.50    5.60
   8  -2  -4   -2.30    4.90
   8   2  -4   12.40    6.50
  -8   2   4   12.20    5.80
   7  -2  -4   -4.40    4.30
   7  -2  -4   -6.70    4.60
   7   2  -4   -0.40    4.60
   7   2  -4   -1.50    4.70
  -7   2   4   13.70    5.90
   6  -2  -4   23.60    5.10
   6  -2  -4   11.90    5.40
   6   2  -4   17.10    4.70
   6   2  -4   16.30    5.60
  -6   2   4   13.60    5.60
   5  -2  -4   -0.30    4.00
   5  -2  -4    6.30    3.60
   5   2  -4   11.00    4.80
   5   2  -4    9.60    3.50
   4  -2  -4    5.90    2.30
   4  -2  -4    7.30    3.90
   4  -2  -4    3.50    2.60
  -4  -2   4    0.70    4.00
   4   2  -4    1.20    2.40
   4   2  -4    6.50    3.50
   4   2  -4    4.50    2.30
   4   2  -4    5.50    2.20
  -4   2   4    7.40    4.00
   3  -2  -4    8.70    3.50
  -3  -2   4   -1.60    3.50
   3  -2  -4    1.00    2.20
  -3   2   4    6.00    3.30
   3   2  -4    5.80    2.50
  -3   2   4    4.20    1.80
   3   2  -4    8.80    3.60
   3   2  -4    4.60    2.30
   3   2  -4    6.60    2.00
  -2  -2   4   37.50    2.60
  -2  -2   4   31.20    4.30
   2  -2  -4   37.10    3.90
   2  -2  -4   28.30    4.10
   2   2  -4   39.50    4.60
   2   2  -4   35.80    3.70
  -2   2   4   38.60    4.70
   2   2  -4   34.90    2.60
   2   2  -4   40.30    3.80
  -1  -2   4   -0.50    3.70
  -1  -2   4    1.40    1.50
   1  -2  -4    2.90    1.40
   1  -2  -4    1.00    2.60
   1  -2  -4    2.50    3.10
   1   2  -4    3.00    2.60
  -1   2   4    0.40    2.60
   1   2  -4    0.80    2.70
   1   2  -4    0.90    2.20
  -1   2   4   -0.50    1.10
   1   2  -4    1.50    1.90
   0  -2  -4   73.19    5.30
   0  -2  -4   71.89    3.60
   0  -2   4   67.79    3.70
   0  -2   4   71.89    6.10
   0  -2  -4   75.79    5.50
   0   2  -4   70.99    5.40
   0   2  -4   71.19    4.00
   0   2  -4   69.49    5.10
   0   2  -4   72.79    4.50
   0   2   4   67.49    3.50
   0   2   4   79.69    4.60
  -1  -2  -4    1.50    2.50
   1  -2   4    0.30    3.20
  -1  -2  -4   -0.40    2.90
   1   2   4    0.20    2.80
   1   2   4    0.70    2.50
  -1   2  -4   -4.80    2.30
  -1   2  -4    0.30    2.60
  -1   2  -4   -1.10    1.80
   1   2   4    1.20    2.30
   2  -2   4   57.69    5.20
   2  -2   4   54.79    2.90
  -2  -2  -4   54.39    4.80
  -2  -2  -4   55.19    5.00
   2   2   4   54.59    4.90
  -2   2  -4   56.89    5.20
  -2   2  -4   57.99    4.80
   2   2   4   54.19    3.70
  -2   2  -4   56.49    3.00
   2   2   4   43.30    4.10
  -3  -2  -4  217.18    8.10
   3  -2   4  220.68    5.60
   3  -2   4  208.48    8.90
  -3  -2  -4  214.88    8.90
   3   2   4  226.48    8.20
  -3   2  -4  214.48    5.60
   3   2   4  211.18    8.90
  -3   2  -4  210.78    8.10
   3   2   4  217.68    6.80
   4  -2   4   93.59    6.90
  -4  -2  -4   92.59    7.10
  -4  -2  -4   88.29    5.60
  -4   2  -4   87.59    5.70
   4   2   4   99.19    4.60
   4   2   4   95.09    6.10
  -4   2  -4   89.59    4.00
   4   2   4   74.89    6.90
   5  -2   4   13.70    5.10
  -5   2  -4   20.30    3.20
   5   2   4   34.70    6.50
   5   2   4   20.90    3.50
   5   2   4   25.00    4.40
   6  -2   4   11.50    5.50
  -6  -2  -4   20.90    6.10
  -6   2  -4   12.30    3.50
   6   2   4   17.60    4.10
   6   2   4   11.10    5.90
  -6   2  -4   15.60    6.20
   6   2   4   19.70    3.80
   7  -2   4   13.40    6.00
  -7  -2  -4   19.50    6.70
   7   2   4   21.10    4.20
   7   2   4   29.20    7.50
  -7   2  -4   16.10    7.10
   7   2   4   29.60    4.50
  -7   2  -4   26.60    4.40
  -8  -2  -4   -0.70    6.30
   8  -2   4    0.60    5.40
  -8   2  -4    0.70    3.80
   8   2   4    0.50    3.50
  -9  -2  -4    6.90    6.60
   9  -2   4   -0.10    5.70
   9   2   4    6.50    4.00
   9   2   4   -2.20    6.00
  -9   2  -4   11.90    8.10
  -9   2  -4   -4.20    4.00
 -10  -2  -4   -2.50    7.60
  10  -2   4    9.80    7.40
  10   2   4    8.20    7.50
 -10   2  -4    2.30    9.00
 -10  -3   4    9.60    8.60
 -10  -3   4    8.20    6.80
  10  -3  -4   -0.40    7.00
  10  -3  -4   -3.60    6.20
 -10   3   4    5.00    7.20
  10   3  -4   10.10    7.70
  -9  -3   4   -2.70    5.40
   9  -3  -4   -1.90    5.20
  -9  -3   4    0.60    6.80
   9  -3  -4   -7.40    5.20
   9   3  -4   -1.20   11.70
  -9   3   4   11.90    7.20
   8  -3  -4    6.40    5.20
   8  -3  -4   -4.00    5.20
  -8  -3   4    3.00    4.90
  -8   3   4   -2.90    5.50
   8   3  -4    0.00    5.80
   7  -3  -4   12.90    6.10
   7  -3  -4   20.20    5.20
  -7  -3   4   16.20    5.40
   7   3  -4   25.40    6.50
  -7   3   4   21.30    6.50
  -6  -3   4   54.59    7.90
   6  -3  -4   75.59    6.50
   6  -3  -4   69.59    8.60
  -6   3   4   60.29    8.10
   6   3  -4   73.59    8.30
   5  -3  -4    7.10    3.30
   5  -3  -4    1.10    4.50
  -5  -3   4    4.20    5.30
   5  -3  -4    3.20    2.80
   5   3  -4    8.40    3.00
   5   3  -4    4.00    4.60
  -5   3   4    9.70    5.10
   5   3  -4   11.80    3.00
  -4  -3   4  178.68    9.70
   4  -3  -4  181.68    9.60
   4  -3  -4  187.48    5.90
   4   3  -4  196.78    9.50
   4   3  -4  199.78    8.20
   4   3  -4  184.28    7.20
  -4   3   4  186.28    9.30
   3  -3  -4   10.60    3.80
  -3  -3   4   23.30    4.80
   3  -3  -4   20.20    3.60
  -3  -3   4   22.10    2.10
  -3  -3   4   19.30    3.50
   3   3  -4   23.90    4.50
   3   3  -4   22.30    2.00
  -3   3   4   19.10    1.90
   3   3  -4   23.60    3.70
  -3   3   4   23.40    4.90
   2  -3  -4  393.66   12.00
  -2  -3   4  376.36   12.10
  -2  -3   4  392.76   11.00
   2  -3  -4  389.66   11.10
   2   3  -4  396.46   10.80
   2   3  -4  396.06   11.70
  -2   3   4  389.26   11.50
  -1  -3   4  250.77    9.80
   1  -3  -4  265.77    9.20
  -1  -3   4  253.77    9.00
   1  -3  -4  254.77    9.00
   1  -3  -4  247.08    4.90
   1   3  -4  256.97    8.60
  -1   3   4  254.07    8.70
   1   3  -4  243.98    8.40
   1   3  -4  250.67    5.50
   1   3  -4  241.48    5.30
   0  -3   4   99.79    6.40
   0  -3  -4   95.49    6.00
   0  -3  -4   89.79    3.90
   0  -3  -4   92.29    6.00
   0  -3   4   98.09    6.50
   0   3   4   86.69    5.30
   0   3  -4   95.39    5.40
   0   3  -4   92.59    4.30
   0   3  -4   87.29    5.70
   0   3   4   91.29    4.00
   1  -3   4   82.19    6.30
  -1  -3  -4   78.59    5.70
  -1  -3  -4   75.89    5.60
   1  -3   4   77.29    6.30
   1   3   4   74.69    4.80
   1   3   4   72.09    4.80
   1   3   4   70.29    5.50
  -1   3  -4   79.59    4.50
  -2  -3  -4    4.10    3.50
   2  -3   4   11.60    3.40
   2  -3   4    9.90    4.10
  -2  -3  -4    6.10    2.80
   2   3   4   12.50    2.90
  -2   3  -4   10.50    2.70
  -2   3  -4    6.90    3.10
   2   3   4    7.40    3.20
   2   3   4    6.30    3.40
   3  -3   4   44.40    5.70
  -3  -3  -4   43.90    5.30
  -3  -3  -4   53.19    5.60
   3  -3   4   40.10    5.10
  -3   3  -4   42.60    4.90
   3   3   4   42.90    5.60
  -3   3  -4   38.20    3.70
   3   3   4   50.39    4.20
   3   3   4   41.60    5.20
  -4  -3  -4    0.40    4.10
  -4  -3  -4    2.00    2.70
   4  -3   4    2.40    3.80
   4  -3   4   -2.50    3.80
  -4   3  -4    2.80    2.60
   4   3   4    0.50    2.60
   4   3   4   -3.50    4.70
  -4   3  -4   -3.10    2.50
   4   3   4   -2.70    2.50
   5  -3   4    1.20    4.30
   5  -3   4   -0.60    4.00
  -5  -3  -4   -2.40    5.10
   5   3   4   -1.50    4.70
   5   3   4   -4.50    2.80
   5   3   4   -1.20    3.20
  -5   3  -4   -1.10    2.80
  -6  -3  -4   -1.00    5.10
   6  -3   4    2.40    4.90
   6   3   4    4.00    3.70
   6   3   4    2.90    3.40
   6   3   4    2.10    5.30
  -6   3  -4    1.00    3.40
   7  -3   4    5.00    5.30
  -7  -3  -4    5.60    5.70
   7   3   4    0.20    3.30
   7   3   4    6.00    5.50
   7   3   4   -3.80    3.20
  -7   3  -4   -2.10    3.50
   8  -3   4   13.70    6.20
  -8  -3  -4    2.10    6.20
   8   3   4   -0.40    5.80
   8   3   4    3.40    4.20
  -8   3  -4    7.40    4.40
  -8   3  -4    0.70    6.30
   9  -3   4   12.50    7.00
   9   3   4   11.00    4.50
  -9   3  -4   -5.50    6.80
  -9   3  -4   15.00    5.20
   9   3   4    9.10    7.60
  10  -3   4   -4.40    6.40
 -10  -3  -4    6.20    8.10
  10   3   4    0.80    4.20
  10   3   4    4.80    7.50
 -10   3  -4   -6.10    8.40
  10  -4  -4    4.20    6.20
 -10  -4   4   -1.60    8.00
  10  -4  -4   19.90    8.40
 -10  -4   4   -8.70    5.90
 -10   4   4    0.50    7.10
  10   4  -4   -0.90    6.80
   9  -4  -4    4.80    5.30
  -9  -4   4    0.90    7.00
   9  -4  -4   -0.60    5.80
  -9  -4   4    6.50    5.90
  -9   4   4    5.90    7.20
   9   4  -4   -2.90    6.50
  -8  -4   4    3.60    7.50
   8  -4  -4    6.20    6.40
   8  -4  -4   -6.80    4.20
  -8   4   4    0.50    5.60
   8   4  -4    5.70    6.60
   7  -4  -4   13.60    6.20
   7  -4  -4   32.20    5.30
  -7  -4   4   30.20    5.30
  -7  -4   4   23.60    7.30
   7   4  -4   38.20    7.70
  -7   4   4   15.00    6.30
   6  -4  -4   36.20    4.60
  -6  -4   4   60.29    5.50
   6  -4  -4   35.30    7.20
   6  -4  -4   52.59    5.20
  -6  -4   4   40.30    7.90
   6   4  -4   49.20    7.90
  -6   4   4   48.40    7.50
   6   4  -4   43.90    4.90
   6   4  -4   61.59    5.60
  -5  -4   4    6.60    5.80
  -5  -4   4    3.20    2.80
   5  -4  -4    5.60    2.80
   5  -4  -4    4.90    3.50
   5  -4  -4    3.50    5.10
   5   4  -4    5.00    4.90
   5   4  -4    4.60    3.50
  -5   4   4    5.50    5.10
  -4  -4   4   -3.70    4.90
   4  -4  -4   -4.90    3.50
   4  -4  -4    3.10    2.00
   4  -4  -4    1.40    3.10
  -4   4   4    3.20    4.30
   4   4  -4   -1.20    3.30
  -4   4   4   -4.90    1.80
   4   4  -4   -2.00    3.70
   3  -4  -4    7.80    3.20
   3  -4  -4    5.60    3.70
  -3  -4   4    3.00    4.60
  -3  -4   4    9.20    3.40
  -3   4   4   17.10    4.50
   3   4  -4    7.70    3.20
   3   4  -4   12.40    4.20
   2  -4  -4    3.00    3.30
  -2  -4   4    6.80    3.40
  -2  -4   4   10.10    4.80
   2  -4  -4   12.40    3.90
   2   4  -4    1.20    3.40
  -2   4   4    9.00    3.50
   1  -4  -4  199.08    8.60
  -1  -4   4  195.38    8.70
   1  -4  -4  211.88    8.70
   1  -4  -4  203.18    5.20
  -1  -4   4  203.58    9.30
   1  -4  -4  192.88    4.80
   1   4  -4  187.98    8.10
   1   4  -4  194.68    8.30
  -1   4   4  203.78    8.50
   1   4  -4  195.28    4.60
   1   4  -4  201.98    4.80
   0  -4  -4    5.90    3.20
   0  -4   4    6.70    4.50
   0  -4  -4   14.80    3.80
   0   4   4    7.70    2.80
   0   4   4    6.40    3.80
   0   4  -4    8.70    3.30
  -1  -4  -4   11.20    3.80
  -1  -4  -4    8.50    3.50
   1  -4   4   14.60    3.20
   1  -4   4   11.50    4.70
   1  -4   4    7.00    3.60
  -1   4  -4   14.10    3.40
   1   4   4   11.60    3.60
   1   4   4   12.30    3.30
  -2  -4  -4   42.50    4.90
  -2  -4  -4   52.99    5.80
   2  -4   4   50.49    5.20
   2  -4   4   52.99    6.30
   2  -4   4   53.09    5.80
   2   4   4   41.10    4.90
   2   4   4   64.59    5.80
  -2   4  -4   57.59    4.70
   2   4   4   55.89    5.60
  -3  -4  -4   64.59    6.00
   3  -4   4   75.29    6.40
  -3  -4  -4   76.79    6.90
   3  -4   4   74.19    6.60
   3   4   4   82.29    5.70
  -3   4  -4   74.19    6.50
   3   4   4   82.19    7.50
  -3   4  -4   75.09    5.20
  -4  -4  -4    5.90    4.50
   4  -4   4   -0.60    4.20
   4  -4   4    7.20    4.40
  -4  -4  -4    8.40    4.30
   4   4   4    1.40    4.60
  -4   4  -4    7.60    3.50
   4   4   4    9.20    3.70
   4   4   4   -0.60    3.20
  -4   4  -4    4.90    3.50
   5  -4   4    1.10    4.70
  -5  -4  -4    2.10    7.90
   5  -4   4   -1.30    4.60
   5   4   4    0.20    3.50
  -5   4  -4   -1.10    3.40
  -5   4  -4    1.70    3.40
   5   4   4    4.00    3.80
   5   4   4    6.70    5.60
   6  -4   4    0.80    4.90
  -6  -4  -4   -2.90    5.60
   6  -4   4   -1.20    4.90
   6   4   4    2.80    3.90
  -6   4  -4    0.60    3.80
   6   4   4    6.10    4.00
   6   4   4    7.40    6.00
   7  -4   4   30.70    6.90
  -7  -4  -4   41.50    8.10
   7   4   4   36.00    5.60
  -7   4  -4   46.90    5.90
   7   4   4   30.20    8.00
  -8  -4  -4   15.20    7.30
   8  -4   4    9.00    6.20
   8   4   4    8.00    4.80
   8   4   4   10.50    7.10
  -8   4  -4   11.40    5.00
   8   4   4   21.50    5.30
  -9  -4  -4   13.40    9.00
   9  -4   4   22.30    7.60
   9   4   4   20.40    8.40
  -9   4  -4    8.60    8.20
  -9   4  -4   17.20    5.80
   9   4   4   11.70    5.10
   9  -5  -4   -5.00    6.20
   9  -5  -4   -0.20    4.80
  -9  -5   4    4.30    5.10
  -9  -5   4   -7.60    6.40
   9   5  -4    2.40    7.00
  -9   5   4   16.10    7.30
   8  -5  -4   13.70    4.70
   8  -5  -4    2.70    6.30
  -8  -5   4    8.60    7.60
  -8  -5   4    2.70    4.40
  -8   5   4   14.90    6.90
   7  -5  -4   26.20    7.80
   7  -5  -4   14.40    4.40
  -7  -5   4   13.20    4.20
  -7  -5   4    7.10    6.70
   7  -5  -4   18.90    4.20
  -7   5   4   14.60    5.90
   7   5  -4   16.00    6.90
  -6  -5   4    1.70    3.10
   6  -5  -4    6.60    5.70
   6  -5  -4    1.20    3.50
   6  -5  -4    5.20    3.30
  -6  -5   4   11.00    6.80
   6   5  -4    7.40    5.80
  -6   5   4    9.90    5.70
   6   5  -4    7.50    3.90
   5  -5  -4  272.87   11.30
  -5  -5   4  241.58   13.10
   5  -5  -4  292.27    9.30
   5  -5  -4  253.27   13.80
   5   5  -4  279.47   11.10
  -5   5   4  308.17   13.70
   5   5  -4  277.57   13.10
   4  -5  -4   -0.70    4.30
  -4  -5   4    7.40    4.10
   4  -5  -4    1.70    1.80
   4  -5  -4    5.60    4.00
  -4  -5   4    0.00    5.70
   4   5  -4    4.30    4.50
  -4   5   4    6.50    2.30
   4   5  -4    6.40    3.70
  -4   5   4    4.20    4.70
  -3  -5   4    7.40    4.10
  -3  -5   4    3.40    5.00
   3  -5  -4   -4.20    3.50
   3  -5  -4   -1.30    3.30
  -3   5   4   -2.40    4.10
   3   5  -4    1.20    3.80
   3   5  -4    4.40    3.30
  -2  -5   4    8.60    4.80
   2  -5  -4   14.90    4.40
   2  -5  -4   18.10    4.50
  -2  -5   4   22.30    4.70
   2   5  -4   19.00    4.30
   2   5  -4   18.40    4.70
  -2   5   4   22.10    4.60
  -1  -5   4   75.99    6.80
   1  -5  -4   78.99    7.20
   1  -5  -4   68.29    4.50
  -1  -5   4   80.89    7.90
   1  -5  -4   77.89    4.90
   1  -5  -4   79.39    6.80
   1   5  -4   67.29    6.10
   1   5  -4   70.29    6.30
   1   5  -4   70.59    3.10
   1   5  -4   72.49    3.30
  -1   5   4   77.49    6.60
   0  -5   4   67.09    4.20
   0  -5   4   56.99    6.60
   0  -5  -4   64.39    6.40
   0  -5   4   68.89    6.70
   0  -5  -4   71.09    4.90
   0  -5  -4   54.69    6.00
   0   5  -4   61.09    6.10
   0   5   4   57.59    6.00
   1  -5   4    5.20    4.70
   1  -5   4   -2.10    2.70
   1  -5   4    0.90    3.70
  -1  -5  -4   -1.70    3.50
  -1  -5  -4    0.30    3.40
   1   5   4   -1.40    3.20
   1   5   4   -1.00    2.80
  -1   5  -4   -1.50    3.10
  -2  -5  -4   86.39    6.80
   2  -5   4   76.99    7.70
   2  -5   4   78.39    7.30
   2  -5   4   70.89    6.20
  -2  -5  -4   76.79    6.60
  -2   5  -4   67.89    5.80
   2   5   4   88.79    6.80
   2   5   4   69.19    6.00
   2   5   4   65.89    6.20
  -3  -5  -4   33.70    5.70
   3  -5   4   37.60    6.00
   3  -5   4   41.70    6.80
  -3  -5  -4   40.90    5.90
   3  -5   4   34.30    5.70
   3   5   4   35.30    5.40
   3   5   4   39.90    6.00
   3   5   4   46.10    6.60
  -3   5  -4   35.30    4.80
   4  -5   4   41.10    6.50
   4  -5   4   44.10    6.50
  -4  -5  -4   44.90    5.80
  -4  -5  -4   43.90    6.70
  -4   5  -4   43.50    6.40
  -4   5  -4   46.40    5.50
   4   5   4   49.40    6.30
   4   5   4   40.40    7.30
   4   5   4   42.30    6.40
   5  -5   4    3.90    5.00
  -5  -5  -4    7.10    4.10
   5  -5   4    6.90    5.70
  -5  -5  -4   10.90    6.80
   5   5   4   12.60    5.20
   5   5   4    7.10    5.90
  -5   5  -4   13.10    4.70
   5   5   4   17.10    5.00
  -5   5  -4   17.90    4.80
  -6  -5  -4    9.30    5.70
   6  -5   4   13.30    6.00
   6  -5   4    8.00    5.30
   6   5   4   13.10    5.10
   6   5   4   10.10    4.80
  -6   5  -4    4.20    4.30
   6   5   4   13.00    6.20
  -7  -5  -4   67.69    9.20
   7  -5   4   52.19    8.10
   7   5   4   58.69    7.20
   7   5   4   53.99    6.80
  -7   5  -4   43.60    6.40
  -8  -5  -4   10.50    7.40
   8  -5   4    3.90    6.10
   8   5   4   10.20    5.40
   8   5   4   14.30    5.40
   8   5   4   14.80    7.70
  -8   5  -4    4.70    7.90
  -9  -5  -4   -6.40    6.90
   9  -5   4    3.70    6.70
   9   5   4    8.90    5.20
   9   5   4    1.80    7.80
  -9   5  -4    0.60    5.10
  -9   5  -4   -3.70    6.90
   9  -6  -4    8.30    5.10
  -9  -6   4   -1.30    7.90
   9  -6  -4    4.40    7.60
   9   6  -4    3.80    7.30
  -9   6   4   11.80    8.20
   8  -6  -4   -2.90    4.00
  -8  -6   4   -1.70    6.60
   8  -6  -4   -2.30    6.20
  -8  -6   4   -2.50    3.50
   8   6  -4    8.50    7.30
  -8   6   4   -8.80    5.40
   7  -6  -4   22.40    7.40
   7  -6  -4   13.10    4.60
   7  -6  -4   17.90    4.10
  -7  -6   4   28.40    7.90
  -7   6   4   25.50    7.20
   7   6  -4   27.10    8.10
   6  -6  -4   24.70    3.70
   6  -6  -4   23.80    7.00
  -6  -6   4   21.40    7.70
   6  -6  -4   14.50    4.60
  -6   6   4   20.30    6.50
   6   6  -4   33.40    5.80
   6   6  -4   33.10    7.80
   5  -6  -4    1.20    3.90
   5  -6  -4    1.10    2.60
   5  -6  -4    1.40    5.40
  -5  -6   4    7.80    6.60
  -5   6   4    3.60    5.20
   5   6  -4   -1.70    5.20
   5   6  -4   12.30    4.90
  -4  -6   4    6.80    4.70
  -4  -6   4   10.80    6.60
   4  -6  -4   -1.90    3.80
   4  -6  -4   12.60    5.80
   4   6  -4    0.00    3.90
   4   6  -4    2.90    5.00
  -4   6   4   -0.50    4.80
  -3  -6   4    5.90    4.20
   3  -6  -4    0.70    4.30
  -3  -6   4    3.60    5.80
   3  -6  -4    2.20    4.50
  -3   6   4    5.30    4.70
   3   6  -4    4.30    4.80
  -2  -6   4    6.10    6.00
   2  -6  -4   11.30    4.90
  -2  -6   4    8.30    4.90
   2  -6  -4    8.40    2.60
   2  -6  -4    7.20    2.10
   2  -6  -4   11.20    4.80
  -2   6   4    9.80    5.00
   2   6  -4    4.20    4.30
   2   6  -4   18.40    4.90
  -1  -6   4    2.90    5.80
   1  -6  -4    4.30    3.80
   1  -6  -4    0.20    3.30
   1  -6  -4   -0.30    4.00
  -1   6   4    0.20    4.00
   1   6  -4    2.70    4.00
   1   6  -4   -0.80    1.80
   0  -6  -4   75.19    6.00
   0  -6   4   79.49    7.70
   0  -6   4   64.89    4.80
   0  -6  -4   82.49    7.60
   0  -6  -4   75.49    6.90
   0  -6   4   66.59    7.90
   0   6   4   75.29    6.70
   0   6  -4   74.79    7.30
   1  -6   4   60.59    5.50
   1  -6   4   60.69    7.80
  -1  -6  -4   60.49    6.70
  -1  -6  -4   65.29    8.10
   1  -6   4   63.49    7.20
  -1   6  -4   62.19    6.50
   2  -6   4    5.80    5.30
   2  -6   4    0.30    4.30
  -2  -6  -4   -1.80    4.10
  -2  -6  -4   -0.40    4.00
   2  -6   4   -3.90    3.30
   2   6   4    6.10    4.40
  -2   6  -4    0.60    3.70
  -3  -6  -4    5.40    4.40
   3  -6   4    8.80    5.30
   3  -6   4    3.10    4.30
   3  -6   4    5.90    5.30
  -3  -6  -4    2.10    4.70
   3   6   4    3.20    4.80
  -3   6  -4    5.00    4.30
   3   6   4    0.60    3.60
   3   6   4   -1.30    3.70
  -4  -6  -4   12.50    5.50
   4  -6   4   13.10    5.80
   4  -6   4   12.70    5.80
  -4  -6  -4    6.30    4.80
   4  -6   4    8.70    5.60
   4   6   4    8.30    5.00
  -4   6  -4    3.20    4.30
   4   6   4    9.40    6.10
  -5  -6  -4    1.10    5.40
  -5  -6  -4    5.70    4.30
   5  -6   4    7.80    5.80
   5  -6   4    4.60    5.30
   5   6   4   11.60    5.00
   5   6   4    7.50    6.20
  -5   6  -4   12.30    5.20
   5   6   4   17.00    5.60
  -5   6  -4   11.60    4.90
   6  -6   4    4.80    5.90
   6  -6   4    5.10    5.20
  -6  -6  -4   -0.20    5.90
   6   6   4    4.60    4.70
  -6   6  -4    2.10    4.50
   6   6   4    8.20    5.10
   6   6   4    3.80    6.10
  -7  -6  -4    4.90    6.40
   7  -6   4    0.20    5.50
   7  -6   4   -5.80    5.60
   7   6   4    1.90    4.80
  -7   6  -4    3.90    5.00
   7   6   4    1.20    6.70
   7   6   4   -5.70    4.40
  -8  -6  -4   11.90    7.80
   8  -6   4    5.70    6.20
   8   6   4    6.30    7.50
  -8   6  -4    8.50    5.70
   8   6   4    5.60    7.10
   8   6   4    6.80    5.50
  -9  -6  -4    9.80    8.10
   9  -6   4   -1.90    6.00
   9   6   4    4.20    5.20
   9   6   4   -2.20    5.20
   9   6   4    3.60    7.80
  -9   6  -4    6.10    5.90
   8  -7  -4   -2.40    3.90
  -8  -7   4    0.40    8.00
   8  -7  -4   -0.10    7.10
   8  -7  -4    6.60    3.90
  -8   7   4    4.00    7.10
   8   7  -4   -4.20    6.60
   8   7  -4   10.90    5.00
   7  -7  -4    1.00    3.20
  -7  -7   4   -5.10    7.10
   7  -7  -4   -1.50    5.90
   7  -7  -4   -3.80    3.80
  -7   7   4    1.30    6.50
   7   7  -4   11.10    5.10
   7   7  -4    2.00    6.50
   6  -7  -4   -1.50    5.00
   6  -7  -4   -7.40    2.70
   6  -7  -4   -9.80    6.40
  -6  -7   4    0.80   11.50
   6   7  -4    3.40    6.20
  -6   7   4   18.40    6.80
   6   7  -4    1.00    4.80
   5  -7  -4    9.30    6.40
  -5  -7   4   -7.00    6.10
   5  -7  -4    5.90    4.40
   5   7  -4   -5.30    4.80
  -5   7   4   -7.00    4.60
   4  -7  -4    2.50    4.60
  -4  -7   4   -1.40    6.20
  -4  -7   4  -10.80    8.50
   4  -7  -4   -2.00    5.10
   4   7  -4   -3.30    4.50
  -4   7   4   -7.10    4.80
   4   7  -4   -5.50    4.80
   3  -7  -4    5.20    2.50
   3  -7  -4    8.20    4.70
   3  -7  -4    4.90    2.30
   3  -7  -4   13.10    5.90
  -3  -7   4    5.60    7.00
  -3  -7   4   10.80    6.10
   3   7  -4   13.80    5.50
   3   7  -4   14.70    5.90
  -3   7   4   -1.80    5.30
  -2  -7   4    2.60    6.80
   2  -7  -4    9.80    5.30
   2  -7  -4   -3.90    4.30
   2  -7  -4    1.90    3.40
  -2  -7   4    7.60    5.80
   2   7  -4    6.30    4.90
   2   7  -4    8.90    4.70
  -2   7   4   -0.70    4.40
  -1  -7   4   47.40    7.90
  -1  -7   4   51.89    8.00
   1  -7  -4   45.40    5.70
   1  -7  -4   60.49    7.90
   1  -7  -4   49.50    7.00
  -1   7   4   50.39    6.70
   1   7  -4   53.59    7.40
   0  -7  -4    7.60    4.40
   0  -7   4    7.00    5.50
   0  -7   4    5.20    6.30
   0  -7  -4    3.20    5.10
   0  -7   4    5.90    3.20
   0  -7  -4   -0.10    4.80
   0   7   4   16.20    5.60
   0   7  -4    5.90    4.50
   1  -7   4    2.90    3.60
  -1  -7  -4    2.70    4.60
  -1  -7  -4    0.30    4.00
  -1  -7  -4    5.90    4.70
   1  -7   4   -7.20    5.60
   1  -7   4   -8.70    4.40
  -1   7  -4   -0.20    4.40
   1   7   4    3.70    4.50
   2  -7   4   53.69    6.70
   2  -7   4   50.09    8.20
  -2  -7  -4   61.29    7.50
  -2  -7  -4   56.89    7.40
   2   7   4   59.89    8.00
  -2   7  -4   50.89    7.10
   3  -7   4   43.90    7.90
  -3  -7  -4   47.50    7.20
   3  -7   4   57.49    7.60
   3  -7   4   47.00    7.70
  -3  -7  -4   50.09    7.20
   3   7   4   62.99    7.90
  -3   7  -4   49.90    7.10
   3   7   4   62.89    8.10
   3   7   4   51.19    7.10
   4  -7   4    1.60    5.20
   4  -7   4   -4.00    4.80
   4  -7   4    1.50    5.30
  -4  -7  -4    1.80    6.00
  -4  -7  -4    1.90    4.70
   4   7   4   -6.20    4.30
   4   7   4    2.40    5.70
  -4   7  -4    4.00    4.80
   4   7   4   -0.50    4.00
  -5  -7  -4   -1.10    5.20
   5  -7   4   -1.60    4.50
   5  -7   4    0.90    5.90
  -5  -7  -4    4.40    7.60
   5   7   4   -0.70    4.40
   5   7   4    3.80    5.00
   5   7   4   -2.40    5.20
  -5   7  -4    3.60    4.90
  -6  -7  -4   47.70    7.90
   6  -7   4   13.20    8.60
   6  -7   4   23.50    6.90
  -6   7  -4   18.80    6.00
   6   7   4   31.60    7.40
  -7  -7  -4   -6.60    6.40
   7  -7   4    1.20    6.50
   7  -7   4   10.30    5.90
   7   7   4    5.70    5.80
   7   7   4   14.80    7.50
   7   7   4    3.60    5.80
  -7   7  -4   23.20    6.40
  -8  -7  -4   -0.80    7.00
   8  -7   4    2.80    7.20
   8  -7   4    4.60    6.40
   8   7   4    1.10    6.00
   8   7   4    2.40    7.00
  -8   7  -4   11.50    6.10
   8  -8  -4    3.20    4.90
  -8  -8   4   -5.30    7.60
   8  -8  -4    2.70    7.40
   8   8  -4   -7.20    7.00
   8   8  -4    5.30    5.60
  -8   8   4    1.70    7.60
   7  -8  -4   -0.60    4.70
  -7  -8   4    5.60    7.60
   7  -8  -4    2.90    7.20
  -7   8   4   -0.50    6.70
   7   8  -4  -10.00    4.80
   7   8  -4   11.50    7.50
  -6  -8   4   -9.00    6.40
   6  -8  -4   -9.60    5.50
   6  -8  -4   12.50    5.50
   6   8  -4    1.00    6.40
   6   8  -4   16.80    5.90
  -6   8   4   -0.60    6.00
   5  -8  -4   17.80    5.90
   5  -8  -4   21.70    7.10
   5   8  -4   27.30    7.00
   5   8  -4   25.70    7.70
  -5   8   4   10.90    6.60
   4  -8  -4   -2.70    4.50
   4  -8  -4    5.30    6.10
   4  -8  -4    6.90    2.30
  -4  -8   4   12.90    5.70
  -4  -8   4    3.20    6.70
  -4   8   4    2.00    5.70
   4   8  -4   -1.30    5.00
   4   8  -4    6.00    4.20
   3  -8  -4    2.70    5.30
   3  -8  -4    4.40    5.10
   3  -8  -4    5.60    3.50
  -3  -8   4    9.80    6.80
  -3  -8   4   12.00    6.10
   3   8  -4   -0.20    4.80
  -3   8   4    5.20    5.60
   3   8  -4    4.60    4.40
   2  -8  -4   -5.40    4.80
   2  -8  -4    2.50    5.00
   2  -8  -4   -0.40    3.80
  -2  -8   4   10.10    7.90
  -2  -8   4    0.00    6.40
   2   8  -4   -2.30    5.10
  -2   8   4   -4.50    4.60
   1  -8  -4   30.80    6.00
   1  -8  -4   47.30    7.40
  -1  -8   4   43.80    4.20
  -1  -8   4   41.70    8.50
   1  -8  -4   39.90    7.90
  -1  -8   4   29.10    8.20
   1   8  -4   43.50    7.80
  -1   8   4   39.00    7.70
   0  -8  -4   98.79    9.00
   0  -8   4  142.79   13.30
   0  -8  -4  108.09    9.50
   0  -8   4   92.29   10.70
   0  -8   4  106.79    6.80
   0  -8  -4  117.69   12.00
   0   8   4  110.69    9.90
   0   8  -4  112.89    9.10
   1  -8   4   51.09    8.80
  -1  -8  -4   62.69    7.70
  -1  -8  -4   49.50    9.10
   1  -8   4   46.80    9.00
  -1  -8  -4   49.20    7.30
   1  -8   4   46.20    6.10
   1   8   4   38.60    7.70
  -1   8  -4   46.20    7.30
  -2  -8  -4  101.29    9.60
   2  -8   4  139.89   13.00
  -2  -8  -4  147.19   13.00
  -2  -8  -4  118.79    9.40
   2  -8   4  120.09   10.90
   2  -8   4  116.29    8.90
   2   8   4  129.89   10.40
  -2   8  -4  133.49   10.50
  -3  -8  -4    1.40    5.20
   3  -8   4   -6.20    5.10
   3  -8   4   13.20    6.60
   3  -8   4    6.80    5.00
  -3  -8  -4    4.90    5.20
  -3  -8  -4   35.60   14.30
  -3   8  -4    5.70    5.50
   3   8   4    5.40    5.60
   4  -8   4    1.80    5.80
  -4  -8  -4    8.50    6.20
   4  -8   4    3.20    5.60
  -4  -8  -4    3.70    5.10
   4  -8   4    6.00    5.40
   4   8   4   -1.30    4.70
   4   8   4    6.40    5.90
  -4   8  -4    8.60    5.50
   5  -8   4    8.60    6.30
   5  -8   4    0.80    6.10
  -5  -8  -4  -10.30    4.60
   5  -8   4    3.60    5.60
  -5  -8  -4    0.00    5.40
   5   8   4   -0.80    6.00
  -5   8  -4   -2.70    5.10
   5   8   4   12.00    5.50
   5   8   4    2.00    5.50
   6  -8   4   -4.20    5.20
  -6  -8  -4   -9.20    5.40
   6  -8   4    3.60    6.70
   6   8   4   -7.80    5.90
  -6   8  -4   -2.90    5.50
   6   8   4    1.50    6.20
   6   8   4   15.00    7.70
   7  -8   4   14.40    6.60
  -7  -8  -4    5.00    6.70
   7  -8   4    9.60    7.40
   7   8   4   -2.50    5.40
  -7   8  -4    2.40    6.00
   7   8   4   -4.90    6.00
   7   8   4   18.60    7.30
  -8  -8  -4   14.20    7.50
   8  -8   4    5.30    6.50
   8  -8   4    3.30    7.80
   8   8   4    3.50    8.20
   8   8   4    2.90    6.40
   8   8   4    5.60    8.30
  -8   8  -4   14.20    6.60
  -7  -9   4    4.10    8.10
   7  -9  -4   -2.10    7.30
   7  -9  -4    0.50    4.90
   7   9  -4   -7.50    6.50
  -7   9   4    0.50    7.20
   7   9  -4   -7.50    7.30
  -6  -9   4   -5.40    7.00
   6  -9  -4    1.80    6.60
   6  -9  -4   -6.90    4.20
  -6   9   4    3.40    6.40
   6   9  -4    1.30    6.30
   6   9  -4    0.90    7.10
  -5  -9   4   -1.30    7.00
   5  -9  -4   -1.50    5.00
   5  -9  -4   -4.40    5.70
   5   9  -4   -0.30    5.80
  -5   9   4    4.80    6.50
   5   9  -4  -11.10    5.70
   4  -9  -4   -1.80    4.90
   4  -9  -4   -3.40    6.00
  -4  -9   4   -0.80    6.30
  -4   9   4   -0.40    5.50
   4   9  -4   -7.80    5.50
   4   9  -4   -2.50    8.00
  -3  -9   4    4.80    7.00
   3  -9  -4    2.90    6.00
  -3  -9   4   11.20    7.70
   3  -9  -4    4.30    3.30
   3  -9  -4   14.50    6.40
   3   9  -4    2.40    5.10
   3   9  -4    9.90    6.10
  -3   9   4   -7.20    4.80
  -2  -9   4    1.00    7.10
  -2  -9   4   14.20    7.10
   2  -9  -4    0.40    5.20
   2  -9  -4    3.00    4.20
   2  -9  -4    0.40    5.30
   2   9  -4   -7.30    4.60
  -2   9   4   -4.60    4.80
   1  -9  -4   29.00    7.80
   1  -9  -4   17.80    6.30
  -1  -9   4   21.30    8.70
  -1  -9   4   35.20    8.90
   1  -9  -4   29.40    6.40
  -1  -9   4   29.80    4.00
  -1   9   4   36.90    7.70
   1   9  -4   30.70    7.20
   0  -9  -4   74.19    8.80
   0  -9   4   74.59   10.20
   0  -9   4   77.49    6.40
   0  -9   4   97.29   12.10
   0  -9  -4   71.39    8.60
   0   9   4   56.69    8.40
   0   9  -4   58.39    8.60
   1  -9   4   62.39   10.00
  -1  -9  -4   51.89    7.80
  -1  -9  -4   53.89   10.00
   1  -9   4   51.29    6.70
   1  -9   4   58.69    9.90
  -1  -9  -4   55.99    8.20
   1   9   4   55.49    8.60
  -1   9  -4   48.70    8.20
  -2  -9  -4   13.20    5.90
   2  -9   4   18.10    7.00
   2  -9   4    4.40    6.70
  -2  -9  -4   26.10    8.40
   2  -9   4   15.30    5.50
  -2  -9  -4   15.10    6.40
   2   9   4   30.50    7.70
  -2   9  -4    8.00    5.80
   3  -9   4   74.39   10.50
  -3  -9  -4   98.29   12.50
  -3  -9  -4   86.69    8.80
   3  -9   4   90.09    9.50
   3  -9   4   87.39   10.10
  -3  -9  -4   79.99    9.70
  -3   9  -4   71.79    9.10
   3   9   4   77.99   10.40
   4  -9   4   26.00    8.20
  -4  -9  -4   11.90    7.40
  -4  -9  -4   22.00    7.50
   4  -9   4   20.50    6.80
   4  -9   4    3.80    6.20
  -4  -9  -4   15.10    6.10
   4   9   4   15.30    7.00
  -4   9  -4   22.20    7.10
   5  -9   4    6.90    6.20
  -5  -9  -4   -7.10    5.70
   5  -9   4    4.40    7.10
   5  -9   4   -3.40    5.90
  -5  -9  -4    5.60    5.50
   5   9   4  -16.40    5.00
  -5   9  -4   -4.70    5.40
   6  -9   4   -9.80    6.20
  -6  -9  -4   -2.80    5.50
   6  -9   4   -1.20    5.80
   6   9   4   11.90    6.90
  -6   9  -4   -3.80    5.90
  -7  -9  -4    9.20    6.20
   7  -9   4   -2.10    5.90
   7  -9   4    0.70    7.30
   7   9   4    1.90    6.90
  -7   9  -4  -13.40    5.40
   6 -10  -4   15.80    9.40
   6 -10  -4   15.50    7.00
  -6 -10   4   11.20    8.80
   6  10  -4   11.30    8.40
  -6  10   4   18.30    8.10
   5 -10  -4    4.60    7.10
  -5 -10   4   -2.50    7.50
   5 -10  -4   10.00    6.10
  -5  10   4    7.30    6.60
   5  10  -4   -4.10    6.30
   4 -10  -4   -0.90    6.50
   4 -10  -4    2.50    5.70
  -4 -10   4   17.80    8.70
   4  10  -4    3.70    6.20
  -4  10   4    6.40    6.80
   3 -10  -4   -1.40    3.40
   3 -10  -4   -2.00    5.90
  -3 -10   4    4.10    8.00
   3 -10  -4    2.00    6.00
  -3 -10   4    2.10    7.90
   3  10  -4    2.30    5.90
  -3  10   4    0.70    5.80
   2 -10  -4   19.00    8.20
   2 -10  -4    9.50    6.90
  -2 -10   4   -2.00    7.20
  -2 -10   4    2.30    7.40
   2 -10  -4   -4.50    4.40
  -2  10   4    3.30    6.00
   2  10  -4    0.30    5.30
   1 -10  -4   15.20    6.50
  -1 -10   4    5.80    8.20
  -1 -10   4   28.40   10.10
   1 -10  -4   10.60    6.20
   1 -10  -4   19.50    8.00
  -1 -10   4   12.70    3.50
  -1  10   4   10.00    9.40
   1  10  -4    5.90    6.30
   0 -10  -4   -0.10    6.10
   0 -10   4    3.50    4.00
   0 -10  -4   -2.00    6.50
   0 -10   4   26.30   15.50
   0 -10  -4    1.30    5.50
   0 -10   4    7.10    8.00
   0  10   4   10.90    6.50
   0  10  -4    3.80    5.80
   1 -10   4   23.70    8.50
  -1 -10  -4    0.90    6.20
  -1 -10  -4   27.40    9.00
  -1 -10  -4    5.60    5.50
   1 -10   4    6.80    4.60
   1 -10   4   -0.70    7.10
   1  10   4    3.10    5.80
  -1  10  -4    2.80    5.50
  -2 -10  -4    6.20    5.50
   2 -10   4   -6.00    6.60
   2 -10   4   -1.00    4.60
   2 -10   4    0.10    7.30
  -2 -10  -4    5.40    8.10
  -2 -10  -4    2.90    6.50
  -2  10  -4   -2.50    5.40
   2  10   4    6.20    6.80
  -3 -10  -4    4.80    6.90
  -3 -10  -4    4.30    7.90
   3 -10   4    3.10    7.00
  -3 -10  -4    9.60    5.80
   3 -10   4    8.50    6.20
   3 -10   4    7.60    7.10
  -3  10  -4    2.10    6.20
   3  10   4   -2.20    6.70
   4 -10   4   -2.40    5.90
  -4 -10  -4    4.40    5.40
  -4 -10  -4   -1.10    7.80
   4 -10   4   -1.90    6.00
   4 -10   4   10.40    7.50
  -4  10  -4    7.80    7.00
   4  10   4   -4.30    5.60
   5 -10   4   10.40    7.30
   5 -10   4   11.70    7.90
  -5 -10  -4    7.30    7.10
  -5 -10  -4   15.50    6.00
   5 -10   4   -1.50    6.00
  -5  10  -4    0.70    6.50
   5  10   4    0.30    6.70
  -6 -10  -4    3.50    7.00
   6 -10   4    2.00    7.50
   6 -10   4    3.10    6.30
  -6 -10  -4   -3.00    5.10
   6  10   4   12.80    7.60
  -6  10  -4    0.70    7.00
   5 -11  -4   10.90    6.60
   5 -11  -4    8.80    8.70
  -5 -11   4    2.80    9.40
  -5  11   4   -1.30    7.20
   5  11  -4    0.80    7.70
   4 -11  -4   -9.20    6.90
   4 -11  -4   -4.40    6.20
  -4 -11   4    1.20    8.60
  -4  11   4    8.20    7.20
   4  11  -4   -4.90    6.50
  -3 -11   4   -4.50    7.80
  -3 -11   4   -0.30    9.20
   3 -11  -4   -0.60    3.80
   3 -11  -4   -8.60    6.10
   3 -11  -4    9.00    7.60
  -3  11   4   -4.90    5.60
   3  11  -4    0.20    6.20
  -2 -11   4  -17.60    7.30
   2 -11  -4    3.70    6.60
   2 -11  -4   -6.10    6.50
   2 -11  -4   -3.90    4.60
  -2 -11   4    1.90    8.40
   2  11  -4    8.60    7.20
  -2  11   4   -5.90    5.40
  -1 -11   4   -1.40    8.40
   1 -11  -4    8.10    9.20
   1 -11  -4    0.50    5.90
   1 -11  -4    4.60    6.50
   1  11  -4   -2.90    5.70
  -1  11   4   -7.70    5.20
   0 -11   4   -3.40    8.00
   0 -11   4    2.20    4.10
   0 -11  -4   -2.10    6.40
   0 -11   4  -12.40    8.50
   0 -11  -4    7.50    6.10
   0 -11  -4   -5.40    7.80
   0  11  -4   -2.50    5.70
   0  11   4   -0.30    6.10
  -1 -11  -4    8.10    6.50
  -1 -11  -4    5.00    7.40
   1 -11   4   12.30    5.60
   1 -11   4    8.70    8.40
   1 -11   4    2.70    7.70
  -1 -11  -4   -3.30    7.60
   1  11   4   12.60    7.20
  -1  11  -4   17.30    7.40
  -2 -11  -4    2.60    5.50
  -2 -11  -4    2.30    6.90
   2 -11   4   -1.20    5.50
   2 -11   4   15.00    9.10
   2 -11   4    6.20    7.30
  -2 -11  -4  -16.50    8.00
  -2  11  -4    3.60    6.20
   2  11   4    2.10    6.90
  -3 -11  -4   11.80    8.00
   3 -11   4   41.00    8.60
  -3 -11  -4   11.00    6.30
  -3 -11  -4   31.90   10.70
   3 -11   4   47.80    9.30
   3 -11   4   25.70   10.40
  -3  11  -4   21.60    8.00
   3  11   4   15.60    7.60
  -4 -11  -4   -2.60    5.30
   4 -11   4    1.20    6.70
   4 -11   4  -10.60    6.90
   4 -11   4   -3.30    6.40
  -4 -11  -4    3.00    7.70
  -4  11  -4    7.40    6.50
   4  11   4    9.50    7.80
   5 -11   4    6.00    7.20
   5 -11   4   -3.30    7.10
  -5 -11  -4    0.70    8.50
   5 -11   4   -1.60    7.30
  -5 -11  -4   14.00    5.60
  -5  11  -4   10.10    7.60
   5  11   4   -4.20    6.80
   4 -12  -4   -3.30    7.50
   4 -12  -4    7.70    8.00
  -4 -12   4  -12.10    8.40
  -4  12   4    2.70    7.20
   4  12  -4    5.90    7.70
   3 -12  -4   -2.50    6.50
   3 -12  -4    9.20    8.60
  -3 -12   4   12.90    9.70
  -3  12   4   28.50    8.80
   3  12  -4    8.60    8.20
  -2 -12   4    0.10    8.60
  -2 -12   4  -19.20    8.60
   2 -12  -4   -3.80    7.10
   2 -12  -4   13.50    9.50
  -2  12   4  -12.70    5.90
   2  12  -4    1.20    7.60
   1 -12  -4  -20.90    5.80
   1 -12  -4    1.00    9.60
  -1 -12   4  -18.30    7.70
  -1 -12   4   -7.20    8.00
  -1  12   4   -3.20    6.60
   1  12  -4   11.00    8.00
   0 -12   4    6.90    9.20
   0 -12  -4   15.70    7.90
   0 -12   4   21.30   11.60
   0 -12  -4   -3.00    5.70
   0 -12  -4   -2.10    9.20
   0 -12   4    5.40    4.50
   0  12   4    5.00    7.70
   0  12  -4    3.90    7.10
  -1 -12  -4   -7.10   10.20
  -1 -12  -4    9.80    6.10
   1 -12   4   -7.00    7.90
   1 -12   4    5.90   11.30
  -1 -12  -4   19.30    8.60
   1 -12   4    2.90    5.30
  -1  12  -4    0.10    6.90
   1  12   4    1.70    7.10
   2 -12   4   -0.20    8.90
  -2 -12  -4    7.10    6.20
   2 -12   4    3.60    6.00
  -2 -12  -4   10.60    8.00
  -2 -12  -4  -19.70    8.40
   2 -12   4    9.10    8.50
   2  12   4    5.20    7.90
  -2  12  -4    7.10    7.00
  -3 -12  -4    9.70    6.10
   3 -12   4  -11.90    8.90
  -3 -12  -4    2.90    8.80
   3 -12   4   -8.80   10.60
   3  12   4   13.20    8.30
  -3  12  -4    1.80    7.00
   4 -12   4   37.30   10.90
   4 -12   4   11.10    8.20
  -4 -12  -4    3.50    8.20
   4 -12   4    3.10    7.50
  -4 -12  -4   14.40    6.20
   4  12   4    0.90    9.00
  -4  12  -4    4.50    7.20
   1 -13  -4   -7.90    6.80
  -1 -13   4   -3.10    9.10
   1 -13  -4    0.20    7.50
   1 -13  -4    3.30   11.40
  -1 -13   4  -10.90   10.10
  -1  13   4  -13.50    6.70
   1  13  -4   -3.70    7.00
   0 -13  -4    0.40    9.80
   0 -13   4   -7.70    8.20
   0 -13  -4    8.30    8.40
   0 -13   4   -6.00   11.50
   0 -13  -4   -0.80    6.50
   0  13   4   -5.20    7.70
   0  13  -4    4.90    8.00
  -1 -13  -4    8.50    6.60
   1 -13   4   11.70    9.90
  -1 -13  -4    5.60   11.20
  -1 -13  -4   -5.40    8.20
   1 -13   4   25.90   12.10
   1 -13   4   -6.00    4.80
  -1  13  -4  -11.30    6.60
   1  13   4    8.10    8.60
  10   0  -5   -1.10    5.80
   9   0  -5   -6.80    6.00
   9   0  -5    4.10    6.10
   8   0  -5  -11.30    5.20
   8   0  -5   -4.00    4.70
   7   0  -5   -0.20    5.50
   7   0  -5   -4.90    4.50
   6   0  -5    1.70    5.10
   6   0  -5   -6.50    3.90
   5   0  -5   -0.40    4.10
   5   0  -5   -2.60    3.40
   4   0  -5    6.10    3.70
   4   0  -5    5.40    3.20
  -4   0   5    1.60    3.30
   3   0  -5   -0.90    1.80
  -3   0   5   -0.50    2.80
   3   0  -5   -0.90    3.30
   3   0  -5    0.10    2.60
   2   0  -5   -4.60    2.50
  -2   0   5   -1.10    2.90
   2   0  -5    1.20    2.30
   2   0  -5   -2.30    2.60
   1   0  -5    4.70    3.00
   1   0  -5    2.10    2.80
   1   0  -5    2.00    2.90
   0   0   5   -2.10    2.80
   0   0  -5    0.70    3.10
   0   0  -5   -2.60    2.90
   0   0  -5    0.70    2.20
  -1   0  -5    2.40    2.70
   1   0   5    0.50    2.70
  -1   0  -5    0.40    3.20
   1   0   5   -0.70    2.90
   1   0   5   -0.20    1.60
  -1   0  -5    0.70    1.70
  -2   0  -5   -2.10    2.30
  -2   0  -5    1.10    3.10
   2   0   5    4.50    3.30
   2   0   5    1.90    2.30
   3   0   5    0.70    3.30
  -3   0  -5    2.50    3.60
   3   0   5   -1.40    2.50
  -3   0  -5   -0.30    2.50
  -4   0  -5   -3.30    2.20
   4   0   5    0.80    2.90
   4   0   5    4.70    4.00
  -4   0  -5   -1.10    3.80
   5   0   5   -0.70    3.20
  -5   0  -5    2.70    4.50
  -5   0  -5    1.30    1.60
  -5   0  -5   -3.40    1.20
   5   0   5   -7.10    4.00
   6   0   5    1.30    5.10
   6   0   5    0.30    3.80
  -6   0  -5   -4.80    4.90
  -6   0  -5    0.60    2.30
   7   0   5   -0.40    5.30
  -7   0  -5    0.20    2.70
  -7   0  -5    6.40    5.80
  -8   0  -5    0.30    3.00
   8   0   5   -0.70    5.20
  -8   0  -5   -7.80    5.80
   9   0   5    5.70    6.40
  -9   0  -5    5.90    3.70
  -9   0  -5    3.60    6.70
 -10   0  -5    2.30    8.10
  10   0   5   -3.50    6.50
 -10  -1   5    8.30    8.60
  10  -1  -5    0.80    6.40
 -10   1   5  -13.20    5.70
  10   1  -5    8.20    8.00
   9  -1  -5   16.10    6.70
   9   1  -5   32.10   10.60
   9   1  -5    9.30    5.90
   8  -1  -5   -2.10    4.90
   8  -1  -5   -0.40    5.20
   8   1  -5    1.70    5.00
   8   1  -5    6.10    6.30
   7  -1  -5    8.40    5.30
   7  -1  -5    6.30    5.70
   7  -1  -5    1.50    4.50
   7   1  -5    6.80    4.80
   7   1  -5    2.60    5.40
   6  -1  -5   20.70    5.70
   6  -1  -5   15.30    4.80
   6  -1  -5   20.00    6.30
   6   1  -5   16.80    5.00
   6   1  -5   12.50    5.50
   5  -1  -5   27.40    5.20
   5  -1  -5   20.10    5.50
  -5  -1   5   21.80    5.30
   5   1  -5   20.80    5.40
   5   1  -5   11.20    4.00
   4  -1  -5   10.70    4.30
  -4  -1   5   10.00    4.10
   4  -1  -5    7.90    3.80
  -4   1   5    7.80    3.20
   4   1  -5    2.10    2.90
   4   1  -5    6.90    4.10
   4   1  -5    7.30    2.30
   3  -1  -5   52.09    4.20
   3  -1  -5   52.19    5.60
   3  -1  -5   54.79    5.50
  -3  -1   5   49.50    5.30
  -3   1   5   53.49    4.20
   3   1  -5   54.99    4.40
   3   1  -5   58.79    4.30
   3   1  -5   55.39    4.30
   3   1  -5   58.29    5.00
   2  -1  -5  267.17    8.90
  -2  -1   5  284.77    9.20
   2  -1  -5  249.58    8.80
   2  -1  -5  260.87    8.10
  -2   1   5  258.97    7.00
   2   1  -5  274.47    9.10
   2   1  -5  262.87    7.60
   2   1  -5  276.37    8.20
   1  -1  -5   82.49    4.10
   1  -1  -5   83.19    5.00
   1  -1  -5   79.79    5.50
  -1  -1   5   70.09    6.10
   1  -1  -5   72.99    4.90
   1   1  -5   74.69    4.80
  -1   1   5   75.99    4.00
   1   1  -5   67.49    4.60
   1   1  -5   72.99    5.30
   0  -1  -5  163.08    7.10
   0  -1   5  176.98    7.20
   0   1  -5  160.88    6.20
   0   1   5  158.48    5.90
   0   1   5  165.58    5.80
   0   1  -5  170.58    6.30
   1  -1   5  221.18    8.10
   1  -1   5  225.28    5.60
  -1  -1  -5  226.98    8.10
   1  -1   5  220.98    8.20
  -1  -1  -5  216.28    8.30
   1   1   5  225.68    8.20
   1   1   5  208.38    7.30
   1   1   5  227.38    6.10
  -1   1  -5  229.38    5.70
  -1   1  -5  229.28    7.90
  -1   1  -5  213.98    8.10
  -2  -1  -5  261.67    8.80
  -2  -1  -5  235.28    9.00
   2  -1   5  234.88    8.60
  -2  -1  -5  245.98    5.60
   2  -1   5  238.98    8.60
  -2   1  -5  232.28    8.70
   2   1   5  245.28    8.70
   2   1   5  238.88    8.50
  -2   1  -5  234.08    8.40
   2   1   5  237.48    5.60
  -3  -1  -5   54.79    2.50
  -3  -1  -5   60.39    5.20
   3  -1   5   54.39    5.10
   3  -1   5   53.09    5.90
  -3  -1  -5   57.79    6.20
   3   1   5   63.99    6.50
  -3   1  -5   58.19    6.00
  -3   1  -5   51.89    5.00
   3   1   5   61.39    5.20
   3   1   5   58.89    2.60
   4  -1   5   40.70    5.50
  -4  -1  -5   52.89    2.70
   4  -1   5   50.39    5.30
  -4  -1  -5   53.49    5.10
  -4  -1  -5   51.99    6.50
  -4   1  -5   54.09    5.30
   4   1   5   54.29    6.70
  -4   1  -5   49.10    6.40
   4   1   5   50.59    2.70
   4   1   5   53.49    5.30
   5  -1   5   30.50    6.10
  -5  -1  -5   32.20    6.60
   5   1   5   34.50    3.00
   5   1   5   28.50    4.70
  -5   1  -5   35.90    6.40
   5   1   5   42.90    6.70
  -6  -1  -5   -1.30    5.30
   6  -1   5    8.40    5.40
  -6   1  -5    4.30    2.40
  -6   1  -5    5.10    5.90
   6   1   5    4.00    3.80
   6   1   5    5.90    2.60
   6   1   5    6.50    5.70
   7  -1   5    4.90    5.60
  -7  -1  -5   -0.30    5.30
  -7   1  -5   -2.60    2.70
   7   1   5   -0.30    4.70
   7   1   5    3.00    3.70
   7   1   5    3.60    2.80
  -7   1  -5    6.70    5.80
   8  -1   5   15.00    6.80
  -8  -1  -5   13.00    7.00
  -8   1  -5   10.70    7.90
  -8   1  -5   14.30    3.60
   9  -1   5    4.50    6.40
  -9  -1  -5   -3.20    7.40
  -9  -1  -5   14.70    4.30
  -9   1  -5    5.30    3.60
   9   1   5   18.50    7.30
  -9   1  -5    5.50    7.60
  10  -1   5   -2.80    6.70
 -10  -1  -5   13.40    8.70
 -10   1  -5    3.30    8.20
  10   1   5   -0.20    7.40
 -10  -2   5    2.50    8.70
  10  -2  -5   12.90    8.00
 -10  -2   5    9.20    7.20
 -10   2   5    3.50    7.10
  10   2  -5   18.50    8.50
   9  -2  -5    5.70    5.80
   9  -2  -5    7.70    6.80
  -9  -2   5    9.40    7.90
   9   2  -5    6.30    6.70
   8  -2  -5    9.40    5.30
  -8  -2   5   -0.30    6.50
   8  -2  -5   -2.00    5.10
   8   2  -5    2.50    4.30
   8   2  -5    6.10    6.50
  -8   2   5   -3.90    4.90
   7  -2  -5   25.00    6.80
   7  -2  -5   28.70    5.50
  -7  -2   5   18.00    6.80
   7   2  -5   23.20    6.80
  -7   2   5   19.50    6.20
   6  -2  -5    2.20    4.80
  -6  -2   5   -2.30    5.10
   6  -2  -5    0.60    4.00
   6   2  -5   13.90    5.70
   6   2  -5    0.80    3.70
   5  -2  -5   -1.00    4.30
  -5  -2   5    2.10    5.30
   5   2  -5    1.10    3.10
   5   2  -5    6.60    4.70
   4  -2  -5   67.09    4.50
  -4  -2   5   79.79    7.30
   4  -2  -5   75.79    6.80
  -4   2   5   74.39    4.60
   4   2  -5   64.89    6.80
   4   2  -5   62.99    4.60
   4   2  -5   67.09    4.70
   4   2  -5   69.99    4.80
   3  -2  -5    7.90    2.80
  -3  -2   5    6.80    4.00
   3  -2  -5   11.10    3.80
   3   2  -5   16.60    2.90
  -3   2   5   10.80    3.90
  -3   2   5   10.90    1.90
   3   2  -5   12.50    3.80
   3   2  -5    5.40    2.60
   3   2  -5    8.30    2.80
  -3   2   5    9.60    2.30
   2  -2  -5  207.08    7.70
  -2  -2   5  201.88    5.70
   2  -2  -5  212.78    8.50
  -2  -2   5  204.18    8.50
   2   2  -5  213.98    5.80
   2   2  -5  222.78    7.80
   2   2  -5  196.98    8.10
  -2   2   5  213.98    8.40
  -2   2   5  205.78    4.60
   2   2  -5  199.68    7.40
   1  -2  -5   25.10    3.90
  -1  -2   5   24.00    4.40
  -1  -2   5   23.60    2.50
   1  -2  -5   20.90    2.30
   1  -2  -5   16.30    3.80
   1   2  -5   24.30    3.70
   1   2  -5   19.10    3.40
  -1   2   5   25.00    4.20
   1   2  -5   18.80    3.50
   1   2  -5   18.20    2.70
  -1   2   5   24.10    2.20
   0  -2  -5   11.70    3.80
   0  -2  -5   19.50    4.30
   0  -2   5   11.00    4.10
   0   2  -5   16.10    3.60
   0   2  -5   12.20    2.80
   0   2  -5   14.60    3.40
   0   2   5   17.80    3.50
   0   2   5   19.70    2.70
   0   2  -5   11.50    2.90
   1  -2   5   -0.40    3.40
  -1  -2  -5    3.50    3.20
  -1  -2  -5   -1.00    2.80
  -1   2  -5    1.50    2.00
   1   2   5    1.30    2.60
   1   2   5    5.70    2.90
  -1   2  -5    8.10    3.40
  -1   2  -5    3.10    2.80
   1   2   5    4.80    2.40
   2  -2   5    5.70    3.20
  -2  -2  -5    2.10    3.30
  -2  -2  -5    5.70    3.30
   2  -2   5    3.90    1.70
   2   2   5    6.20    3.20
  -2   2  -5    3.00    2.90
   2   2   5    4.80    2.70
  -2   2  -5    2.80    3.20
  -2   2  -5    6.20    1.80
   3  -2   5   83.29    3.20
  -3  -2  -5   87.79    6.00
   3  -2   5   77.09    6.60
  -3  -2  -5   83.19    6.60
  -3   2  -5   84.89    3.10
  -3   2  -5   78.99    6.80
  -3   2  -5   81.69    5.90
   3   2   5   88.89    6.20
  -4  -2  -5    4.50    3.00
   4  -2   5    5.20    4.10
  -4  -2  -5    3.30    4.30
  -4   2  -5    3.90    1.70
   4   2   5    1.40    3.00
  -4   2  -5    5.90    1.60
   4   2   5    8.70    2.50
  -4   2  -5    8.80    3.20
   5  -2   5   27.20    5.90
  -5  -2  -5   35.80    6.50
   5   2   5   27.70    3.50
  -5   2  -5   14.10    5.30
  -5   2  -5   29.70    2.60
   5   2   5   22.00    5.90
  -5   2  -5   32.60    3.00
   6  -2   5   -0.80    4.80
  -6  -2  -5    2.60    5.60
   6   2   5   16.40    3.40
  -6   2  -5   13.90    6.10
   6   2   5   10.90    4.20
   6   2   5   -1.80    4.60
  -7  -2  -5   17.60    6.60
   7  -2   5   12.30    5.80
   7   2   5   -0.20    5.20
   7   2   5    4.90    3.90
   7   2   5    6.70    3.10
  -7   2  -5   10.80    3.20
  -7   2  -5    5.30    5.80
   8  -2   5    0.20    5.40
  -8  -2  -5   -3.00    5.70
  -8   2  -5    0.50    3.00
   8   2   5   -1.40    2.90
  -8   2  -5    2.00    6.60
   8   2   5    2.70    5.80
  -9  -2  -5   19.00    8.50
   9  -2   5   10.90    7.20
  -9   2  -5   10.40    4.60
   9   2   5    7.50    7.00
  -9   2  -5    6.80    8.00
  10  -2   5    6.80    7.10
 -10  -2  -5   10.20    8.30
  10   2   5    4.80    7.60
 -10   2  -5    0.10    8.90
 -10  -3   5   -2.80    8.10
  10  -3  -5   -1.50    6.20
 -10  -3   5    4.00    6.70
  10   3  -5    3.50    7.10
 -10   3   5   23.30    8.30
  -9  -3   5   -9.60    6.40
   9  -3  -5   -3.60    5.20
  -9  -3   5   -6.80    5.00
   9  -3  -5    0.00    6.30
   9   3  -5   -2.00    6.60
  -9   3   5   -1.90    6.30
   8  -3  -5    0.10    5.60
   8  -3  -5    5.50    4.60
  -8  -3   5    8.80    5.30
  -8  -3   5   -2.90    6.40
   8   3  -5    2.40    6.10
  -8   3   5   -3.90    5.80
   7  -3  -5   17.30    6.50
   7  -3  -5   24.20    5.00
  -7  -3   5   31.10    7.30
  -7   3   5   18.20    6.50
   7   3  -5   20.30    6.60
   6  -3  -5    3.90    5.00
   6  -3  -5   -1.10    3.60
  -6  -3   5   -2.00    5.70
   6   3  -5   -7.60    4.60
  -6   3   5    5.00    5.50
   6   3  -5   -1.20    3.10
   5  -3  -5   -7.10    2.60
  -5  -3   5    5.80    5.70
   5  -3  -5    2.10    2.90
   5  -3  -5    2.70    4.70
   5   3  -5    8.10    5.00
   5   3  -5   -1.20    2.90
  -5   3   5   -1.60    4.40
   5   3  -5   -4.40    2.60
   5   3  -5   -0.20    2.70
   4  -3  -5  117.89    8.50
   4  -3  -5  130.69    6.60
  -4  -3   5  116.29    9.10
   4   3  -5  129.59    8.50
   4   3  -5  144.99    6.80
  -4   3   5  129.89    4.50
   4   3  -5  123.79    6.70
  -4   3   5  117.79    9.40
   4   3  -5  144.29    7.60
  -3  -3   5   94.19    3.60
   3  -3  -5  110.89    7.50
   3  -3  -5  109.49    6.10
  -3  -3   5   93.39    7.60
   3   3  -5  101.99    5.90
   3   3  -5   99.49    3.50
  -3   3   5   95.59    7.10
   3   3  -5   84.49    6.20
   3   3  -5   97.29    6.10
   2  -3  -5   23.60    3.80
  -2  -3   5   30.50    2.00
   2  -3  -5   31.30    4.80
  -2  -3   5   43.70    6.10
   2   3  -5   29.00    4.60
   2   3  -5   33.50    4.00
   2   3  -5   38.60    4.60
  -2   3   5   30.40    4.60
   1  -3  -5  236.18    9.20
  -1  -3   5  221.98    9.60
   1  -3  -5  228.68    8.90
   1   3  -5  222.98    8.30
  -1   3   5  224.18    4.80
   1   3  -5  220.88    5.90
  -1   3   5  218.88    8.50
   1   3  -5  223.58    9.50
   1   3  -5  230.28    8.80
   0  -3  -5    2.20    3.30
   0  -3   5    2.10    4.20
   0  -3  -5    1.00    2.60
   0   3  -5   -2.20    2.10
   0   3  -5    0.60    2.90
   0   3  -5    0.20    2.50
   0   3   5   -0.70    2.70
   0   3   5    1.20    2.00
  -1  -3  -5    5.90    2.90
  -1  -3  -5   -1.50    3.40
   1  -3   5    7.30    3.70
   1   3   5    7.70    3.00
  -1   3  -5    1.60    3.00
  -1   3  -5    4.30    2.50
   1   3   5   -2.80    2.40
  -1   3  -5   -1.10    2.60
  -2  -3  -5   18.50    3.90
   2  -3   5   25.10    4.60
  -2  -3  -5   25.70    4.60
  -2   3  -5   25.10    4.40
  -2   3  -5   20.80    4.10
  -2   3  -5   26.00    3.20
   2   3   5   33.70    5.10
   2   3   5   29.60    3.70
   2   3   5   25.60    4.50
  -3  -3  -5   71.89    7.00
   3  -3   5   50.09    6.00
  -3  -3  -5   64.29    6.60
  -3   3  -5   49.99    3.80
  -3   3  -5   57.39    6.40
  -3   3  -5   58.99    5.70
   3   3   5   55.09    4.30
   3   3   5   49.99    5.90
  -4  -3  -5   -3.40    3.90
  -4  -3  -5    3.70    3.60
  -4   3  -5    2.30    2.30
  -4   3  -5   -2.90    2.80
   4   3   5    0.10    2.60
   4   3   5   -1.90    3.80
   4   3   5    0.50    3.20
  -4   3  -5    0.30    4.20
   5  -3   5    0.70    4.50
  -5  -3  -5    5.80    5.30
  -5   3  -5   -0.10    2.60
  -5   3  -5   -4.40    4.20
   5   3   5   -0.40    4.70
   5   3   5    2.80    3.60
   5   3   5   -5.80    2.60
  -5   3  -5   -3.90    2.70
   6  -3   5    1.50    4.80
  -6  -3  -5    6.00    6.10
   6   3   5    0.60    5.40
  -6   3  -5    0.00    5.60
  -6   3  -5   -1.30    2.90
   6   3   5    0.50    3.70
   6   3   5   -0.80    3.00
   7  -3   5    3.90    5.40
  -7  -3  -5   -1.20    5.50
   7   3   5    1.60    3.30
  -7   3  -5   -1.10    3.00
   7   3   5    6.80    5.40
  -7   3  -5    0.70    5.80
   7   3   5    4.40    3.90
   8  -3   5   60.39    9.30
  -8  -3  -5   58.89    9.50
  -8   3  -5   74.09    5.90
  -8   3  -5   67.09   10.30
   8   3   5   67.49    7.00
   8   3   5   61.69   10.30
   8   3   5   57.39    6.10
  -9  -3  -5   42.10    9.40
   9  -3   5   11.00    6.90
   9   3   5   27.70    5.00
   9   3   5   13.60    7.20
  -9   3  -5   33.70    6.60
  -9   3  -5   17.30    9.00
  10  -3   5   -3.30    6.50
 -10  -3  -5    2.30    8.00
  10   3   5    3.00    7.30
 -10   3  -5   -4.00    8.70
   9  -4  -5  -12.90    5.30
   9  -4  -5    0.70    4.80
  -9  -4   5    8.20    5.50
  -9  -4   5   11.40    8.10
  -9   4   5    5.60    7.10
   9   4  -5    3.90    7.20
  -8  -4   5    3.80    5.10
   8  -4  -5   10.60    4.80
  -8  -4   5   16.80    7.90
   8  -4  -5    7.60    6.30
  -8   4   5   -2.30    5.60
   8   4  -5    4.70    6.40
  -7  -4   5   14.70    7.10
   7  -4  -5   12.50    4.20
  -7  -4   5    6.30    4.20
   7  -4  -5   -8.80    4.80
   7   4  -5    2.00    5.40
  -7   4   5    0.30    5.50
  -6  -4   5   38.60    8.10
   6  -4  -5   44.30    7.70
   6  -4  -5   36.70    4.90
  -6  -4   5   62.09    5.40
   6  -4  -5   53.09    5.00
   6   4  -5   42.30    8.00
   6   4  -5   59.49    5.70
  -6   4   5   54.79    8.00
   5  -4  -5    0.90    3.50
  -5  -4   5   -2.30    5.70
   5  -4  -5   -1.70    4.80
  -5   4   5   -4.20    4.50
   5   4  -5    4.10    5.10
   5   4  -5   -1.60    3.10
   5   4  -5    3.90    3.70
   4  -4  -5   15.30    4.00
  -4  -4   5   22.00    6.30
   4  -4  -5   13.10    4.90
  -4   4   5   19.10    5.40
   4   4  -5   21.30    5.40
   3  -4  -5  134.29    7.50
  -3  -4   5  128.89    8.50
  -3  -4   5  124.49    7.60
   3   4  -5  120.29    7.10
  -3   4   5  124.39    8.10
   2  -4  -5    3.20    3.20
  -2  -4   5    1.40    4.20
   2  -4  -5    5.10    3.90
  -2  -4   5    2.70    3.40
  -2   4   5    2.80    3.30
   2   4  -5    1.30    3.50
   1  -4  -5   23.70    4.70
   1  -4  -5   26.70    2.30
  -1  -4   5   13.90    5.40
  -1  -4   5   23.60    4.60
   1  -4  -5   20.90    4.60
   1  -4  -5   23.70    2.10
  -1   4   5   14.00    3.90
   1   4  -5   19.50    4.40
   1   4  -5   19.20    4.10
   1   4  -5   19.50    2.00
   1   4  -5   19.10    2.30
   0  -4  -5   93.99    6.80
   0  -4  -5   88.69    6.70
   0  -4   5   83.99    7.60
   0  -4   5  105.19    7.60
   0   4  -5   81.09    4.60
   0   4  -5   91.89    5.80
   0   4   5   83.99    4.40
   0   4   5   86.09    6.20
  -1  -4  -5    4.10    3.70
  -1  -4  -5    1.70    2.90
   1  -4   5    0.30    4.20
   1  -4   5    4.00    3.70
  -1   4  -5    0.40    2.70
  -1   4  -5   -3.60    2.40
   1   4   5    4.60    3.00
   1   4   5    1.70    3.00
  -2  -4  -5   21.60    3.90
   2  -4   5   26.40    5.50
  -2  -4  -5   24.20    4.80
   2   4   5   30.40    4.40
   2   4   5   27.60    4.80
  -2   4  -5   27.40    3.80
  -2   4  -5   24.90    5.10
   2   4   5   16.50    4.20
   3  -4   5   19.90    5.00
  -3  -4  -5   12.10    4.00
  -3  -4  -5   15.30    5.00
   3   4   5   11.00    4.40
   3   4   5   17.40    4.00
  -3   4  -5   14.60    3.50
  -3   4  -5   21.30    4.90
   3   4   5   23.10    4.90
  -4  -4  -5    0.40    3.50
  -4  -4  -5    2.20    4.70
   4  -4   5    2.00    4.40
   4   4   5    4.60    3.60
   4   4   5    8.40    4.80
  -4   4  -5   -3.50    3.00
   4   4   5   -2.40    3.20
  -4   4  -5   -0.90    2.70
  -5  -4  -5    1.10    3.50
   5  -4   5    3.90    4.80
  -5  -4  -5    6.40    5.90
   5   4   5   -2.30    3.70
  -5   4  -5    0.70    3.30
   5   4   5   -3.40    5.00
   5   4   5    4.70    3.70
  -5   4  -5    3.50    3.80
   6  -4   5    4.80    5.20
  -6  -4  -5    9.00    6.40
   6   4   5   12.60    4.80
   6   4   5    1.60    3.60
  -6   4  -5    5.50    3.60
   6   4   5    8.10    6.00
  -7  -4  -5   11.30    6.70
   7  -4   5    7.90    5.60
   7   4   5   16.50    5.20
   7   4   5   12.70    4.40
   7   4   5    8.20    6.30
  -7   4  -5    7.70    6.50
  -7   4  -5   11.30    4.20
   8  -4   5   19.20    7.20
  -8  -4  -5   46.70    9.30
   8   4   5   43.40    9.40
  -8   4  -5   42.40    5.50
   8   4   5   51.39    6.20
  -8   4  -5   37.20    8.60
   8   4   5   52.49    6.90
   9  -4   5   -1.30    6.30
  -9  -4  -5   -0.50    7.70
  -9   4  -5    6.90    7.80
   9   4   5    2.50    4.20
  -9   4  -5    4.80    7.10
   9   4   5    0.50    6.40
   9  -5  -5   -1.50    6.20
  -9  -5   5   -1.50    7.80
  -9  -5   5   -4.80    6.00
  -9   5   5    6.20    7.00
   9   5  -5   -0.50    7.30
   8  -5  -5  -12.30    4.60
  -8  -5   5   -0.30    7.30
   8  -5  -5   -4.60    3.90
  -8  -5   5    6.20    4.20
  -8   5   5    0.20   10.30
   8   5  -5    1.00    6.10
   7  -5  -5    5.00    3.50
   7  -5  -5   -2.60    5.20
  -7  -5   5    6.00    3.70
   7  -5  -5   -2.50    3.10
  -7  -5   5    4.20    6.80
   7   5  -5    5.10    6.30
  -7   5   5   -1.80    5.60
  -6  -5   5    4.30    6.80
   6  -5  -5    3.40    2.80
   6  -5  -5    3.60    5.80
   6  -5  -5   -1.70    3.30
   6   5  -5    2.20    3.60
   6   5  -5   -3.80    3.00
  -6   5   5   -2.20    5.10
   6   5  -5   -0.80    5.30
  -5  -5   5  110.99   11.30
   5  -5  -5  110.59    7.80
   5  -5  -5   90.59   10.20
   5   5  -5  109.59    9.50
  -5   5   5   83.09    9.20
   5   5  -5  113.49    8.30
  -4  -5   5   31.60    5.40
   4  -5  -5   25.50    6.20
  -4  -5   5   27.10    7.20
   4  -5  -5   32.90    5.30
   4   5  -5   33.80    6.90
   4   5  -5   29.80    5.10
  -4   5   5   31.00    6.20
  -3  -5   5   56.59    6.40
   3  -5  -5   53.19    7.20
   3  -5  -5   43.30    5.90
  -3  -5   5   45.70    7.70
  -3   5   5   45.90    6.30
   3   5  -5   54.19    6.60
   3   5  -5   43.40    6.40
  -2  -5   5   28.20    5.50
   2  -5  -5   33.20    5.70
  -2  -5   5   23.10    6.40
  -2   5   5   34.40    5.70
   2   5  -5   31.10    5.20
   1  -5  -5   40.00    3.60
   1  -5  -5   41.70    6.10
  -1  -5   5   34.30    5.50
  -1  -5   5   19.90    5.60
   1  -5  -5   43.60    5.70
   1  -5  -5   36.40    2.80
   1   5  -5   32.10    5.10
   1   5  -5   38.80    5.40
   1   5  -5   35.30    2.60
   1   5  -5   31.90    2.90
  -1   5   5   34.80    5.60
   0  -5   5   24.10    6.30
   0  -5   5   24.10    4.90
   0  -5  -5   20.40    4.90
   0  -5  -5   19.20    4.20
   0   5   5   22.10    3.50
   0   5  -5   24.80    3.40
   0   5  -5   19.00    4.30
   0   5   5   22.20    4.80
   1  -5   5   37.90    6.10
  -1  -5  -5   33.10    4.90
  -1  -5  -5   62.69    6.60
   1  -5   5   55.09    7.10
   1   5   5   52.19    5.30
   1   5   5   42.80    5.60
  -1   5  -5   52.89    5.50
   2  -5   5   24.80    5.90
  -2  -5  -5   23.70    5.10
   2  -5   5   26.00    4.50
  -2  -5  -5   19.20    5.00
   2  -5   5   17.40    5.30
   2   5   5   19.30    4.70
   2   5   5   18.50    5.50
  -2   5  -5   15.80    4.00
   2   5   5   20.20    4.60
  -3  -5  -5   35.90    5.90
   3  -5   5   27.70    7.50
   3  -5   5   49.99    7.60
  -3  -5  -5   41.00    6.40
   3   5   5   50.39    6.30
   3   5   5   49.90    6.70
  -3   5  -5   27.00    5.30
  -3   5  -5   42.80    5.30
   4  -5   5   -5.30    4.10
  -4  -5  -5   -1.20    5.60
  -4  -5  -5    5.60    4.50
   4  -5   5   -3.10    4.50
   4   5   5    2.10    5.00
   4   5   5    3.40    4.10
  -4   5  -5   -6.00    3.40
  -4   5  -5    3.30    3.80
  -5  -5  -5   22.90    5.50
  -5  -5  -5   19.70    6.80
   5  -5   5   23.90    6.20
   5  -5   5   19.90    6.40
   5   5   5   21.60    5.00
   5   5   5   27.70    7.20
   5   5   5   21.40    5.60
  -5   5  -5   20.80    5.30
  -5   5  -5   22.80    4.90
   6  -5   5    5.00    5.50
  -6  -5  -5    5.60    6.00
   6   5   5    3.70    5.20
  -6   5  -5    6.60    4.10
   6   5   5    7.50    4.80
   6   5   5    2.70    3.90
   7  -5   5   14.80    6.50
  -7  -5  -5   18.60    7.20
   7   5   5   10.60    7.10
   7   5   5   30.60    5.90
   7   5   5   37.50    6.70
  -7   5  -5   36.60    5.70
  -8  -5  -5   24.40    8.20
   8  -5   5   14.70    6.90
   8   5   5   21.80    5.80
   8   5   5    7.90    7.00
  -8   5  -5   37.20    5.60
  -8   5  -5    8.80    7.40
   9  -5   5    0.80    6.30
  -9  -5  -5    9.50    7.90
  -9   5  -5    6.00    7.70
  -9   5  -5    4.30    8.00
   9   5   5   -3.90    6.70
   9   5   5    4.20    4.80
   9   5   5    0.70    4.60
  -9  -6   5   -2.10    8.20
   9  -6  -5   -8.70    6.60
   9   6  -5    5.60    7.50
  -9   6   5   -6.50    6.20
   8  -6  -5    2.80    6.40
  -8  -6   5   25.70    9.00
  -8   6   5    4.90    6.60
   8   6  -5    4.50    7.20
   7  -6  -5   -0.30    3.70
   7  -6  -5    1.20    2.80
  -7  -6   5   -3.40    6.80
   7  -6  -5   -0.50    6.10
   7   6  -5    3.50    3.80
  -7   6   5    1.50    5.80
   7   6  -5   -3.90    3.80
   7   6  -5   -9.70    7.10
   6  -6  -5   10.90    6.30
  -6  -6   5    4.40    6.50
   6  -6  -5    2.50    4.00
   6   6  -5    4.70    4.40
  -6   6   5   -2.00    5.20
   6   6  -5    1.70    5.80
   5  -6  -5   41.60    6.30
   5  -6  -5   39.50    7.70
  -5  -6   5   43.20    8.60
   5   6  -5   62.59    7.50
  -5   6   5   37.50    7.50
   5   6  -5   61.99    8.90
   4  -6  -5   16.90    5.10
   4  -6  -5   25.30    6.40
  -4  -6   5   26.80    6.80
  -4  -6   5   25.50    6.00
   4   6  -5   21.20    6.50
   4   6  -5   29.40    6.00
  -4   6   5   18.30    6.40
  -3  -6   5   36.20    6.10
   3  -6  -5   13.40    5.40
  -3  -6   5   18.80    7.10
   3  -6  -5   21.80    5.50
   3   6  -5   16.90    5.20
  -3   6   5   27.20    6.20
   2  -6  -5   10.20    5.00
   2  -6  -5    0.80    4.60
  -2  -6   5    3.60    4.60
  -2  -6   5    3.50    5.90
   2   6  -5    1.20    4.10
   2   6  -5    5.10    3.80
  -2   6   5    2.60    4.90
  -1  -6   5    1.30    4.60
  -1  -6   5   10.50    6.30
   1  -6  -5    1.40    4.20
   1  -6  -5   -3.20    3.30
   1  -6  -5    8.90    4.50
   1   6  -5    1.50    2.00
  -1   6   5   -0.70    4.50
   1   6  -5   -0.30    1.70
   1   6  -5    4.60    4.10
   0  -6   5   12.70    5.40
   0  -6  -5    7.70    4.50
   0  -6   5    6.70    5.50
   0  -6  -5    3.80    4.60
   0  -6  -5   10.50    3.60
   0   6   5    0.80    4.00
   1  -6   5    3.50    5.70
  -1  -6  -5    3.00    5.10
   1  -6   5    3.20    4.80
  -1  -6  -5    5.20    4.40
   1  -6   5    1.40    3.20
   1   6   5    7.60    4.00
  -1   6  -5    7.30    4.10
   1   6   5    4.30    4.30
  -2  -6  -5    7.50    5.30
   2  -6   5   11.60    4.40
  -2  -6  -5    9.00    5.00
   2  -6   5   16.20    5.90
   2  -6   5    1.90    5.40
   2   6   5   12.30    4.90
  -2   6  -5   17.00    4.70
   2   6   5   13.70    4.80
  -3  -6  -5    2.90    4.90
  -3  -6  -5   -3.50    3.60
   3  -6   5   -4.20    5.00
   3  -6   5    5.10    5.80
   3  -6   5    3.30    4.30
  -3   6  -5    1.60    4.00
   3   6   5    3.00    4.90
   3   6   5   -4.30    4.00
   3   6   5    2.20    4.40
   4  -6   5   -8.90    3.90
  -4  -6  -5    3.20    4.30
  -4  -6  -5    2.80    5.70
   4  -6   5    2.40    5.40
  -4   6  -5   -6.90    4.30
   4   6   5   -7.60    4.80
   4   6   5    0.70    5.20
   4   6   5    2.40    4.70
  -4   6  -5   -1.90    4.00
   5  -6   5   -1.60    4.80
  -5  -6  -5    9.50    6.20
  -5  -6  -5    5.60    4.60
   5  -6   5   -6.30    4.70
  -5   6  -5   -2.50    3.70
  -5   6  -5   -4.90    4.00
   5   6   5    2.40    5.20
   5   6   5    1.80    4.30
   5   6   5    0.10    4.20
  -6  -6  -5    8.10    6.70
   6  -6   5    4.90    5.90
   6  -6   5    0.70    5.20
   6   6   5   -5.20    5.50
   6   6   5   -0.50    4.20
  -6   6  -5   -0.50    4.30
   6   6   5   -4.90    5.50
  -7  -6  -5   -2.00    6.60
   7  -6   5   -7.20    5.00
   7   6   5    4.10    4.90
   7   6   5   -1.10    5.00
   7   6   5   17.30    7.90
  -7   6  -5   -8.40    7.00
  -8  -6  -5    6.30    7.50
   8  -6   5   11.90    7.40
   8   6   5   -8.60    5.70
   8   6   5   -0.90    5.20
   8   6   5   -2.00    4.90
  -8   6  -5   -0.20    4.90
  -9  -6  -5   -2.70    7.50
   9  -6   5    2.10    6.50
   9   6   5    4.50    5.30
   9   6   5   -8.00    6.90
   9   6   5   11.40    6.00
  -9   6  -5    6.00    9.00
  -8  -7   5   15.80    8.40
   8  -7  -5    4.50    4.60
   8  -7  -5   -1.00    6.20
  -8   7   5    8.10    6.70
   8   7  -5    0.80    7.50
   7  -7  -5    1.30    4.20
   7  -7  -5   -7.70    5.50
  -7  -7   5   -1.10    7.10
   7   7  -5    5.90    5.10
  -7   7   5    1.40    5.80
   7   7  -5    1.70    6.60
   6  -7  -5   27.50    7.60
  -6  -7   5    8.30    7.60
   6  -7  -5    7.70    5.00
   6   7  -5    2.10    4.80
  -6   7   5   -1.10    5.50
   6   7  -5    6.00   10.60
   5  -7  -5   20.80    5.50
   5  -7  -5   21.00    7.30
  -5  -7   5   26.20    8.10
   5   7  -5   15.90    7.00
   5   7  -5   21.10    7.00
  -5   7   5   27.00    7.30
  -4  -7   5   14.20    7.20
   4  -7  -5    3.30    4.70
   4  -7  -5    2.10    5.60
   4   7  -5    2.20    5.20
  -4   7   5    9.30    5.90
   4   7  -5    8.20    4.80
   3  -7  -5    7.50    5.10
  -3  -7   5    4.10    5.50
   3  -7  -5    5.40    5.50
  -3  -7   5   -0.80    6.70
  -3   7   5    4.00    5.60
   3   7  -5    5.40    4.80
   3   7  -5   -0.20    5.00
  -2  -7   5   10.00    6.30
   2  -7  -5   18.40    3.10
   2  -7  -5   16.80    2.70
   2  -7  -5   28.50    6.80
   2  -7  -5   17.60    5.80
  -2  -7   5   10.70    6.60
   2   7  -5    9.70    5.60
   2   7  -5   13.40    5.60
  -2   7   5   13.70    6.10
  -1  -7   5    6.40    5.80
   1  -7  -5   10.10    4.50
   1  -7  -5    9.40    5.30
  -1  -7   5   13.40    7.20
   1  -7  -5   16.70    5.30
   1   7  -5    9.00    5.00
  -1   7   5   11.60    5.50
   1   7  -5    8.20    2.90
   0  -7  -5    0.40    4.10
   0  -7   5    3.30    6.90
   0  -7   5    6.50    5.80
   0  -7  -5    0.60    4.80
   0  -7  -5    1.80    4.40
   0   7  -5   -2.90    4.00
   0   7   5   -1.00    4.60
  -1  -7  -5    3.20    5.10
   1  -7   5    8.30    5.90
  -1  -7  -5   17.50    5.00
  -1  -7  -5    6.50    5.30
   1  -7   5    7.80    6.50
   1  -7   5    0.70    3.60
   1   7   5    4.20    4.90
  -1   7  -5    7.70    4.70
  -2  -7  -5   -4.20    4.90
  -2  -7  -5    2.50    5.40
   2  -7   5   -1.50    5.20
   2  -7   5    4.20    6.40
   2  -7   5    4.30    4.40
  -2   7  -5    3.30    4.80
   2   7   5   -1.90    4.40
  -3  -7  -5   78.69    8.80
   3  -7   5   84.99    8.90
  -3  -7  -5   62.79    8.20
   3  -7   5   77.09    9.50
   3  -7   5   72.39    9.50
  -3   7  -5   76.79    8.20
   3   7   5   89.29    9.20
   3   7   5   86.69    9.20
  -4  -7  -5   71.69    9.80
   4  -7   5   52.79    7.90
   4  -7   5   63.49    8.70
  -4  -7  -5   61.59    8.30
   4  -7   5   60.29    8.50
  -4   7  -5   55.79    7.30
   4   7   5   53.99    8.50
   4   7   5   62.39    8.10
  -5  -7  -5   -9.60    3.30
  -5  -7  -5   -7.10    5.30
   5  -7   5   -2.50    5.60
   5  -7   5   -5.20    5.00
   5   7   5    3.20    6.00
  -5   7  -5    2.40    4.70
  -5   7  -5    6.60    4.70
   5   7   5    2.10    4.60
   5   7   5   -1.30    4.40
  -6  -7  -5    4.60    6.60
   6  -7   5   -0.30    6.10
   6  -7   5    8.40    5.90
   6   7   5    0.10    5.30
   6   7   5    4.30    6.80
   6   7   5    8.30    5.70
  -6   7  -5    5.70    5.30
  -7  -7  -5  -14.00    5.30
   7  -7   5   10.40    6.20
   7   7   5   16.30    7.80
  -7   7  -5   14.90    6.10
   7   7   5  -15.00    4.90
   7   7   5   -0.20    5.40
   8  -7   5    6.60    6.60
  -8  -7  -5    3.90    7.60
  -8   7  -5    1.00    5.60
   8   7   5    1.30    6.20
   8   7   5   -2.80    7.10
   8   7   5    1.40    5.60
   8  -8  -5   -3.90    4.40
  -8  -8   5    2.40    8.10
   8  -8  -5    2.80    7.40
  -8   8   5   11.50    7.80
   8   8  -5   -3.90    5.50
   8   8  -5    5.30    4.80
   8   8  -5   -3.90    7.90
  -7  -8   5    2.00    8.00
   7  -8  -5    9.50    7.70
   7  -8  -5    4.10    4.90
   7   8  -5    4.00    7.60
   7   8  -5   21.80    6.60
  -7   8   5    5.40    6.90
   6  -8  -5   21.20    8.00
  -6  -8   5    1.50    6.90
   6  -8  -5   12.70    5.70
   6   8  -5   12.20    7.30
   6   8  -5   16.50    6.40
  -6   8   5    6.20    6.80
   5  -8  -5  -13.50    6.70
  -5  -8   5   -7.30    6.00
   5   8  -5    9.10    5.70
  -5   8   5    3.50    6.90
  -4  -8   5   11.20    5.80
   4  -8  -5   15.50    7.00
  -4  -8   5   11.40    7.40
   4  -8  -5    5.40    4.70
   4   8  -5    9.30    6.10
  -4   8   5    1.20    5.50
   4   8  -5    8.00    5.20
   3  -8  -5    1.20    4.80
  -3  -8   5    2.30    6.20
   3  -8  -5   -3.20    5.20
  -3  -8   5    8.30    7.40
  -3   8   5    3.80    5.40
   3   8  -5    7.90    5.60
   3   8  -5   24.50    6.60
  -2  -8   5   -1.80    7.40
   2  -8  -5    7.50    3.60
   2  -8  -5   -1.90    5.20
   2  -8  -5   -1.20    5.20
  -2  -8   5    5.80    6.60
   2   8  -5    2.20    5.10
  -2   8   5    3.60    5.70
  -1  -8   5   30.40    9.00
   1  -8  -5   48.60    6.30
   1  -8  -5   46.00    7.80
   1  -8  -5   37.60    8.10
  -1  -8   5   57.79    9.70
  -1   8   5   31.90    7.40
   1   8  -5   45.10    4.00
   1   8  -5   58.79    8.50
   0  -8   5   15.30    3.90
   0  -8  -5   15.30    5.60
   0  -8   5    7.00    7.50
   0  -8   5    9.60    7.30
   0  -8  -5   13.70    6.80
   0  -8  -5   13.10    6.20
   0   8   5   14.60    6.20
   0   8  -5   14.70    6.00
   1  -8   5    9.50    4.50
   1  -8   5    5.40    7.10
   1  -8   5   32.10    8.00
  -1  -8  -5   19.70    8.10
  -1  -8  -5   22.70    6.50
  -1  -8  -5   17.40    6.20
  -1   8  -5    7.10    5.30
   1   8   5   16.10    6.40
   2  -8   5  253.47   16.00
   2  -8   5  260.67   13.80
   2  -8   5  252.47   11.70
  -2  -8  -5  242.38   12.10
  -2  -8  -5  239.68   15.30
  -2  -8  -5  253.27   12.60
   2   8   5  259.67   13.10
  -2   8  -5  230.28   12.00
   3  -8   5   17.80    6.80
  -3  -8  -5   12.60    5.80
   3  -8   5   10.40    5.70
   3  -8   5   14.30    6.40
  -3  -8  -5    9.20    6.60
  -3   8  -5    7.50    5.50
   3   8   5    6.60    5.50
  -4  -8  -5    0.10    5.20
  -4  -8  -5   -8.80    5.10
   4  -8   5   -1.20    5.30
   4  -8   5    9.90    5.80
   4  -8   5    1.60    5.60
   4   8   5   -5.50    5.40
  -4   8  -5   -0.30    4.90
   4   8   5   -1.70    5.50
   4   8   5    4.50    5.70
   5  -8   5    9.40    6.60
  -5  -8  -5   18.20    7.40
  -5  -8  -5   28.30    7.20
   5  -8   5   28.50    7.20
   5   8   5    8.60    6.80
   5   8   5   24.80    7.10
  -5   8  -5   26.60    6.70
  -5   8  -5   22.80    6.90
   6  -8   5    0.30    6.70
  -6  -8  -5    3.20    6.10
   6  -8   5   -2.30    5.60
  -6   8  -5    7.30    5.70
   6   8   5    9.10    6.40
   6   8   5    6.30    7.10
   6   8   5   -0.30    5.70
  -7  -8  -5  -14.40    5.90
   7  -8   5   -1.80    5.80
   7  -8   5  -10.60    5.80
   7   8   5    6.50    6.20
   7   8   5    7.20    7.50
  -7   8  -5   -1.00    5.50
   8  -8   5   15.20    7.40
  -8  -8  -5    0.70    7.70
   8   8   5    3.00    8.10
  -8   8  -5   -2.20    5.80
   8   8   5   13.00    8.20
   7  -9  -5    6.70    8.30
  -7  -9   5   -3.80    7.20
   7  -9  -5   -6.60    3.90
  -7   9   5   -9.20    6.30
   7   9  -5   -5.90    6.70
   7   9  -5   10.10    7.40
   6  -9  -5    4.00    5.20
  -6  -9   5    9.10    8.10
   6  -9  -5   14.10    7.80
  -6   9   5   13.50    7.70
   6   9  -5    2.70    6.70
   6   9  -5   -0.10    6.60
   5  -9  -5   -8.50    5.80
   5  -9  -5   -2.50    4.50
  -5  -9   5    5.80    7.60
   5   9  -5   -2.00    6.00
  -5   9   5    3.40    6.30
   5   9  -5   11.90    6.10
  -4  -9   5    0.90    7.10
   4  -9  -5    8.20    6.20
  -4  -9   5    8.90    7.00
  -4   9   5    9.90    6.50
   4   9  -5    4.70    6.00
   3  -9  -5   -1.20    4.90
  -3  -9   5    9.70    7.30
   3  -9  -5   -2.30    5.70
  -3  -9   5    1.70    7.40
   3   9  -5   -6.60    4.70
   3   9  -5    3.90    5.30
  -3   9   5    1.30    5.40
   2  -9  -5    3.90    5.90
   2  -9  -5    0.10    3.60
  -2  -9   5    1.80    6.90
  -2  -9   5    1.30    6.70
   2  -9  -5   -3.80    5.10
   2   9  -5    0.10    5.20
  -2   9   5    2.40    5.90
  -1  -9   5   -3.20    7.00
   1  -9  -5    6.00    5.50
  -1  -9   5   -2.10    6.80
   1  -9  -5   -4.20    4.90
   1  -9  -5    5.00    6.00
   1   9  -5   -3.60    5.00
  -1   9   5   -2.10    5.50
   1   9  -5   -4.80    2.50
   0  -9   5   19.40    8.30
   0  -9   5   16.20    4.10
   0  -9  -5   30.70    6.90
   0  -9  -5   15.40    7.40
   0  -9  -5   25.00    6.60
   0  -9   5   40.50    9.00
   0   9   5   24.40    6.80
   0   9  -5   21.70    6.60
  -1  -9  -5    2.80    5.70
   1  -9   5    2.90    6.80
  -1  -9  -5   11.90    6.00
   1  -9   5   12.70    4.70
   1  -9   5   11.70    7.50
  -1  -9  -5   13.60    7.60
   1   9   5   11.50    6.10
  -1   9  -5    9.20    5.60
  -2  -9  -5   -2.50    6.50
  -2  -9  -5    4.40    5.90
   2  -9   5   -4.30    4.30
  -2  -9  -5    8.70    5.70
   2  -9   5    5.10    7.00
   2  -9   5    5.50    7.10
  -2   9  -5    2.10    5.20
   2   9   5    7.50    6.30
   3  -9   5   14.10    6.60
  -3  -9  -5    2.10    5.40
   3  -9   5    3.60    5.40
   3  -9   5    1.40    6.50
  -3  -9  -5   18.80    8.20
  -3  -9  -5    4.30    5.90
  -3   9  -5   -4.20    5.30
   3   9   5    1.40    5.80
   4  -9   5   -0.50    5.80
  -4  -9  -5    8.10    6.80
   4  -9   5   -1.20    6.00
   4  -9   5    1.90    5.80
  -4  -9  -5   -5.30    6.70
  -4  -9  -5    2.00    5.70
  -4   9  -5    3.20    6.10
   4   9   5   -4.70    5.50
   5  -9   5   11.20    7.00
  -5  -9  -5  -12.20    4.80
   5  -9   5    8.20    6.40
   5   9   5    2.80    6.40
  -5   9  -5   -1.80    6.00
  -6  -9  -5   -4.40    5.70
   6  -9   5  -11.30    5.80
   6  -9   5   -4.40    5.70
   6   9   5   -7.50    8.20
  -6   9  -5    4.80    6.10
   7  -9   5   -1.30    6.40
   7  -9   5    6.80    7.80
  -7  -9  -5   -4.60    6.60
   7   9   5    8.00    7.70
  -7   9  -5   -1.60    6.60
   6 -10  -5   -3.90    5.30
  -6 -10   5   -3.40    7.90
   6 -10  -5   12.50    8.30
   6  10  -5    6.20    8.00
  -6  10   5   -1.60    6.60
  -5 -10   5   -2.80    7.90
   5 -10  -5    7.50    6.10
   5 -10  -5   -0.30    6.70
   5  10  -5    0.70    6.20
  -5  10   5    4.40    6.20
  -4 -10   5   -4.70    7.60
   4 -10  -5   21.50    8.40
   4 -10  -5    3.70    6.00
   4  10  -5   -5.50    5.50
  -4  10   5    4.80    6.40
   3 -10  -5    0.70    5.90
  -3 -10   5   -5.40    7.50
  -3 -10   5   -7.70    7.60
  -3  10   5    4.90    6.10
   3  10  -5   -0.20    5.90
   2 -10  -5    1.60    6.10
  -2 -10   5   -9.20    6.90
   2 -10  -5    3.00    4.10
  -2 -10   5   -3.50    7.90
   2 -10  -5   -8.00    5.40
   2  10  -5   -9.90    5.00
  -2  10   5   -0.80    5.90
   1 -10  -5   -4.50    5.40
   1 -10  -5    0.60    5.80
   1 -10  -5    4.80    6.50
  -1 -10   5   -0.20    7.60
  -1 -10   5   -3.10    7.50
  -1  10   5   -4.00    5.40
   1  10  -5    4.90    3.10
   0 -10  -5  -12.20    6.20
   0 -10  -5    1.30    5.80
   0 -10  -5    6.30    6.30
   0 -10   5   -6.20    8.30
   0 -10   5    8.20    8.10
   0  10  -5    0.00    5.40
  -1 -10  -5    5.40    6.40
   1 -10   5   22.10    8.90
   1 -10   5    8.10    7.70
  -1 -10  -5    7.60    5.80
   1 -10   5   10.20    4.90
  -1  10  -5    9.50    6.10
   1  10   5   17.00   11.40
  -2 -10  -5   18.80    7.40
   2 -10   5   19.90    6.30
  -2 -10  -5   35.90    7.80
   2 -10   5   25.00    9.30
  -2 -10  -5   54.39   11.60
   2 -10   5   45.50    9.30
  -2  10  -5   32.80    7.80
   3 -10   5   35.50    7.60
  -3 -10  -5   43.90    9.30
   3 -10   5   22.40    8.20
  -3 -10  -5   33.80    7.40
   3 -10   5   51.29   11.00
  -3 -10  -5   42.10   11.00
   3  10   5   33.70    8.80
  -3  10  -5   43.30    8.60
  -4 -10  -5    9.40    9.70
   4 -10   5    6.80    8.30
  -4 -10  -5   13.00    6.20
   4 -10   5    4.10    6.40
   4 -10   5   17.70    7.70
  -4  10  -5    9.00    6.40
   4  10   5    2.60    7.30
   5 -10   5   -4.70    6.20
  -5 -10  -5   -1.30    6.90
   5 -10   5    8.90    6.50
  -5 -10  -5    5.40    6.50
  -5  10  -5   -0.70    6.50
   5  10   5   11.00    7.70
  -6 -10  -5    9.40    6.40
  -6 -10  -5    6.60    7.80
   6 -10   5   15.20    8.30
   6 -10   5   14.40    8.70
   6  10   5    1.00    7.00
  -5 -11   5   -3.70    8.80
   5 -11  -5    2.70    7.60
   5 -11  -5    3.20    6.60
   5  11  -5    3.90    7.80
  -5  11   5    6.00    7.30
   4 -11  -5    7.80    7.70
   4 -11  -5    2.00    6.60
  -4 -11   5    8.40    9.70
  -4  11   5    2.90    7.20
   4  11  -5   -2.00    7.10
  -3 -11   5   -1.00    8.30
   3 -11  -5    3.60    7.10
   3 -11  -5    0.90    6.40
   3  11  -5   -1.70    5.90
  -3  11   5   -5.40    6.00
   2 -11  -5   -1.50    6.10
   2 -11  -5   10.50    8.50
   2 -11  -5  -10.00    4.00
  -2 -11   5   -3.40    7.70
  -2 -11   5    2.30    7.90
   2  11  -5   -4.40    5.30
  -2  11   5    7.80    7.50
  -1 -11   5   13.00    9.10
   1 -11  -5    3.10    6.10
  -1 -11   5   -6.70    7.60
   1 -11  -5    6.30    8.10
   1 -11  -5   10.80    7.00
   1  11  -5    7.10    3.50
  -1  11   5    2.00    6.20
   1  11  -5    7.90    7.20
   0 -11  -5   11.10    6.90
   0 -11  -5   12.40    9.50
   0 -11  -5   16.20    7.00
   0 -11   5   23.80   10.70
   0  11   5   11.10    7.30
   0  11  -5   17.50    7.70
  -1 -11  -5   19.70   10.00
  -1 -11  -5    5.60    6.30
   1 -11   5    5.20    9.40
   1 -11   5    6.30    4.80
  -1 -11  -5   11.80    7.90
   1 -11   5   13.50    8.60
  -1  11  -5   11.20    7.10
   1  11   5   17.90    7.80
   2 -11   5   18.30    8.20
  -2 -11  -5    9.80    9.50
   2 -11   5    6.70    9.00
  -2 -11  -5    5.20    7.40
  -2 -11  -5    7.90    6.20
   2 -11   5    7.30    5.50
   2  11   5    8.30    7.70
  -2  11  -5    3.70    6.20
  -3 -11  -5    5.60    6.10
   3 -11   5   -3.10    7.20
  -3 -11  -5    5.30    9.10
   3 -11   5   -1.70    5.70
  -3 -11  -5    3.90    7.00
   3  11   5    2.00    6.90
  -3  11  -5   13.70    7.50
   4 -11   5   14.00    7.50
  -4 -11  -5    9.50    8.20
   4 -11   5   -9.50    7.20
  -4 -11  -5    8.70    6.00
   4  11   5    0.90    7.50
  -4  11  -5   16.90    7.90
  -5 -11  -5   10.80    9.20
   5 -11   5    7.10    7.50
   5 -11   5   -0.30    8.30
  -5 -11  -5   14.80    6.70
   5 -11   5   -4.00    6.60
  -5  11  -5   -5.30    6.80
   5  11   5    4.30    7.80
   4  12  -5    1.10    7.70
  -3 -12   5   21.10   11.00
   3 -12  -5   10.70    9.10
   3 -12  -5   10.80    8.70
   3  12  -5    1.60    7.40
  -3  12   5    2.70    7.60
  -2 -12   5    5.90    9.50
   2 -12  -5   16.50    8.10
  -2 -12   5   11.60   10.80
   2 -12  -5   14.60    5.40
   2 -12  -5   26.90   11.30
   2  12  -5   33.10    9.60
  -2  12   5   24.20    9.10
   1 -12  -5   -4.90    6.40
  -1 -12   5   12.10   11.00
  -1 -12   5  -10.20    8.50
   1 -12  -5    6.00    9.10
   1 -12  -5    4.40    7.20
   1  12  -5   -3.10    6.60
  -1  12   5   -7.50    6.20
   0 -12  -5    2.70    7.20
   0 -12  -5    5.30    6.70
   0 -12   5   10.20   10.60
   0 -12  -5    3.10    9.40
   0 -12   5   13.60    9.30
   0  12   5    7.50    7.30
   0  12  -5   15.60    8.10
   1 -12   5    4.60    8.70
  -1 -12  -5   16.20    7.30
  -1 -12  -5    4.00   10.10
  -1 -12  -5   -2.00    7.60
   1 -12   5   -1.20    9.00
   1 -12   5    8.80    5.00
  -1  12  -5   10.70    7.30
   1  12   5    3.60    8.40
  -2 -12  -5    4.20    8.10
   2 -12   5  -10.80   10.10
   2 -12   5   11.20    8.80
  -2 -12  -5  -10.80    9.00
   2 -12   5   -3.40    5.10
  -2 -12  -5    4.80    6.40
  -2  12  -5   -2.80    6.50
   2  12   5    3.40    7.90
  -3 -12  -5   -0.10    6.10
   3 -12   5   -1.50   11.70
  -3 -12  -5    2.60    8.20
   3 -12   5   11.50   10.40
   3 -12   5   -9.90    7.20
   3  12   5   -2.10    7.50
  -3  12  -5   -8.70    6.30
 -10   0   6   -3.00    7.60
  10   0  -6   -4.10    5.70
   9   0  -6    4.60    6.80
  -9   0   6    6.20    7.50
   9   0  -6   -4.90    5.20
   8   0  -6   -1.60    4.90
  -8   0   6    7.00    6.50
   8   0  -6    7.50    6.40
   7   0  -6   25.60    6.90
   7   0  -6   29.20    6.10
  -7   0   6   24.10    6.60
   6   0  -6  106.69    9.40
  -6   0   6  123.39    9.50
   6   0  -6  124.79    9.00
   5   0  -6    7.00    4.10
  -5   0   6    3.00    4.50
   5   0  -6    2.70    4.40
  -4   0   6   52.09    5.50
   4   0  -6   53.89    4.00
   4   0  -6   48.50    5.30
   4   0  -6   44.40    6.10
   3   0  -6   20.80    3.80
   3   0  -6   15.20    2.70
  -3   0   6   28.00    4.20
   3   0  -6   28.60    4.80
   2   0  -6  366.86   10.30
  -2   0   6  352.56   10.00
   2   0  -6  367.56   10.40
   2   0  -6  350.46   10.90
   1   0  -6   67.29    5.30
   1   0  -6   56.79    4.80
  -1   0   6   60.29    4.90
   1   0  -6   52.29    4.80
   0   0   6  228.88    7.90
   0   0  -6  229.28    7.10
   0   0  -6  236.88    8.60
   0   0  -6  229.28    8.40
   1   0   6  911.91   19.90
  -1   0  -6  915.61   16.40
  -1   0  -6  876.51   19.70
  -1   0  -6  904.31   19.50
   1   0   6  907.31   19.20
   1   0   6  908.91   16.40
   2   0   6   19.10    3.70
   2   0   6   18.90    4.30
  -2   0  -6    8.90    3.70
  -2   0  -6   19.10    4.30
  -3   0  -6   14.40    3.30
   3   0   6    9.70    3.80
  -3   0  -6   11.30    4.20
  -4   0  -6   12.50    5.30
   4   0   6    6.70    4.70
   4   0   6    2.40    3.10
  -4   0  -6    9.60    3.90
   5   0   6  129.59    7.80
  -5   0  -6  111.89    9.40
   5   0   6  112.99    9.00
   6   0   6   98.99   10.10
   6   0   6  112.39    8.20
  -6   0  -6  103.09   10.50
   7   0   6    0.10    5.30
  -7   0  -6    4.90    6.10
   8   0   6    9.20    6.30
   9   0   6    2.40    6.20
  -9   0  -6   -4.60    7.20
 -10   0  -6   22.30   10.30
  10   0   6    5.50    7.50
 -10  -1   6  -13.20    7.40
  10  -1  -6    4.60    6.70
 -10   1   6   -6.90    6.20
  10   1  -6   -1.20    7.50
 -10   1   6    7.70    8.70
  10   1  -6    5.00   11.40
   9  -1  -6   11.90    7.90
  -9  -1   6   -2.90    6.80
   9   1  -6   -2.70    6.30
  -9   1   6   -2.30    7.00
   9   1  -6   -3.30    5.10
   8  -1  -6    1.40    5.50
   8  -1  -6    1.80    5.90
  -8  -1   6    1.50    6.50
   8   1  -6   -0.80    4.70
   8   1  -6    1.20    6.00
  -8   1   6   -6.30    5.70
  -7  -1   6   11.10    6.10
   7  -1  -6   16.60    6.10
   7  -1  -6    6.50    5.70
   7   1  -6    5.60    4.60
   7   1  -6    6.20    5.30
  -7   1   6    4.70    5.10
   6  -1  -6   10.80    6.00
   6  -1  -6    5.80    5.00
  -6  -1   6   10.20    5.70
   6   1  -6    5.90    4.30
  -6   1   6   12.70    5.30
   6   1  -6    8.40    5.90
   5  -1  -6   21.30    5.90
   5  -1  -6    7.40    5.10
  -5  -1   6   11.50    5.30
   5   1  -6   15.40    5.30
   5   1  -6   10.30    4.20
  -5   1   6    7.10    4.20
   4  -1  -6  223.68   10.30
   4  -1  -6  226.68    9.70
   4  -1  -6  205.98    7.30
  -4  -1   6  217.18    9.70
   4   1  -6  215.18    7.30
   4   1  -6  208.58   10.00
  -4   1   6  227.68    8.10
   4   1  -6  213.08    8.30
   4   1  -6  218.38    7.30
  -3  -1   6  194.58    8.70
   3  -1  -6  190.88    8.80
   3  -1  -6  175.68    8.30
   3  -1  -6  172.78    6.90
   3   1  -6  191.28    8.60
   3   1  -6  180.68    7.00
   3   1  -6  185.78    7.10
  -3   1   6  193.58    6.90
  -2  -1   6   30.00    4.80
   2  -1  -6   32.80    4.50
   2  -1  -6   33.30    4.50
   2  -1  -6   19.20    3.30
   2   1  -6   33.20    4.10
  -2   1   6   34.70    3.70
   2   1  -6   30.00    4.40
   2   1  -6   33.30    3.80
  -1  -1   6    6.20    3.80
   1  -1  -6    2.70    2.20
   1  -1  -6    3.70    3.20
   1  -1  -6    3.30    3.00
  -1   1   6    6.20    2.60
   1   1  -6    4.90    2.90
   1   1  -6    0.50    2.60
   1   1  -6    1.50    2.60
   0  -1  -6    9.00    2.80
   0  -1   6    9.90    3.80
   0  -1  -6    7.40    3.40
   0   1   6    6.30    2.70
   0   1  -6   13.60    3.40
   0   1  -6    7.60    3.20
   0   1   6    8.70    2.80
   0   1  -6   10.50    2.80
  -1  -1  -6  712.03   16.90
   1  -1   6  732.43   16.60
   1  -1   6  702.73   17.00
   1  -1   6  714.63   13.50
  -1  -1  -6  698.13   16.80
   1   1   6  697.13   13.90
  -1   1  -6  685.13   16.70
  -1   1  -6  699.93   16.30
   1   1   6  717.03   15.90
   1   1   6  730.03   17.00
  -1   1  -6  713.83   13.50
  -2  -1  -6  254.37    9.70
  -2  -1  -6  244.08    9.20
   2  -1   6  245.78    9.50
   2  -1   6  244.58    5.70
   2  -1   6  234.68    9.30
  -2   1  -6  247.28    9.20
   2   1   6  239.18    9.00
  -2   1  -6  253.87    9.30
  -2   1  -6  243.38    5.10
   2   1   6  251.07    9.20
   2   1   6  236.58    5.80
   2   1   6  243.28    5.90
  -3  -1  -6   -0.80    2.40
   3  -1   6   -1.00    3.20
  -3  -1  -6    3.40    1.30
  -3  -1  -6    3.50    3.90
   3   1   6    1.00    1.30
   3   1   6    0.30    3.40
  -3   1  -6    0.90    3.50
  -3   1  -6    5.50    3.20
   4  -1   6   12.10    4.10
   4  -1   6   12.40    5.00
  -4   1  -6   23.20    5.10
   4   1   6   20.50    4.10
   4   1   6   18.40    4.90
   5  -1   6   40.00    5.50
  -5  -1  -6   34.50    6.80
   5  -1   6   33.10    6.30
  -5   1  -6   30.00    5.70
   5   1   6   48.90    5.90
   5   1   6   42.50    7.00
  -5   1  -6   48.80    7.30
  -6  -1  -6   80.39    9.60
   6  -1   6   70.19    8.80
  -6  -1  -6   49.20    3.10
   6   1   6   74.79    7.10
   6   1   6   81.49    9.30
  -6   1  -6   62.39    8.80
   7  -1   6   14.90    6.30
  -7  -1  -6   10.40    6.40
   7   1   6   18.30    6.90
   7   1   6   23.70    5.20
  -7   1  -6   19.10    6.70
  -8  -1  -6   23.00    5.20
  -8  -1  -6   20.70    8.00
   8   1   6   17.50    6.30
  -8   1  -6   14.60    7.70
  -9  -1  -6   -6.10    6.90
   9  -1   6   12.00    6.70
  -9   1  -6    7.60    7.80
   9   1   6    5.70    6.80
 -10  -1  -6  -10.50    7.30
  10  -1   6  -17.60    5.90
  10   1   6  -11.90    5.70
 -10   1  -6   -9.40    8.20
  10  -2  -6    3.40    6.90
 -10  -2   6    2.40    8.60
 -10   2   6    3.00    7.70
 -10   2   6   -1.70    7.80
  10   2  -6   16.10    8.70
  -9  -2   6   -6.60    6.50
   9  -2  -6    3.70    6.40
   9   2  -6    0.90    6.30
  -9   2   6   -2.20    6.30
  -9   2   6   -1.90    5.70
   8  -2  -6   14.30    6.40
  -8  -2   6   13.60    7.50
  -8   2   6    2.20    6.00
   8   2  -6   -1.10    6.10
   8   2  -6   12.20    5.20
  -7  -2   6   -2.90    5.80
   7  -2  -6    5.20    5.40
   7   2  -6   -1.90    5.00
  -7   2   6   -1.10    5.20
  -6  -2   6   -5.30    5.40
   6  -2  -6    2.80    4.80
   6   2  -6    1.70    3.90
   6   2  -6   15.20    6.10
  -6   2   6    1.50    4.60
   5  -2  -6   92.29    8.80
   5  -2  -6   88.69    5.40
  -5  -2   6   79.99    8.60
   5   2  -6   80.69    7.40
   5   2  -6   90.79    6.30
   5   2  -6   90.49    5.30
  -5   2   6   92.49    6.50
   4  -2  -6    8.90    2.90
  -4  -2   6   11.40    4.80
   4  -2  -6    6.50    4.00
   4   2  -6   14.60    3.40
   4   2  -6   10.20    3.00
   4   2  -6   21.10    5.30
  -4   2   6   12.40    3.30
   4   2  -6   14.20    3.30
   3  -2  -6   69.89    6.40
   3  -2  -6   76.19    5.30
  -3  -2   6   66.19    6.70
   3   2  -6   78.69    4.50
  -3   2   6   80.89    6.50
  -3   2   6   79.19    3.30
  -3   2   6   76.99    4.10
   3   2  -6   80.99    5.70
   3   2  -6   73.99    6.40
   3   2  -6   77.39    5.30
   2  -2  -6  159.78    8.10
  -2  -2   6  141.09    8.20
   2  -2  -6  135.59    6.90
   2   2  -6  131.89    5.90
   2   2  -6  135.39    6.70
   2   2  -6  144.59    7.40
  -2   2   6  157.88    7.60
  -2   2   6  140.49    4.20
   2   2  -6  151.18    7.00
   1  -2  -6    5.30    3.40
   1  -2  -6    4.90    2.50
  -1  -2   6    7.40    4.00
   1  -2  -6    6.00    2.30
  -1   2   6    8.20    2.00
   1   2  -6    6.20    2.60
   1   2  -6    2.00    2.80
   1   2  -6    9.50    3.10
  -1   2   6   12.10    3.50
   1   2  -6    5.80    3.20
   0  -2  -6  113.29    6.90
   0  -2  -6  121.39    6.80
   0  -2   6  112.99    6.60
   0   2   6  114.29    5.10
   0   2   6  121.99    5.80
   0   2  -6  120.39    5.80
   0   2  -6  125.49    5.50
   0   2  -6  123.09    6.80
  -1  -2  -6  232.38    9.20
  -1  -2  -6  234.68    9.40
   1  -2   6  239.08    9.40
  -1   2  -6  235.38    8.20
  -1   2  -6  233.68    6.80
   1   2   6  232.08    7.30
  -1   2  -6  243.48    9.20
   1   2   6  226.28    8.00
   2  -2   6  155.08    7.70
   2  -2   6  152.68    4.70
  -2  -2  -6  146.89    7.70
   2  -2   6  148.39    7.90
  -2  -2  -6  156.88    8.30
   2   2   6  148.49    7.60
  -2   2  -6  143.99    7.70
  -2   2  -6  145.79    4.60
   2   2   6  140.89    7.20
   2   2   6  155.48    5.50
  -2   2  -6  155.58    7.60
   3  -2   6   63.69    6.70
  -3  -2  -6   56.99    6.80
   3  -2   6   54.79    2.50
  -3  -2  -6   56.59    5.60
  -3   2  -6   56.69    6.30
   3   2   6   85.69    7.70
  -3   2  -6   56.19    2.50
  -3   2  -6   59.49    5.70
   3   2   6   60.49    4.70
   4  -2   6   26.40    5.70
  -4  -2  -6   23.80    4.60
  -4   2  -6   28.10    4.40
  -4   2  -6   24.10    5.60
   4   2   6   17.80    5.10
   4   2   6   22.90    4.20
   5  -2   6   19.30    5.80
  -5  -2  -6   25.80    6.30
  -5  -2  -6   11.80    4.10
  -5   2  -6   14.30    5.60
   5   2   6   11.40    5.50
   5   2   6   22.40    3.00
  -5   2  -6   21.50    4.40
   5   2   6   13.80    4.20
  -6  -2  -6    6.00    6.00
   6  -2   6    6.10    5.40
   6   2   6    7.10    4.30
   6   2   6   -2.90    2.40
   6   2   6   -1.90    4.90
  -6   2  -6   -5.30    5.10
   7  -2   6    1.50    5.20
  -7  -2  -6    2.20    5.80
   7   2   6    4.10    2.60
   7   2   6    2.90    5.30
  -7   2  -6    4.10    6.60
   7   2   6    9.80    4.50
  -8  -2  -6    4.40    6.90
  -8   2  -6   -4.80    6.30
   8   2   6    5.70    5.90
   8   2   6    0.00    6.10
   8   2   6   14.60    3.40
   9  -2   6    3.60    6.60
  -9  -2  -6    1.80    6.90
   9   2   6   -1.20    6.00
  -9   2  -6    0.50    7.70
  10  -2   6   20.10    8.30
 -10  -2  -6    1.90    8.30
  10   2   6    9.30    8.00
 -10   2  -6  -10.60    7.60
 -10  -3   6   -8.10    7.70
  10  -3  -6    9.30    7.80
 -10  -3   6    3.40    6.30
 -10   3   6   -4.70    7.80
  10   3  -6   -6.10    6.90
 -10   3   6   10.80    8.00
   9  -3  -6   -2.60    5.70
  -9  -3   6    4.70    5.60
  -9  -3   6    6.30    7.40
   9   3  -6   13.30    8.00
  -9   3   6   -2.00    6.60
   8  -3  -6    7.00    6.40
  -8  -3   6   -8.70    5.40
   8   3  -6   10.30    6.60
  -8   3   6   -4.40    5.80
  -7  -3   6    1.20    6.20
   7  -3  -6    2.10    5.30
   7   3  -6   10.50    4.30
   7   3  -6    5.70    5.70
  -7   3   6   12.70    6.00
  -6  -3   6   47.80    8.40
   6  -3  -6   44.60    7.60
   6   3  -6   70.29    6.10
  -6   3   6   68.89    6.20
   6   3  -6   66.29    8.60
  -6   3   6   65.99    8.40
  -5  -3   6    9.90    6.20
   5  -3  -6   18.20    5.70
   5  -3  -6    5.30    3.20
   5   3  -6    8.40    3.20
  -5   3   6   14.80    5.60
   5   3  -6   19.40    5.80
   5   3  -6    3.90    3.00
   5   3  -6    7.10    3.50
  -5   3   6   15.60    3.80
  -4  -3   6   24.30    6.40
   4  -3  -6   23.10    3.90
   4  -3  -6   23.10    5.20
   4   3  -6   32.30    4.60
  -4   3   6   25.90    5.60
   4   3  -6   30.40    5.90
  -4   3   6   27.70    2.90
   4   3  -6   25.40    3.30
  -4   3   6   25.90    2.50
   4   3  -6   25.10    4.10
   3  -3  -6   -1.00    3.40
   3  -3  -6   -1.20    2.50
  -3  -3   6    4.90    2.10
  -3  -3   6   -3.90    4.20
  -3   3   6    1.30    3.90
   3   3  -6    2.80    3.00
   3   3  -6    0.40    2.70
   3   3  -6    1.60    3.90
   3   3  -6    4.50    1.80
   2  -3  -6    0.20    2.60
  -2  -3   6   -2.20    1.50
  -2  -3   6    0.90    4.70
   2  -3  -6   -1.50    3.40
  -2   3   6   -3.50    3.20
   2   3  -6   -1.00    3.10
   2   3  -6   -0.20    3.00
   2   3  -6    2.10    1.80
   1  -3  -6    2.20    1.80
   1  -3  -6    1.80    3.20
   1  -3  -6    3.00    3.80
  -1  -3   6   -1.00    4.30
   1   3  -6    0.30    3.00
   1   3  -6    2.70    2.30
  -1   3   6    3.00    3.40
   1   3  -6    2.30    2.90
   1   3  -6    1.10    2.90
  -1   3   6    2.20    1.50
   0  -3   6    4.80    4.70
   0  -3  -6    8.70    4.00
   0  -3  -6    4.40    3.20
   0   3  -6    1.10    2.50
   0   3   6    4.40    3.20
   0   3  -6    3.90    3.60
   0   3  -6    2.80    2.80
   0   3   6    4.80    2.30
  -1  -3  -6   71.09    6.20
   1  -3   6   78.09    6.90
  -1  -3  -6   69.19    6.50
  -1   3  -6   82.49    4.70
   1   3   6   76.49    5.10
  -1   3  -6   81.89    6.60
   1   3   6   76.79    5.20
  -1   3  -6   80.79    5.60
  -2  -3  -6    2.70    2.80
   2  -3   6    7.60    4.40
  -2  -3  -6   -0.80    3.70
   2   3   6    8.80    3.00
   2   3   6    6.00    3.50
   2   3   6    3.80    2.90
  -2   3  -6    5.90    2.40
  -2   3  -6    5.00    3.50
  -2   3  -6    3.60    3.60
   3  -3   6  136.89    8.20
  -3  -3  -6  149.59    8.00
  -3  -3  -6  147.99    9.10
  -3   3  -6  150.68    8.30
   3   3   6  153.58    8.00
  -3   3  -6  150.98    8.70
   3   3   6  141.59    8.20
   3   3   6  147.09    6.30
   4  -3   6   46.50    6.50
  -4  -3  -6   71.29    6.40
  -4  -3  -6   70.09    7.80
  -4   3  -6   65.59    3.70
   4   3   6   60.99    7.10
   4   3   6   69.19    4.90
   4   3   6   65.89    6.50
  -4   3  -6   60.49    7.30
  -4   3  -6   64.39    6.30
  -5  -3  -6   -4.10    5.10
   5  -3   6    5.80    5.00
  -5  -3  -6    2.50    3.40
   5   3   6    3.60    2.90
  -5   3  -6    3.10    4.90
  -5   3  -6   -0.20    2.20
  -5   3  -6    3.80    3.70
   5   3   6    2.90    5.10
   5   3   6    2.50    3.80
  -6  -3  -6   20.50    7.30
   6  -3   6   22.00    6.40
  -6   3  -6   17.20    6.70
  -6   3  -6   26.60    5.10
   6   3   6   12.30    6.00
   6   3   6   21.50    5.20
   6   3   6   25.40    4.10
  -7  -3  -6   47.90    8.50
   7  -3   6   29.60    7.10
   7   3   6   54.09    6.80
   7   3   6   59.69    9.40
  -7   3  -6   41.00    8.30
   7   3   6   51.89    4.90
   8  -3   6   36.40   11.20
  -8  -3  -6   24.80    8.40
   8   3   6   18.10    7.40
  -8   3  -6   35.70    9.50
   8   3   6   41.50    4.70
   9  -3   6   20.40    7.90
  -9  -3  -6   27.40    9.30
   9   3   6    8.70    7.10
  -9   3  -6   37.00   10.80
   9   3   6   16.00    4.10
   9  -4  -6    8.70    7.50
  -9  -4   6   11.10    5.70
  -9  -4   6    6.80    8.50
  -9   4   6    2.90    6.90
  -9   4   6    5.20    5.90
   9   4  -6   10.60    7.70
  -8  -4   6   -2.40    4.20
   8  -4  -6   -5.90    5.40
  -8  -4   6   -6.70    6.40
   8   4  -6   -6.40    5.70
  -7  -4   6    5.30    7.30
   7  -4  -6    7.60    6.10
  -7  -4   6    8.60    4.00
   7   4  -6    0.10    5.70
  -7   4   6    0.20    5.40
   6  -4  -6    1.40    3.20
  -6  -4   6    0.60    3.40
  -6  -4   6    3.30    6.50
   6  -4  -6   -2.90    4.90
   6   4  -6   -4.70    3.20
  -6   4   6    6.40    5.60
  -6   4   6    0.70    3.60
   6   4  -6   -1.00    3.00
   6   4  -6    3.60    5.60
   5  -4  -6    7.90    5.30
   5  -4  -6    8.90    3.90
  -5  -4   6    4.80    6.70
   5   4  -6   15.50    4.40
   5   4  -6    0.60    5.60
   5   4  -6    2.10    3.60
  -5   4   6   12.50    2.80
  -5   4   6    7.50    2.30
  -5   4   6   13.30    5.80
  -4  -4   6   -0.90    5.70
   4  -4  -6    2.20    3.30
   4  -4  -6    0.00    4.50
  -4   4   6    1.40    4.60
   4   4  -6   -0.10    4.40
   4   4  -6   -0.90    3.30
   3  -4  -6    5.10    3.30
  -3  -4   6    5.40    5.40
   3  -4  -6    0.70    3.60
   3   4  -6    5.70    3.60
  -3   4   6    1.70    4.30
   3   4  -6    5.80    4.30
   3   4  -6    9.20    3.50
   2  -4  -6   18.70    4.70
   2  -4  -6   32.00    4.70
  -2  -4   6   34.80    6.20
  -2   4   6   24.70    5.00
   2   4  -6   14.70    3.90
   2   4  -6   14.60    4.40
   2   4  -6   11.10    4.00
  -1  -4   6  330.67   12.80
   1  -4  -6  336.17   12.30
   1  -4  -6  356.36   12.10
   1  -4  -6  329.77    7.10
   1   4  -6  335.07   11.90
   1   4  -6  322.47   11.10
  -1   4   6  317.57    6.90
   1   4  -6  323.67    7.90
  -1   4   6  334.97   11.60
   1   4  -6  295.47   11.00
   1   4  -6  334.47    7.70
   0  -4   6    0.90    4.80
   0  -4  -6   -2.30    3.70
   0  -4  -6   -0.30    2.70
   0   4   6    2.90    3.20
   0   4   6    1.10    2.30
   0   4  -6   -2.60    2.70
   0   4  -6   -4.80    2.30
   0   4  -6   -2.70    3.00
   1  -4   6   68.59    7.60
  -1  -4  -6   62.69    6.80
  -1  -4  -6   65.69    6.70
  -1   4  -6   61.89    5.30
   1   4   6   61.09    4.90
   1   4   6   59.09    5.30
  -1   4  -6   62.19    6.70
  -1   4  -6   60.29    5.00
  -2  -4  -6  287.57   11.50
  -2  -4  -6  280.57   11.40
   2  -4   6  296.67   11.80
  -2   4  -6  294.17   11.90
  -2   4  -6  293.07    9.10
   2   4   6  271.97   11.20
   2   4   6  293.47    9.90
   2   4   6  290.27   10.50
  -2   4  -6  286.17   10.70
   3  -4   6   -4.50    3.90
  -3  -4  -6    1.80    3.50
  -3  -4  -6    0.10    4.50
   3   4   6   -7.20    3.40
  -3   4  -6   -3.20    2.30
  -3   4  -6    3.90    4.10
   3   4   6    2.00    3.30
  -3   4  -6    2.10    3.90
   4  -4   6  105.99    9.00
  -4  -4  -6  106.69    9.20
  -4  -4  -6  113.09    7.90
  -4   4  -6  116.39    5.90
  -4   4  -6  111.19    8.20
  -4   4  -6   96.99    8.80
   4   4   6  117.09    9.00
   4   4   6  120.49    6.80
  -5  -4  -6   37.50    7.40
   5  -4   6   30.70    6.80
  -5  -4  -6   50.39    6.80
   5   4   6   57.59    7.30
  -5   4  -6   41.90    4.70
   5   4   6   45.30    8.00
   5   4   6   46.00    5.60
  -5   4  -6   44.10    7.80
  -5   4  -6   28.40    5.20
   6  -4   6    5.40    5.40
  -6  -4  -6    9.70    6.60
   6   4   6    1.00    5.60
  -6   4  -6    6.10    3.30
   6   4   6    9.50    4.70
   6   4   6    2.20    3.70
  -6   4  -6    3.50    5.70
   7  -4   6   28.40    7.40
  -7  -4  -6   48.80    9.20
   7   4   6   38.50    5.40
   7   4   6   48.20    6.90
  -7   4  -6   52.99    5.00
   8  -4   6   -4.30    5.50
  -8  -4  -6    5.00    8.00
  -8   4  -6    4.60    3.30
   8   4   6   -0.50    3.60
   8   4   6   -1.60    5.60
  -8   4  -6    4.90    7.10
   8   4   6   -2.60    5.00
  -9  -4  -6    1.30    7.90
   9  -4   6   -3.80    6.00
  -9   4  -6    2.00    8.40
   9   4   6  -13.80    5.60
  -9  -5   6   16.20    9.60
   9  -5  -6   -3.80    6.40
  -9   5   6   -5.70    6.70
  -9   5   6   -3.80    6.20
   9   5  -6   -2.80    7.30
  -8  -5   6   -4.60    7.00
  -8  -5   6   -3.80    3.60
   8  -5  -6    4.90    6.90
  -8   5   6   -3.60    4.30
   8   5  -6  -13.30    5.60
  -8   5   6  -11.70    5.50
   7  -5  -6    5.20    4.00
  -7  -5   6   -7.20    6.10
   7  -5  -6   -6.30    6.50
  -7  -5   6   -2.10    3.00
  -7   5   6    2.70    6.10
   7   5  -6    1.10    6.00
  -7   5   6    2.30    3.80
   6  -5  -6    6.60    3.90
   6  -5  -6   -4.60    4.80
  -6  -5   6    8.10    6.80
   6   5  -6    3.70    3.90
   6   5  -6   -2.80    3.80
  -6   5   6   -4.50    5.40
   6   5  -6    0.70    5.80
   5  -5  -6    2.70    5.70
   5  -5  -6    3.70    3.90
  -5  -5   6    1.70    6.30
   5   5  -6    7.80    4.10
  -5   5   6   -3.90    5.20
   5   5  -6    6.10    4.40
   5   5  -6    4.40    5.40
  -4  -5   6   15.60    6.70
   4  -5  -6   15.20    4.60
   4  -5  -6   17.20    5.50
   4   5  -6   21.10    6.10
   4   5  -6   15.10    4.80
  -4   5   6   15.70    5.60
  -3  -5   6   16.20    5.10
  -3  -5   6   11.10    6.60
   3  -5  -6    5.80    4.80
   3  -5  -6    9.50    4.50
  -3   5   6    1.30    4.50
   3   5  -6   14.10    4.20
   3   5  -6   17.30    5.40
  -2  -5   6   19.90    6.40
   2  -5  -6   18.90    5.20
  -2  -5   6   24.20    5.70
   2  -5  -6   24.00    4.60
  -2   5   6   24.40    5.40
   2   5  -6   19.40    5.30
   2   5  -6   12.30    4.60
  -1  -5   6    4.80    6.10
  -1  -5   6    6.70    4.70
   1  -5  -6    5.40    2.30
   1  -5  -6   13.90    4.90
   1  -5  -6    5.10    4.50
   1  -5  -6    1.20    1.80
   1   5  -6   12.00    2.50
   1   5  -6    3.80    3.80
   1   5  -6    4.00    1.70
  -1   5   6    5.00    4.50
   1   5  -6    5.90    3.90
   0  -5  -6   98.19    8.20
   0  -5   6  104.89   10.00
   0  -5  -6   99.69    7.90
   0  -5   6  109.19    9.10
   0   5  -6  105.29    6.90
   0   5   6  102.99    5.30
   0   5   6  107.59    7.90
   0   5  -6  104.29    5.50
   1  -5   6   27.10    6.30
  -1  -5  -6   35.40    6.20
  -1  -5  -6   19.20    5.20
   1  -5   6   29.90    9.50
   1   5   6   27.00    4.60
   1   5   6   27.10    5.10
  -1   5  -6   28.10    4.70
  -1   5  -6   27.40    4.40
  -2  -5  -6    0.70    4.50
   2  -5   6    5.10    5.30
   2   5   6    9.40    4.20
  -2   5  -6    3.50    3.90
  -2   5  -6    6.50    4.00
   2   5   6    5.70    4.30
  -2   5  -6   11.50    3.80
   3  -5   6    6.30    5.10
  -3  -5  -6   -3.80    2.90
   3   5   6   -6.60    4.10
  -3   5  -6    1.40    4.00
   3   5   6   -0.60    3.80
  -3   5  -6    2.70    3.30
   3   5   6    1.70    4.30
   4  -5   6   11.90    5.80
  -4  -5  -6    8.00    4.60
  -4  -5  -6    0.50    5.70
  -4   5  -6    9.00    4.10
   4   5   6    1.80    5.30
  -4   5  -6   13.20    4.90
   4   5   6    7.50    4.20
  -5  -5  -6    5.40    6.30
  -5  -5  -6   -2.50    3.40
   5  -5   6   -6.50    4.50
   5   5   6    0.90    4.10
  -5   5  -6    0.30    3.80
   5   5   6    6.00    5.60
   5   5   6    4.00    4.30
  -5   5  -6    4.80    4.80
   6  -5   6   14.00    6.00
  -6  -5  -6   14.20    6.60
   6   5   6   14.00    5.00
  -6   5  -6   14.50    4.40
   6   5   6   17.60    6.70
   6   5   6    4.00    6.20
  -6   5  -6    9.70    6.40
  -7  -5  -6   64.19    9.90
   7  -5   6   82.69   10.20
   7   5   6   87.89    9.00
  -7   5  -6   78.99   11.30
  -7   5  -6   94.19    6.80
   7   5   6   76.89   10.80
   7   5   6   87.79    7.10
   8  -5   6    0.70    5.70
  -8  -5  -6   -2.50    6.90
   8   5   6   -2.40    3.70
  -8   5  -6    1.60    4.00
  -8   5  -6   12.30    7.60
   8   5   6    7.60    7.10
   8   5   6   10.30    5.90
  -9  -5  -6    8.00    8.10
   9  -5   6   -2.80    6.10
   9   5   6    4.50    4.40
   9   5   6    6.30    5.60
  -9   5  -6   25.50    9.60
   9   5   6   -0.40    7.50
  -9  -6   6    5.40    8.40
   9  -6  -6   -3.50    6.90
   9   6  -6    5.10    8.30
  -9   6   6    9.90    7.50
   8  -6  -6   -0.10    3.60
   8  -6  -6    5.90    7.00
  -8  -6   6    7.10    7.20
  -8   6   6    0.40    6.30
   8   6  -6   -7.80    6.10
   7  -6  -6   -1.10    5.40
   7  -6  -6    3.60    4.00
  -7  -6   6   -2.30    6.80
   7   6  -6   -4.70    3.90
   7   6  -6   -4.40    6.40
   7   6  -6    7.40    4.10
  -7   6   6    3.20    5.90
   6  -6  -6    7.50    4.60
   6  -6  -6    5.50    6.20
  -6  -6   6    9.50    6.90
  -6   6   6   -4.60    4.80
   6   6  -6    0.30    5.90
   6   6  -6    2.80    4.70
   6   6  -6   -0.30    3.80
  -5  -6   6   84.09   10.40
   5  -6  -6  110.99    8.60
   5  -6  -6  122.59   10.80
   5   6  -6  133.29    9.60
  -5   6   6  122.89   10.30
   5   6  -6  127.19   10.50
   4  -6  -6   23.20    6.40
  -4  -6   6   35.70    8.50
   4  -6  -6   36.70    6.30
  -4  -6   6   57.19    7.70
  -4   6   6   32.60    7.10
   4   6  -6   27.80    6.50
   4   6  -6   51.99    7.30
  -3  -6   6   26.30    8.30
  -3  -6   6   21.90    6.10
   3  -6  -6   26.70    6.20
   3  -6  -6   20.50    5.50
  -3   6   6   20.10    5.90
   3   6  -6   12.00    5.60
  -2  -6   6    4.90    6.00
  -2  -6   6   10.60    5.30
   2  -6  -6    7.20    4.50
   2  -6  -6    6.50    5.30
   2   6  -6   12.10    5.10
  -2   6   6   11.20    5.30
   2   6  -6   10.80    4.60
   1  -6  -6    2.90    4.00
  -1  -6   6    3.30    6.10
   1  -6  -6    8.10    3.50
  -1  -6   6    7.30    5.70
   1  -6  -6    3.00    4.90
   1   6  -6    7.50    2.70
  -1   6   6    5.20    5.00
   1   6  -6    5.70    4.30
   1   6  -6    7.60    2.50
   0  -6  -6   45.60    6.80
   0  -6   6   37.60    8.10
   0  -6   6   67.49    8.20
   0   6  -6   46.20    4.90
   0   6  -6   44.30    6.30
   0   6   6   40.40    6.30
   1  -6   6   37.80    7.40
  -1  -6  -6   46.90    7.10
  -1  -6  -6   39.30    7.00
   1  -6   6   21.30    6.40
   1   6   6   53.69    6.10
   1   6   6   37.20    6.10
  -1   6  -6   45.50    5.40
  -1   6  -6   34.80    5.60
   2  -6   6   76.59    8.80
   2  -6   6   97.89    9.80
  -2  -6  -6  103.69    9.20
  -2  -6  -6  108.19    9.30
   2   6   6  106.39    8.30
   2   6   6   81.59    7.30
  -2   6  -6   85.99    7.00
   3  -6   6    8.70    6.10
  -3  -6  -6    5.40    5.60
  -3  -6  -6    2.70    4.10
   3   6   6   12.00    5.10
  -3   6  -6    1.60    4.70
   3   6   6    1.00    4.70
   3   6   6    0.60    4.20
  -3   6  -6    3.60    4.20
  -4  -6  -6   21.50    7.00
  -4  -6  -6    7.40    4.90
   4  -6   6   10.90    6.00
  -4   6  -6   10.90    4.80
   4   6   6   -2.50    4.60
  -4   6  -6   14.80    5.90
   4   6   6   12.00    5.00
   4   6   6    2.00    5.30
  -5  -6  -6   -3.40    5.50
  -5  -6  -6    3.60    4.00
   5  -6   6    0.90    5.10
   5   6   6    0.60    4.50
  -5   6  -6    5.30    4.40
  -5   6  -6    2.90    4.10
   5   6   6    4.90    6.00
   5   6   6    7.50    4.80
   6  -6   6    1.90    5.70
  -6  -6  -6   -3.30    6.20
  -6   6  -6   -7.00    4.00
   6   6   6    1.40    5.00
   6   6   6    5.60    6.40
   6   6   6    7.90    4.70
   7  -6   6   -7.20    5.00
  -7  -6  -6   -6.00    6.50
  -7   6  -6   -4.00    5.90
   7   6   6  -11.30    5.60
   7   6   6    5.50    5.90
   7   6   6   -5.20    4.40
  -7   6  -6   -3.10    4.40
  -8  -6  -6   22.40    9.00
   8  -6   6    8.80    6.40
   8   6   6   -4.30    5.60
  -8   6  -6   16.10    5.40
   8   6   6    0.60    4.90
   8   6   6   -2.70    6.30
  -8   6  -6   -1.40    6.40
   8  -7  -6    6.10    4.40
   8  -7  -6    8.70    8.20
  -8  -7   6   -1.60    7.30
  -8   7   6    7.80    7.40
   8   7  -6   13.80    5.40
   8   7  -6   10.30    8.70
   7  -7  -6    7.00    4.40
   7  -7  -6   -4.10    5.30
  -7  -7   6    0.80    7.40
   7   7  -6  -14.80    5.40
  -7   7   6   -2.70    6.10
   7   7  -6    4.90    4.30
   6  -7  -6    5.40    6.60
  -6  -7   6    8.60    8.00
   6  -7  -6   12.60    5.20
   6   7  -6   11.10    6.70
   6   7  -6   18.20    5.80
   5  -7  -6   19.80    5.70
  -5  -7   6   16.70    7.00
   5  -7  -6   11.30    6.30
   5   7  -6   14.60    6.30
   5   7  -6   25.60    7.40
  -5   7   6   11.90    6.00
   4  -7  -6   -1.80    5.10
   4  -7  -6    5.30    4.60
  -4  -7   6   -4.10    5.90
  -4  -7   6   16.90   11.70
   4   7  -6    1.90    4.70
   4   7  -6    8.90    6.10
  -4   7   6    6.10    5.70
  -3  -7   6    3.40    5.70
   3  -7  -6    9.80    6.00
   3  -7  -6    3.00    4.90
  -3  -7   6   11.30    7.90
   3   7  -6   11.90    4.70
   3   7  -6   10.00    5.70
  -3   7   6   10.70    5.70
  -2  -7   6   11.20    8.00
  -2  -7   6    1.70    5.80
   2  -7  -6   10.10    5.00
   2  -7  -6    3.10    5.30
   2   7  -6    2.90    4.10
  -2   7   6   -2.30    5.30
   2   7  -6    1.50    5.00
  -1  -7   6   24.60    7.20
   1  -7  -6   22.50    6.30
   1  -7  -6   28.40    4.90
  -1  -7   6   11.90    7.50
   1  -7  -6   11.80   10.00
   1   7  -6   21.90    3.40
  -1   7   6    9.60    5.50
   1   7  -6   17.30    5.70
   0  -7  -6   34.70    7.00
   0  -7  -6   35.00    5.30
   0  -7   6   35.40    7.80
   0  -7  -6   16.20    5.60
   0  -7   6   32.70    8.70
   0   7  -6   32.60    4.60
   0   7   6   29.70    6.80
   0   7  -6   36.90    6.80
   1  -7   6   -0.90    6.70
  -1  -7  -6    7.40    4.60
   1  -7   6    2.20    6.00
  -1  -7  -6   -6.30    4.90
   1   7   6   -4.40    4.70
  -1   7  -6    5.40    4.70
   2  -7   6    4.80    6.50
  -2  -7  -6    9.00    4.70
  -2  -7  -6   14.90    6.20
   2  -7   6   -0.50    6.00
   2   7   6   14.40    5.80
   2   7   6   -2.00    4.60
  -2   7  -6    5.70    5.00
   3  -7   6    9.00    5.30
   3  -7   6    1.30    6.10
  -3  -7  -6   -1.00    5.60
   3   7   6    4.20    5.50
  -3   7  -6   11.10    5.10
   3   7   6    8.70    5.90
   4  -7   6   -0.90    5.20
  -4  -7  -6    1.70    4.30
   4  -7   6   14.60    5.70
  -4  -7  -6   -2.10    5.60
   4   7   6   -0.40    4.90
  -4   7  -6   -2.10    4.90
   4   7   6    5.00    4.90
   4   7   6    0.10    5.60
  -4   7  -6   -4.20    4.20
  -5  -7  -6    3.60    6.30
  -5  -7  -6    4.70    4.60
   5  -7   6    2.50    5.60
  -5   7  -6    0.20    4.50
   5   7   6    7.40    6.60
  -5   7  -6   -5.80    4.40
   5   7   6   -3.20    4.60
   6  -7   6    8.00    6.40
  -6  -7  -6   16.70    7.30
   6   7   6   11.60    7.40
   6   7   6   12.40    5.70
   6   7   6   16.80    6.00
  -6   7  -6   22.50    6.30
  -7  -7  -6   -1.80    6.60
   7   7   6   -3.90    6.20
   7   7   6    0.80    6.80
  -7   7  -6    2.60    5.30
   7   7   6  -10.70    4.40
   8  -7   6   12.00    7.00
  -8  -7  -6   14.50    8.30
   8   7   6   19.10    7.40
  -8   7  -6   16.90    8.80
   8   7   6   18.40    9.30
  -8   7  -6   19.10    6.50
   8   7   6    4.00    5.40
   8  -8  -6    0.00    4.50
   8  -8  -6    1.30    7.80
  -8  -8   6  -21.70    6.30
   8   8  -6   -6.00    5.60
   8   8  -6   -6.00    8.50
  -8   8   6    7.00    7.00
   8   8  -6    1.30    4.70
   7  -8  -6   -6.10    6.00
  -7  -8   6    5.80    7.70
   7  -8  -6   -5.30    4.20
  -7   8   6  -11.50    5.10
   7   8  -6   10.70    5.60
   7   8  -6   -4.30    6.90
   7   8  -6    4.40    4.70
   6  -8  -6   -5.40    4.30
  -6  -8   6    5.10    7.50
   6  -8  -6   -0.40    6.60
   6   8  -6   -2.00    6.10
   6   8  -6    7.50    5.90
  -6   8   6    7.90    6.90
   5  -8  -6    3.00    6.40
   5  -8  -6   -3.50    4.40
  -5  -8   6    6.30    7.60
   5   8  -6   18.10    6.60
   5   8  -6   -3.00    5.60
  -5   8   6   -2.80    5.60
   4  -8  -6   -2.80    4.30
  -4  -8   6    5.40    7.40
   4  -8  -6    6.00    6.20
  -4  -8   6    7.50    5.90
   4   8  -6   15.60    6.00
   4   8  -6    8.50    6.10
  -4   8   6    9.70    6.30
  -3  -8   6   -6.40    6.70
   3  -8  -6   -2.30    5.20
  -3  -8   6    3.50    6.20
   3  -8  -6   -1.40    5.00
   3   8  -6    3.70    4.70
  -3   8   6   12.50    6.70
   3   8  -6    2.80    5.30
   2  -8  -6   -2.10    5.00
  -2  -8   6    1.90    7.40
   2  -8  -6    0.90    2.00
   2  -8  -6    1.10    5.30
  -2  -8   6    5.20    6.60
   2   8  -6    0.70    5.20
  -2   8   6    3.40    5.20
   1  -8  -6   -4.90    4.10
  -1  -8   6    7.30    6.70
   1  -8  -6    6.40    5.40
  -1  -8   6  -11.30    6.70
   1  -8  -6    9.80    6.20
   1   8  -6    4.20    5.50
  -1   8   6   -1.50    5.10
   0  -8  -6   17.30    5.40
   0  -8   6   12.00    7.70
   0  -8   6   16.30    8.30
   0  -8  -6    1.10    5.50
   0  -8  -6    0.40    5.50
   0   8  -6    5.10    3.70
   0   8  -6    2.90    5.00
   0   8   6    1.00    5.50
   1  -8   6    6.70    7.60
  -1  -8  -6    6.30    6.00
  -1  -8  -6    1.40    5.40
   1  -8   6    9.20    6.90
  -1  -8  -6   12.40    5.30
   1   8   6   11.70    5.70
  -1   8  -6   -2.20    4.70
   2  -8   6   25.90    7.70
  -2  -8  -6   27.60    7.60
  -2  -8  -6   30.70    7.10
   2  -8   6   33.30    8.50
   2   8   6   14.50    6.10
  -2   8  -6   19.60    5.90
   3  -8   6   -5.60    5.90
   3  -8   6   -0.70    4.80
  -3  -8  -6    4.50    6.30
  -3  -8  -6    7.50    5.80
   3  -8   6   -1.10    6.60
   3   8   6   -6.30    4.90
  -3   8  -6    0.80    4.80
   3   8   6   -1.90    5.10
  -4  -8  -6    4.20    5.40
  -4  -8  -6    7.50    6.00
   4  -8   6    5.30    5.80
   4  -8   6    6.90    5.80
   4   8   6   -0.20    5.10
  -4   8  -6   -4.70    4.70
   4   8   6   -1.90    5.50
  -4   8  -6   -2.40    4.70
   4   8   6   -2.30    5.20
  -5  -8  -6    1.80    5.40
  -5  -8  -6    2.30    6.50
   5  -8   6    0.50    5.90
   5   8   6    4.30    6.30
   5   8   6   -6.60    5.70
  -5   8  -6    4.20    5.60
   5   8   6    2.50    5.70
  -5   8  -6   -1.00    4.70
  -6  -8  -6    9.10    6.90
   6  -8   6    4.00    6.60
   6   8   6    2.50    7.20
   6   8   6   24.90    7.00
  -6   8  -6   -4.10    5.50
   7  -8   6   17.70    7.70
  -7  -8  -6   29.60    9.00
   7   8   6   18.90    8.70
  -7   8  -6   18.50    7.00
   7   8   6   27.60    7.70
   7  -9  -6    0.70    5.30
  -7  -9   6   17.40    9.60
   7  -9  -6    0.10    7.10
   7   9  -6   10.40    8.40
  -7   9   6   -5.30    6.90
   7   9  -6   17.50    8.50
   6  -9  -6    3.60    7.30
  -6  -9   6    5.50    8.30
   6  -9  -6   -1.00    5.20
   6   9  -6   -0.50    6.60
  -6   9   6   -5.40    6.00
   6   9  -6    4.90    9.10
   5  -9  -6    0.50    5.40
  -5  -9   6   -0.20    8.00
   5  -9  -6   -4.00    5.80
  -5   9   6    3.90    6.70
   5   9  -6    2.30    6.60
   5   9  -6   11.50    7.30
  -4  -9   6   16.80   10.40
  -4  -9   6   10.90    8.80
   4  -9  -6   23.60    7.40
   4   9  -6   21.30    7.50
  -4   9   6   11.50    6.50
  -3  -9   6   12.90    8.20
   3  -9  -6   -6.30    5.00
   3  -9  -6    0.50    5.70
  -3  -9   6   -2.10    6.80
   3   9  -6   -5.20    4.70
   2  -9  -6   22.20    7.30
   2  -9  -6    3.80    5.80
  -2  -9   6   19.60    8.10
   2  -9  -6   19.50    5.60
  -2  -9   6   22.70    8.80
   2   9  -6   17.50    6.60
  -2   9   6   20.00    7.00
  -1  -9   6   49.00   10.60
   1  -9  -6   64.49    6.90
  -1  -9   6  107.09   12.50
   1  -9  -6  102.49   11.50
   1  -9  -6   58.99    8.80
   1   9  -6   73.19    9.40
   1   9  -6   73.09    5.00
  -1   9   6   69.09    9.40
   0  -9  -6    9.30    5.90
   0  -9  -6   23.80    6.90
   0  -9   6    0.10    7.30
   0  -9   6    7.40    7.70
   0  -9  -6   12.10    7.40
   0   9  -6   13.10    4.20
   0   9  -6    9.20    5.90
   0   9   6    8.80    6.30
  -1  -9  -6   95.79   12.50
  -1  -9  -6   76.59    8.50
  -1  -9  -6   82.79    9.50
   1  -9   6   69.39   10.10
   1  -9   6   73.09   11.30
  -1   9  -6   58.89    8.40
   1   9   6   89.09   10.30
   2  -9   6    1.50    6.70
  -2  -9  -6   -7.90    5.10
  -2  -9  -6    4.10    5.80
  -2  -9  -6    5.00    7.60
   2  -9   6   -0.50    6.50
  -2   9  -6    4.10    5.10
   2   9   6    2.20    5.80
  -3  -9  -6  -13.30    4.70
  -3  -9  -6   -3.50    5.50
   3  -9   6    6.00    5.70
  -3  -9  -6    9.90    8.40
   3  -9   6   17.60    8.00
   3  -9   6   -0.80    6.50
   3   9   6    9.80    6.30
  -3   9  -6    4.70    5.50
  -4  -9  -6   13.00    6.80
  -4  -9  -6    1.10    9.90
   4  -9   6    7.80    6.50
   4  -9   6    7.70    6.60
   4   9   6   21.10    7.50
  -4   9  -6    1.70    5.30
  -5  -9  -6   10.00    7.00
   5  -9   6    5.70    6.50
   5  -9   6    5.10    6.50
   5   9   6   18.90    7.30
  -5   9  -6    8.90    6.20
  -6  -9  -6    7.10    6.80
   6  -9   6    4.90    6.80
   6   9   6   12.40    7.90
  -6   9  -6    6.60    6.80
  -7  -9  -6    4.70    7.60
   7  -9   6    6.80    7.00
  -7   9  -6    1.00    6.20
   7   9   6   -9.00    6.10
   7   9   6   -0.50    7.40
   6 -10  -6    0.80    7.40
  -6 -10   6   -4.50    8.90
   6 -10  -6    5.10    5.60
   6  10  -6  -11.50    6.70
  -6  10   6    1.80    7.10
   5 -10  -6    1.70    7.50
   5 -10  -6   -2.90    5.00
  -5 -10   6    1.70    8.50
   5  10  -6    8.60    7.60
  -5  10   6   -4.30    6.10
  -4 -10   6   -6.10    7.20
   4 -10  -6    5.20    7.20
   4 -10  -6   -5.70    5.50
  -4  10   6    3.50    6.70
   4  10  -6    4.90    6.40
   3 -10  -6    5.40    6.50
  -3 -10   6   12.80    8.60
  -3 -10   6   11.20    8.50
   3 -10  -6    9.20    7.10
   3  10  -6   10.80    7.00
  -3  10   6   16.50    7.30
   2 -10  -6    9.80    7.40
  -2 -10   6   14.60    8.50
   2 -10  -6   18.70    4.10
   2 -10  -6   18.70    7.20
  -2 -10   6    3.00    8.00
  -2  10   6   12.60    7.40
   2  10  -6   14.40    7.00
  -1 -10   6   16.50    9.00
   1 -10  -6    1.70    5.60
   1 -10  -6    2.70    7.10
  -1 -10   6    8.40    8.50
   1 -10  -6   11.80    6.80
   1  10  -6   -1.50    5.80
  -1  10   6    6.50    6.90
   0 -10  -6    1.50    7.40
   0 -10  -6    3.40    6.00
   0 -10   6    2.80    8.00
   0 -10  -6   -2.90    6.10
   0 -10   6  -15.00    8.00
   0  10  -6    9.70    6.30
   0  10  -6    5.20    3.70
   0  10   6   -7.40    5.20
   1 -10   6   18.30    8.60
  -1 -10  -6   51.49   10.50
   1 -10   6   19.30    9.40
  -1 -10  -6   14.40    6.30
  -1 -10  -6   13.40    6.70
  -1  10  -6   20.80    6.90
   1  10   6    7.40    7.80
   2 -10   6    3.90    7.30
  -2 -10  -6  -15.00    4.80
  -2 -10  -6   10.20    8.00
   2 -10   6    7.20    8.10
  -2 -10  -6   -0.60    5.70
  -2  10  -6    0.60    5.90
   2  10   6   -3.60    6.00
  -3 -10  -6    3.40    8.80
   3 -10   6    4.40    5.50
   3 -10   6   13.50    8.50
  -3 -10  -6    7.80    6.30
   3 -10   6   13.10    7.40
  -3 -10  -6   34.50    8.10
  -3  10  -6    0.40    5.80
   3  10   6   11.00    6.70
  -4 -10  -6   12.00   11.00
   4 -10   6   -6.80    6.30
  -4 -10  -6   -5.20   11.90
  -4 -10  -6    1.50    6.20
   4 -10   6   -5.30    5.40
   4 -10   6   -4.90    5.80
   4  10   6   -7.30    5.90
  -4  10  -6   13.70    6.40
  -5 -10  -6    1.90    7.00
   5 -10   6    6.50    6.90
  -5 -10  -6   -6.20    5.90
  -5  10  -6    7.30    6.70
   5  10   6    1.00    7.00
  -6 -10  -6    0.20    7.40
  -6 -10  -6   -3.10    6.50
   6 -10   6   12.40    8.10
   6  10   6    1.00    6.60
  -6  10  -6    9.60    7.10
   5 -11  -6    1.50    7.80
   5 -11  -6    3.70    6.40
  -5 -11   6   -8.50    8.00
  -5  11   6   -1.30    6.60
   5  11  -6   -7.40    6.90
   4 -11  -6   -3.30    7.60
  -4 -11   6   -6.80    8.20
   4 -11  -6   -0.70    6.50
   4  11  -6    0.20    7.10
  -4  11   6    6.80    7.60
   3 -11  -6   10.00    7.90
  -3 -11   6   -0.70    8.60
   3 -11  -6    4.30    7.00
  -3  11   6    0.60    6.70
   3  11  -6   -1.40    6.50
   2 -11  -6   -1.80    6.60
   2 -11  -6   -3.60    6.40
   2 -11  -6    6.00    4.00
  -2 -11   6   -7.00    8.50
  -2 -11   6    9.70    9.60
   2  11  -6   -1.70    6.40
  -2  11   6    0.70    6.10
   1 -11  -6   19.10    9.30
  -1 -11   6    5.40    9.50
   1 -11  -6    5.50    5.70
  -1 -11   6   23.40    9.90
  -1  11   6   21.80    7.70
   1  11  -6    9.60    6.80
   0 -11  -6   13.40    9.20
   0 -11   6  -15.80    7.30
   0 -11   6   -7.20    7.80
   0 -11  -6    0.50    6.40
   0 -11  -6    2.70    6.10
   0  11   6   -2.00    6.80
   0  11  -6   -1.40    3.80
   0  11  -6    1.00    5.70
  -1 -11  -6    3.60    6.70
   1 -11   6   -3.50    7.20
   1 -11   6   18.30    8.50
  -1 -11  -6    7.60    6.70
  -1 -11  -6   -7.40    8.30
   1  11   6   10.60    7.40
  -1  11  -6    4.40    6.00
   2 -11   6   15.40    9.20
  -2 -11  -6   -6.80    6.50
   2 -11   6   -1.20    7.60
  -2 -11  -6   -5.90    9.80
  -2 -11  -6    7.70    6.50
   2  11   6    4.80    7.50
  -2  11  -6    2.40    6.50
  -3 -11  -6   20.50    9.90
   3 -11   6    5.00    9.10
  -3 -11  -6    2.40    7.00
   3 -11   6    6.40    8.20
  -3 -11  -6   12.30    6.80
  -3  11  -6   -1.50    6.30
   3  11   6    3.50    7.30
  -4 -11  -6    4.20    7.70
   4 -11   6    3.20    9.20
  -4 -11  -6    8.10    6.70
   4 -11   6    2.20    7.10
  -4  11  -6   -0.10    6.70
   4  11   6   13.80    8.20
   5 -11   6    6.80    7.70
  -5 -11  -6   -4.00    7.40
  -5 -11  -6    3.90    6.70
  -5  11  -6    3.50    6.60
   5  11   6   -1.60    6.80
   3 -12  -6    1.70    7.70
  -3 -12   6   14.60   10.50
   3 -12  -6    4.20    8.70
   3  12  -6    5.30    7.90
  -3  12   6    4.00    8.00
   2 -12  -6   32.20    9.50
   2 -12  -6   30.00   11.40
  -2 -12   6   29.90   10.10
   2  12  -6   21.10    8.10
  -2  12   6   14.40    8.80
  -1 -12   6   -1.80    9.10
   1 -12  -6  -15.10    8.80
  -1 -12   6   -1.50    9.40
   1 -12  -6    1.30    7.10
  -1  12   6   -5.90    6.60
   1  12  -6    4.80    7.00
   0 -12  -6   19.10   10.40
   0 -12   6   17.20   10.70
   0 -12  -6   21.00    8.00
   0 -12  -6   30.50    8.10
   0 -12   6   14.80    9.30
   0  12  -6   14.10    4.80
   0  12  -6    0.30    6.90
   0  12   6   13.90    8.50
  -1 -12  -6   -0.10   10.70
  -1 -12  -6    8.30   10.20
   1 -12   6   11.00   10.10
   1 -12   6  -10.60    7.60
  -1 -12  -6   -1.80    7.40
   1  12   6    2.20    7.70
  -1  12  -6    4.20    6.80
  -1  12  -6    2.60    4.90
  -2 -12  -6    5.80   10.60
   2 -12   6   22.20    9.30
  -2 -12  -6   -1.70    6.40
  -2 -12  -6   -6.90    7.60
  -2  12  -6   -7.40    5.60
   2  12   6   14.30    8.60
   3 -12   6   17.30   11.90
   3 -12   6    1.70    8.60
  -3 -12  -6   12.10    9.10
  -3 -12  -6    1.60    6.70
   3  12   6   15.60    8.40
  -3  12  -6   11.40    7.80
 -10   0   7   -8.00    8.40
  10   0  -7   -3.30    6.80
  -9   0   7  -10.20    6.40
   9   0  -7    7.30    7.40
   9   0  -7   -6.20    5.30
   8   0  -7   -1.50    5.40
  -8   0   7   -3.20    6.20
   8   0  -7    0.80    6.20
  -7   0   7    5.00    6.00
   7   0  -7    2.30    5.70
   7   0  -7   -4.80    4.40
   6   0  -7   -0.50    4.30
  -6   0   7   -1.10    5.60
   6   0  -7   -4.40    5.00
   5   0  -7    0.10    2.10
  -5   0   7    0.10    4.70
   5   0  -7   -2.70    4.20
   5   0  -7   -2.80    3.80
   4   0  -7   -2.00    1.90
   4   0  -7    3.30    4.00
  -4   0   7    1.60    4.10
   4   0  -7   -1.80    3.20
  -3   0   7   -0.50    3.80
   3   0  -7    0.60    2.30
   3   0  -7   -3.30    2.80
   3   0  -7    0.60    3.70
  -2   0   7    7.30    3.70
   2   0  -7    1.40    2.80
   2   0  -7    2.90    3.30
   2   0  -7    2.00    3.40
  -1   0   7    2.00    3.20
   1   0  -7    0.90    2.80
   1   0  -7   -0.80    2.50
   1   0  -7    0.50    3.00
   0   0  -7   -3.70    3.00
   0   0   7    0.80    3.10
   0   0  -7   -4.40    2.10
   0   0  -7   -0.10    2.90
   1   0   7   -1.30    2.90
  -1   0  -7    2.80    2.50
  -1   0  -7    5.40    3.60
   2   0   7    4.10    3.60
   2   0   7    3.30    1.30
   2   0   7   -0.10    2.90
  -2   0  -7    3.40    2.90
   2   0   7    1.20    1.50
  -2   0  -7   -5.60    3.30
  -3   0  -7   -2.10    3.50
  -3   0  -7    1.20    2.80
   3   0   7    0.40    3.20
   3   0   7    1.50    3.10
  -4   0  -7    1.50    3.10
  -4   0  -7   -5.70    3.90
   4   0   7   -0.40    3.30
   4   0   7    1.30    4.30
   5   0   7   -1.30    4.60
  -5   0  -7    3.60    3.60
   5   0   7   -5.60    3.60
  -5   0  -7    5.70    5.30
   6   0   7    7.90    4.60
   6   0   7    5.20    5.30
  -6   0  -7    4.20    6.10
  -7   0  -7    2.80    6.30
   7   0   7   -5.70    3.80
   7   0   7    1.20    5.50
  -8   0  -7    3.30    7.30
   8   0   7    2.00    6.10
   9   0   7    0.50    6.10
  -9   0  -7   12.00    8.30
  10  -1  -7    7.00    7.20
 -10  -1   7   -5.90    8.50
 -10   1   7   -1.20    6.70
  10   1  -7   -5.30    7.90
 -10   1   7   -0.70    8.30
  10   1  -7   -3.10    7.30
  -9  -1   7    6.90    7.80
  -9   1   7   -0.60    6.90
   9   1  -7   -1.60    7.00
   9   1  -7   -0.50    6.00
   8  -1  -7   10.70    6.10
  -8  -1   7   12.20    7.40
   8  -1  -7   26.50    7.50
   8   1  -7    7.60    5.40
  -8   1   7   22.30    7.10
   8   1  -7   21.70    7.80
  -7  -1   7    2.80    5.80
   7  -1  -7    2.20    5.10
   7  -1  -7    7.70    6.20
   7   1  -7    9.40    4.90
   7   1  -7   -3.10    5.00
  -7   1   7    3.60    5.50
  -6  -1   7   -1.60    6.00
   6  -1  -7   -2.10    4.60
   6  -1  -7    3.40    5.80
   6   1  -7   -0.40    4.10
  -6   1   7   -4.70    5.00
   6   1  -7    1.90    5.60
   5  -1  -7   10.80    5.60
   5  -1  -7   -4.60    2.30
  -5  -1   7    7.70    5.40
   5  -1  -7    2.60    4.40
   5   1  -7   -4.30    4.40
  -5   1   7    1.20    4.50
   5   1  -7   -2.80    3.40
   4  -1  -7   19.90    3.60
   4  -1  -7    7.70    4.00
   4  -1  -7   16.60    4.80
  -4  -1   7   20.70    5.00
   4   1  -7   16.40    3.80
  -4   1   7   13.20    4.20
   4   1  -7    9.90    4.60
   4   1  -7   13.30    3.30
   4   1  -7   14.20    3.70
   3  -1  -7   11.50    4.00
  -3  -1   7    6.60    4.50
   3  -1  -7    4.90    2.60
   3  -1  -7    7.90    4.10
  -3   1   7   11.40    3.60
   3   1  -7    9.90    3.10
   3   1  -7   11.60    4.10
   3   1  -7   13.00    3.40
   2  -1  -7   28.40    4.80
   2  -1  -7   38.70    5.10
   2  -1  -7   24.60    3.90
  -2  -1   7   25.80    4.90
   2   1  -7   35.30    4.30
  -2   1   7   35.20    4.00
   2   1  -7   31.40    4.70
   2   1  -7   30.50    4.50
   1  -1  -7    2.40    3.30
   1  -1  -7   -1.00    2.10
  -1  -1   7    2.80    3.70
   1  -1  -7    2.20    2.90
   1   1  -7    4.30    3.10
   1   1  -7    3.30    3.10
   1   1  -7    1.70    2.70
  -1   1   7    0.40    2.50
   0  -1  -7  101.49    6.60
   0  -1   7   98.29    6.30
   0  -1  -7  111.69    6.70
   0   1   7   89.49    5.20
   0   1  -7   96.69    6.60
   0   1  -7  100.59    6.00
   0   1  -7  106.29    5.20
   0   1   7   98.79    5.50
  -1  -1  -7    3.80    3.90
  -1  -1  -7    4.00    3.70
   1  -1   7    6.70    3.70
   1   1   7    4.10    3.30
  -1   1  -7    9.40    3.70
  -1   1  -7    5.30    3.60
   1   1   7    6.20    2.50
   2  -1   7  281.27    6.10
  -2  -1  -7  287.27   10.60
   2  -1   7  287.57   10.70
  -2  -1  -7  290.87   10.90
   2  -1   7  294.57   10.80
   2   1   7  265.57    6.80
  -2   1  -7  289.37    6.30
   2   1   7  282.97    6.90
   2   1   7  271.97   10.10
  -2   1  -7  290.77   10.50
  -2   1  -7  286.77   10.50
   2   1   7  271.87   10.30
   3  -1   7   81.79    6.60
  -3  -1  -7   71.89    6.20
  -3  -1  -7   80.69    7.60
   3  -1   7   79.69    6.50
   3   1   7   85.49    2.80
   3   1   7   90.79    7.10
   3   1   7   81.99    2.80
  -3   1  -7   81.09    6.30
   3   1   7   91.79    6.50
  -3   1  -7   84.59    7.00
   4  -1   7   24.90    4.90
   4  -1   7   16.00    4.90
  -4  -1  -7   33.40    6.30
  -4  -1  -7   31.00    5.40
   4   1   7   21.50    4.50
  -4   1  -7   29.00    5.30
   4   1   7   25.30    5.90
  -4   1  -7   25.70    5.70
  -5  -1  -7    4.50    5.20
   5  -1   7    7.80    4.10
  -5  -1  -7   -0.80    3.10
   5  -1   7    0.90    5.00
   5   1   7   11.10    4.50
  -5   1  -7   -2.70    4.70
  -5   1  -7   -3.70    3.10
   5   1   7   -2.40    4.50
  -6  -1  -7   30.60    7.40
   6  -1   7   34.70    7.40
  -6   1  -7   19.40    6.80
   6   1   7   34.90    6.10
   6   1   7   13.50    6.10
   7  -1   7    1.70    5.60
  -7  -1  -7    2.80    5.90
  -7   1  -7   -3.90    5.20
   7   1   7    0.20    4.40
   7   1   7    9.10    6.20
  -8  -1  -7    5.60    7.20
   8  -1   7   -5.60    5.40
  -8   1  -7   -6.10    5.90
   8   1   7   -5.10    5.00
   8   1   7    4.20    4.40
  -9  -1  -7    0.00    7.30
   9  -1   7   -4.70    5.80
   9   1   7   -7.60    5.90
  -9   1  -7    9.10    7.90
 -10  -2   7   16.30   10.00
  10  -2  -7   -3.30    7.00
 -10   2   7    4.20    7.50
 -10   2   7   10.80    8.40
  10   2  -7   14.60    9.30
   9  -2  -7   -6.50    5.10
  -9  -2   7   -3.10    7.80
   9   2  -7   -7.60    6.20
  -9   2   7   -1.10    6.30
   9   2  -7   -2.10    4.90
  -9   2   7   -3.90    6.50
  -8  -2   7   14.40    7.90
   8  -2  -7    7.80    5.90
   8   2  -7   -3.90    4.50
  -8   2   7    8.60    6.60
  -8   2   7    1.40    5.60
  -7  -2   7    5.60    6.70
   7  -2  -7   -8.30    4.50
  -7   2   7   -4.80    4.60
   7   2  -7    0.50    5.80
   7   2  -7   -5.40    4.50
  -7   2   7    6.10    5.20
  -6  -2   7   74.39    9.10
   6  -2  -7   78.29    8.70
   6   2  -7   92.49    9.80
   6   2  -7   82.39    7.20
  -6   2   7   98.89    8.10
  -5  -2   7  -11.90    5.00
   5  -2  -7    4.80    5.00
   5  -2  -7    1.80    2.70
  -5   2   7    0.70    4.00
   5   2  -7    4.40    3.00
   5   2  -7   -0.60    2.90
   5   2  -7    3.30    4.90
   5   2  -7    3.00    3.40
  -4  -2   7    2.90    4.80
   4  -2  -7   -2.40    6.40
   4  -2  -7    2.00    2.70
   4   2  -7    9.40    4.40
   4   2  -7    4.80    3.20
   4   2  -7   -0.30    2.90
   4   2  -7   -2.30    2.60
  -4   2   7    7.00    3.50
   3  -2  -7    1.90    3.80
   3  -2  -7   -1.10    2.80
  -3  -2   7    1.90    4.70
   3   2  -7    5.30    3.90
   3   2  -7    2.20    2.90
  -3   2   7    2.30    2.60
   3   2  -7    2.80    2.50
   3   2  -7   -1.40    2.80
  -3   2   7   -2.00    1.80
   2  -2  -7    5.20    2.80
   2  -2  -7    5.40    2.10
   2  -2  -7    0.50    3.50
  -2  -2   7   12.20    4.90
   2   2  -7    3.00    3.10
   2   2  -7    4.50    3.40
   2   2  -7    7.80    3.60
  -2   2   7    6.20    3.70
  -2   2   7    4.40    2.10
   2   2  -7    4.70    2.70
  -1  -2   7  102.79    7.40
   1  -2  -7   92.29    6.40
   1  -2  -7   85.79    6.70
   1   2  -7   98.19    5.60
   1   2  -7   91.69    6.20
   1   2  -7   89.09    6.60
  -1   2   7   82.99    4.30
  -1   2   7   98.69    6.40
   0  -2  -7   14.60    4.30
   0  -2   7   15.30    4.80
   0  -2  -7   14.40    3.10
   0   2  -7   17.50    3.50
   0   2  -7   14.00    3.90
   0   2   7   17.80    3.30
   0   2   7   14.40    3.50
   0   2  -7   14.20    3.30
  -1  -2  -7  137.09    8.00
  -1  -2  -7  141.59    7.90
   1  -2   7  138.69    7.60
  -1   2  -7  141.19    5.50
   1   2   7  138.39    5.90
  -1   2  -7  143.59    7.30
  -1   2  -7  139.89    7.90
   1   2   7  136.79    6.70
   2  -2   7    3.60    3.60
   2  -2   7    4.40    3.50
  -2  -2  -7   10.80    4.20
  -2  -2  -7    5.70    4.10
   2  -2   7    6.10    3.40
   2   2   7   -2.80    2.80
   2   2   7   -1.30    3.10
   2   2   7    5.30    2.50
  -2   2  -7    4.00    3.20
  -2   2  -7    3.50    3.70
  -2   2  -7    4.20    1.90
   3  -2   7   92.69    8.20
   3  -2   7   87.49    8.00
  -3  -2  -7   98.49    7.10
  -3  -2  -7   96.89    7.80
   3   2   7   94.09    6.80
  -3   2  -7   89.09    6.70
   3   2   7   96.79    6.70
  -3   2  -7   92.39    7.40
  -4  -2  -7   25.80    5.20
  -4  -2  -7   11.20    5.50
   4  -2   7   25.90    5.90
   4   2   7   18.70    2.60
   4   2   7   12.50    3.90
  -4   2  -7   20.70    5.40
   4   2   7   12.20    4.90
  -4   2  -7   32.90    5.80
  -5  -2  -7   48.80    8.10
  -5  -2  -7   42.10    5.90
   5  -2   7   46.20    7.30
  -5   2  -7   59.29    8.10
   5   2   7   50.89    6.40
   5   2   7   59.29    8.30
   5   2   7   53.39    3.30
  -5   2  -7   62.29    6.70
   6  -2   7   20.90    6.30
  -6  -2  -7   16.60    7.10
  -6   2  -7   26.30    7.20
   6   2   7   46.80    6.60
   6   2   7   35.00    3.20
   6   2   7   18.50    6.70
  -7  -2  -7   26.50    7.70
   7  -2   7   30.40    7.40
   7   2   7   37.70    7.90
   7   2   7   37.70    6.30
  -7   2  -7   18.90    7.40
   8  -2   7    2.40    6.20
  -8  -2  -7   -3.10    6.80
  -8   2  -7   -1.80    6.70
   8   2   7   -2.20    4.40
   8   2   7   -0.50    6.00
   9  -2   7   11.90    7.20
  -9  -2  -7   13.80    8.70
  -9   2  -7   12.40    8.70
   9   2   7   18.30    5.60
   9   2   7   13.10    7.40
  -9  -3   7   -1.40    8.10
   9  -3  -7    7.00    7.00
   9   3  -7   -0.60    6.60
  -9   3   7   -6.00    5.70
  -9   3   7    2.30    6.40
   8  -3  -7   -6.50    5.90
  -8  -3   7   -6.50    7.20
  -8   3   7    6.10    7.20
   8   3  -7    0.40    6.60
  -8   3   7   -7.00    4.90
  -7  -3   7   -1.80    6.30
   7  -3  -7    3.50    5.40
   7   3  -7   -2.50    3.60
  -7   3   7    5.80    5.00
   7   3  -7    6.70    6.20
  -7   3   7  -11.00    4.60
  -6  -3   7   91.99   10.00
   6  -3  -7   77.39    9.20
   6  -3  -7  104.79    6.60
  -6   3   7  124.89    7.50
  -6   3   7   90.89    9.90
   6   3  -7  131.09    7.10
   6   3  -7  125.19   10.20
   5  -3  -7  111.79    9.80
   5  -3  -7  109.89    7.00
  -5  -3   7   92.39    9.80
   5   3  -7  120.09    6.30
   5   3  -7  130.59    7.40
   5   3  -7  115.69    7.10
  -5   3   7  109.29    9.50
   5   3  -7  133.49   10.00
  -5   3   7  120.79    6.60
  -4  -3   7   46.10    7.00
   4  -3  -7   31.10    4.70
   4  -3  -7   38.00    6.40
   4   3  -7   48.80    5.20
   4   3  -7   51.69    7.10
  -4   3   7   39.50    2.70
  -4   3   7   50.49    3.70
   4   3  -7   39.50    4.90
   4   3  -7   45.20    4.00
  -4   3   7   49.99    7.20
  -3  -3   7   -2.10    5.00
   3  -3  -7   -2.40    2.80
   3   3  -7    0.50    3.90
   3   3  -7    4.10    3.60
   3   3  -7    2.60    3.30
   3   3  -7   -1.00    2.00
  -3   3   7   -3.40    3.60
   2  -3  -7    0.10    3.00
   2  -3  -7   -1.80    3.50
  -2  -3   7    4.40    4.50
   2   3  -7   -2.80    2.10
   2   3  -7    2.70    3.50
  -2   3   7   -5.50    3.40
   2   3  -7   -5.40    2.50
   1  -3  -7   15.50    4.50
   1  -3  -7   14.80    4.50
  -1  -3   7   10.30    4.90
   1  -3  -7   16.60    2.70
   1   3  -7   15.20    3.20
  -1   3   7   14.80    2.30
   1   3  -7   10.90    3.60
   1   3  -7   16.10    4.00
  -1   3   7   20.10    4.50
   1   3  -7    8.60    3.70
   0  -3   7   91.29    7.10
   0  -3  -7   79.19    6.80
   0  -3  -7   75.59    6.90
   0   3  -7   77.89    5.50
   0   3  -7   75.89    6.70
   0   3   7   76.59    5.90
   0   3  -7   83.29    5.40
   0   3   7   85.39    4.70
   1  -3   7   46.80    6.70
  -1  -3  -7   58.49    6.60
  -1  -3  -7   47.90    6.30
  -1   3  -7   46.50    5.10
  -1   3  -7   50.89    4.20
   1   3   7   49.70    4.90
  -1   3  -7   42.40    5.30
   1   3   7   52.99    5.10
  -2  -3  -7    5.40    4.40
   2  -3   7    7.90    4.20
  -2  -3  -7   14.70    4.50
  -2   3  -7    8.80    2.60
   2   3   7    3.40    3.20
  -2   3  -7    8.30    3.60
  -2   3  -7    1.50    3.60
   2   3   7    5.70    3.20
   2   3   7    9.50    4.00
   3  -3   7   10.90    4.90
  -3  -3  -7    8.80    3.50
  -3   3  -7    2.50    5.20
   3   3   7   12.60    3.20
  -3   3  -7   12.00    4.30
   3   3   7    9.80    4.20
   3   3   7    9.50    4.50
  -4  -3  -7    0.30    3.10
   4  -3   7    2.80    5.10
  -4  -3  -7   -1.50    4.80
  -4   3  -7   -2.60    4.40
   4   3   7   -1.70    4.30
  -4   3  -7    3.50    3.50
   4   3   7   -2.90    2.40
  -4   3  -7    0.60    1.70
  -5  -3  -7   -0.50    3.10
   5  -3   7    3.60    5.40
  -5  -3  -7    9.30    6.20
  -5   3  -7   -5.40    4.80
   5   3   7    9.70    4.50
   5   3   7    3.40    2.90
  -5   3  -7    2.70    3.70
   5   3   7    1.20    5.30
   6  -3   7   -1.20    4.90
  -6  -3  -7    3.50    6.20
   6   3   7    2.20    5.40
   6   3   7   -4.50    3.80
   6   3   7    5.60    2.90
  -6   3  -7    3.00    5.60
  -7  -3  -7   40.90    9.00
   7  -3   7   45.70    8.30
  -7   3  -7   60.89   12.60
   7   3   7   26.90    9.70
   7   3   7   39.10    6.60
   7   3   7   33.10    4.00
   8  -3   7    7.60    6.20
  -8  -3  -7    9.20    8.80
   8   3   7   12.60    5.50
   8   3   7   25.70    3.70
   8   3   7   16.00    7.50
  -8   3  -7   23.00    8.80
   9  -3   7   -3.10    6.10
  -9  -3  -7   11.20    8.90
   9   3   7    6.30    5.10
   9   3   7   14.80    8.10
  -9   3  -7   18.30    9.10
  -9  -4   7  -10.40    7.40
  -9  -4   7    0.00    5.00
   9  -4  -7    4.40    7.00
  -9   4   7   -2.20    6.70
   9   4  -7   -5.00    6.90
   8  -4  -7    5.90    6.50
  -8  -4   7    8.00    7.80
  -8  -4   7    7.60    4.80
   8   4  -7   10.30    7.60
  -8   4   7    3.00    6.40
  -8   4   7    4.50    5.10
  -7  -4   7   -4.20    6.20
   7  -4  -7    1.40    5.60
  -7  -4   7    4.60    4.10
  -7   4   7    1.90    4.20
   7   4  -7   -3.00    5.10
  -7   4   7    4.50    5.90
   6  -4  -7   -3.20    5.40
  -6  -4   7    1.60    6.40
   6  -4  -7    9.30    3.80
   6   4  -7   15.50    4.60
   6   4  -7    8.10    3.70
   6   4  -7   14.20    6.50
  -6   4   7   12.40    6.50
  -5  -4   7   49.00    8.40
   5  -4  -7   33.40    7.20
   5  -4  -7   31.10    5.00
   5   4  -7   30.40    4.90
   5   4  -7   27.40    7.40
  -5   4   7   26.90    6.80
   5   4  -7   39.50    5.80
   4  -4  -7   17.30    5.70
   4  -4  -7   23.20    4.90
  -4  -4   7   12.60    6.30
   4   4  -7   23.20    4.90
  -4   4   7   14.90    5.70
   4   4  -7   19.60    4.60
   4   4  -7   16.90    5.40
   3  -4  -7    4.30    3.50
  -3  -4   7    8.20    6.30
   3  -4  -7    2.40    4.20
   3   4  -7    3.20    3.40
  -3   4   7    3.10    4.20
   3   4  -7    6.10    3.90
   3   4  -7    7.80    4.60
   2  -4  -7    1.20    3.10
   2  -4  -7    3.80    4.30
  -2  -4   7  -21.00    8.20
   2   4  -7   -1.50    3.80
   2   4  -7   -0.50    1.80
   2   4  -7    1.40    3.60
  -2   4   7    1.90    4.60
   2   4  -7   -1.40    3.00
   1  -4  -7    6.70    4.40
   1  -4  -7    1.60    3.40
  -1  -4   7    0.90    5.40
   1  -4  -7    1.90    2.00
  -1   4   7    0.10    3.40
   1   4  -7   -1.20    3.20
   1   4  -7    0.90    2.40
   1   4  -7    2.40    3.10
   1   4  -7    2.10    3.30
  -1   4   7    1.40    1.70
   0  -4  -7   77.29    7.60
   0  -4  -7   68.29    7.10
   0  -4   7   59.09    7.60
   0   4  -7   77.39    7.20
   0   4   7   75.69    6.10
   0   4  -7   64.79    5.70
   0   4   7   68.09    4.40
   0   4  -7   79.59    5.20
  -1  -4  -7   75.59    7.50
   1  -4   7   76.69    7.80
  -1  -4  -7   70.39    7.00
   1   4   7   86.19    6.00
   1   4   7   77.49    5.50
  -1   4  -7   77.79    6.10
  -1   4  -7   77.19    5.40
  -1   4  -7   87.59    7.60
   2  -4   7    2.10    4.40
  -2  -4  -7    2.70    4.40
   2   4   7    0.60    3.40
   2   4   7    5.20    3.50
  -2   4  -7   -0.70    2.60
  -2   4  -7   -3.80    3.30
  -2   4  -7   -2.60    3.10
  -3  -4  -7   50.49    7.30
   3  -4   7   68.89    7.90
  -3  -4  -7   65.69    7.40
   3   4   7   66.09    6.00
   3   4   7   57.29    6.90
  -3   4  -7   67.19    7.80
  -3   4  -7   66.79    7.40
  -3   4  -7   52.99    4.60
   3   4   7   48.20    7.30
  -4  -4  -7    0.70    3.70
  -4  -4  -7    5.00    6.10
   4  -4   7   -4.40    5.00
  -4   4  -7   -0.40    4.10
  -4   4  -7   -3.20    2.40
  -4   4  -7    6.10    5.20
   4   4   7   -4.30    4.60
   4   4   7   -2.70    3.20
  -5  -4  -7   -4.50    3.50
  -5  -4  -7    8.20    6.30
   5  -4   7   -3.10    4.90
   5   4   7    5.20    4.60
   5   4   7    6.50    5.80
  -5   4  -7    2.10    2.40
  -5   4  -7    3.00    5.60
  -5   4  -7    2.10    4.40
   5   4   7    1.10    3.30
   6  -4   7   19.10    6.50
  -6  -4  -7   15.70    6.80
  -6   4  -7   14.20    6.50
   6   4   7   10.90    3.80
   6   4   7   15.50    6.50
  -6   4  -7   16.60    3.30
   7  -4   7   21.90    6.80
  -7  -4  -7   16.50    8.20
   7   4   7    3.10    5.50
   7   4   7   21.10    4.20
  -7   4  -7   14.20    7.40
   7   4   7   20.40    5.90
  -8  -4  -7   11.90    8.30
   8  -4   7   12.80    7.20
  -8   4  -7   -4.10    6.60
   8   4   7    3.50    3.40
   8   4   7    5.40    5.20
   8   4   7    0.30    6.30
   9  -4   7   16.00    7.60
  -9  -4  -7    9.20    8.60
   9   4   7    3.00    5.20
   9   4   7   -4.50    7.10
  -9   4  -7   11.00    8.80
   9  -5  -7    3.20    7.00
  -9  -5   7    9.80    8.90
  -9   5   7   -6.50    6.70
   9   5  -7    0.30    7.60
   8  -5  -7   -3.40    6.30
  -8  -5   7    1.30    7.50
  -8  -5   7    2.70    3.80
  -8   5   7   -6.10    6.40
  -8   5   7    6.00    5.10
   8   5  -7    6.50    7.00
   7  -5  -7   22.70    7.60
   7  -5  -7   15.30    4.40
   7   5  -7   17.60    7.20
  -6  -5   7   -3.10    6.20
   6  -5  -7    2.00    3.50
   6  -5  -7    2.70    5.60
   6   5  -7   -2.30    5.80
   6   5  -7    2.40    3.50
   6   5  -7   -1.00    4.30
  -6   5   7    2.10    5.60
  -5  -5   7   93.49   10.80
   5  -5  -7   97.79    8.30
   5  -5  -7   77.29    9.20
   5   5  -7  114.19   10.20
   5   5  -7   95.89    8.20
  -5   5   7   91.59   10.00
   5   5  -7   99.89    8.50
  -4  -5   7   44.80    9.10
   4  -5  -7   48.80    7.30
   4  -5  -7   59.59    7.20
   4   5  -7   39.80    5.90
   4   5  -7   59.89    7.00
  -4   5   7   80.29    9.40
   4   5  -7   56.99    7.50
  -3  -5   7    6.70    7.20
   3  -5  -7    8.30    4.20
   3  -5  -7   13.00    5.30
  -3   5   7    7.10    5.10
   3   5  -7    5.20    4.30
   3   5  -7    5.70    4.60
   3   5  -7   13.20    4.00
  -2  -5   7   32.30    7.70
   2  -5  -7   29.50    5.90
   2  -5  -7   23.30    5.70
   2   5  -7   42.50    9.20
   2   5  -7   17.10    5.00
   2   5  -7   26.30    5.40
  -2   5   7   26.10    5.90
   1  -5  -7    6.00    4.20
  -1  -5   7    5.50    6.00
   1  -5  -7   14.50    5.20
   1  -5  -7    1.20    2.00
   1   5  -7    1.10    4.10
  -1   5   7    1.10    4.10
   0  -5  -7   25.90    5.90
   0  -5  -7   26.80    5.70
   0  -5   7   35.90    7.50
   0   5   7   33.70    4.10
   0   5  -7   23.40    4.70
   0   5  -7   27.00    5.60
   0   5  -7   33.50    4.30
   0   5   7   33.40    5.80
  -1  -5  -7   54.29    6.80
  -1  -5  -7   45.10    7.00
   1  -5   7   53.49    7.30
  -1   5  -7   58.69    5.70
   1   5   7   50.49    6.20
   1   5   7   60.89    5.90
  -1   5  -7   38.40    6.70
  -1   5  -7   47.10    5.60
  -2  -5  -7   10.00    5.60
   2  -5   7   12.70    6.20
  -2  -5  -7    8.40    4.10
  -2   5  -7   20.20    5.10
   2   5   7   17.20    4.70
  -2   5  -7   14.60    5.30
  -2   5  -7   12.10    4.00
   2   5   7   17.10    5.00
  -3  -5  -7   10.60    4.90
  -3  -5  -7    8.20    5.80
   3  -5   7    6.10    5.40
  -3   5  -7   10.30    4.90
   3   5   7   14.00    4.60
   3   5   7    2.60    4.80
   3   5   7   15.80    5.40
  -3   5  -7    1.00    4.50
  -3   5  -7    8.10    3.70
  -4  -5  -7   23.10    5.60
   4  -5   7   16.10    6.00
  -4  -5  -7   17.80    6.90
  -4   5  -7   24.20    4.20
  -4   5  -7   12.40    5.50
   4   5   7   33.20    6.40
  -4   5  -7   16.00    6.10
   4   5   7   13.00    6.00
   4   5   7   29.10    5.50
   5  -5   7   13.40    6.40
  -5  -5  -7   15.60    7.50
  -5  -5  -7   28.60    6.40
  -5   5  -7   13.50    6.20
  -5   5  -7   19.20    4.00
   5   5   7   23.90    5.00
  -5   5  -7   26.80    6.10
   5   5   7   26.40    6.90
   5   5   7   27.50    6.00
  -6  -5  -7   -3.00    6.30
   6  -5   7   -7.70    4.60
  -6   5  -7    3.50    5.80
   6   5   7   -4.20    4.20
   6   5   7   -1.80    3.70
   6   5   7  -10.10    4.70
  -6   5  -7    2.80    3.30
  -6   5  -7   -5.40    3.60
   7  -5   7   30.90    7.60
  -7  -5  -7   39.60    9.40
  -7   5  -7   37.30    4.70
  -7   5  -7   45.30    9.10
   7   5   7   29.80    8.20
   7   5   7   44.50    7.40
  -8  -5  -7    4.50    7.80
   8  -5   7   10.60    6.80
  -8   5  -7  -12.00    6.00
   8   5   7    6.60    7.20
   8   5   7    4.50    5.90
   8   5   7   10.40    4.50
  -9  -5  -7   13.60    9.00
   9  -5   7    1.40    6.80
   9   5   7   16.20    8.40
   9   5   7    4.60    4.40
   9   5   7   13.10    6.20
  -9   5  -7    0.40    8.10
   9   6  -7    2.20    8.40
  -8  -6   7    1.20    7.60
   8  -6  -7   -4.00    6.50
   8   6  -7   -3.30    6.30
  -8   6   7    3.30    6.70
   7  -6  -7    1.30    6.10
   7  -6  -7   11.50    4.60
  -7  -6   7    3.70    7.50
   7   6  -7    6.40    4.10
   7   6  -7   17.50    7.70
  -7   6   7    3.80    5.90
   7   6  -7   15.00    5.20
  -6  -6   7    5.90    7.30
   6   6  -7   22.30    8.40
   6   6  -7   12.30    5.40
  -6   6   7   18.80    7.10
   5  -6  -7    6.10    5.60
   5  -6  -7    3.20    4.30
  -5  -6   7    9.20    6.60
   5   6  -7   10.50    4.50
   5   6  -7   17.60    6.90
   5   6  -7    3.40    5.00
  -5   6   7    6.70    5.70
  -4  -6   7   47.80    9.50
   4  -6  -7   41.90    7.60
   4  -6  -7   45.90    6.70
   4   6  -7   52.59    7.30
   4   6  -7   54.29    8.40
   4   6  -7   47.30    6.90
  -4   6   7   47.00    8.00
  -3  -6   7    2.40    7.40
   3  -6  -7    9.90    5.60
   3  -6  -7    9.20    4.70
   3   6  -7    8.30    5.60
  -3   6   7    4.30    5.40
   2  -6  -7    3.20    5.10
   2  -6  -7   -2.70    4.30
  -2  -6   7   -9.60    5.50
  -2  -6   7    1.10    5.30
   2   6  -7    2.50    4.80
   2   6  -7    2.40    4.10
  -2   6   7    2.30    4.80
   1  -6  -7   27.60    3.60
  -1  -6   7   16.90    7.30
   1  -6  -7   11.70    4.60
  -1  -6   7   19.40    6.80
   1  -6  -7   16.60    6.10
   1   6  -7   19.90    4.40
  -1   6   7    7.40    5.30
   1   6  -7   16.00    5.30
   0  -6   7    7.10    6.80
   0  -6   7   -5.70    5.10
   0  -6  -7   12.10    5.60
   0  -6  -7    6.10    4.80
   0   6   7    0.30    4.50
   0   6   7    8.30    3.60
   0   6  -7   -5.80    3.70
   0   6  -7    9.00    3.60
   1  -6   7   24.40    7.50
  -1  -6  -7   21.20    6.20
  -1  -6  -7    9.70    4.50
  -1   6  -7   27.10    5.10
   1   6   7   25.10    5.10
  -1   6  -7   20.90    5.70
  -1   6  -7   23.00    6.40
   1   6   7   21.50    5.60
  -2  -6  -7    4.40    4.40
   2  -6   7    4.50    5.80
  -2  -6  -7    1.50    5.50
   2   6   7    4.20    4.90
  -2   6  -7    8.80    5.60
  -2   6  -7   10.70    4.70
  -2   6  -7   10.10    4.30
   2   6   7    3.20    4.40
   3  -6   7   18.20    6.70
  -3  -6  -7   20.40    6.80
  -3  -6  -7   22.40    6.70
  -3   6  -7   25.80    7.90
  -3   6  -7   15.40    4.70
   3   6   7   22.90    6.30
   3   6   7   27.00    6.00
  -3   6  -7   16.90    5.80
   4  -6   7   -1.80    5.20
  -4  -6  -7    2.00    6.00
  -4  -6  -7   -7.40    4.50
   4   6   7    2.20    5.00
  -4   6  -7    3.50    3.90
  -4   6  -7    0.00    4.30
  -4   6  -7    0.70    4.90
   4   6   7   -2.20    3.90
   4   6   7   -6.00    3.90
  -5  -6  -7    8.10    5.00
  -5  -6  -7    1.80    6.00
   5  -6   7    4.10    5.50
  -5   6  -7    3.70    4.00
   5   6   7    4.30    4.40
   5   6   7    0.80    5.50
  -5   6  -7   -4.70    4.90
   5   6   7   17.90    6.00
  -5   6  -7   11.20    5.10
   6  -6   7    4.20    6.10
  -6  -6  -7   16.90    7.90
   6   6   7   11.40    5.60
  -6   6  -7   16.30    4.50
   6   6   7   11.30    4.90
   7  -6   7   28.80    8.20
  -7  -6  -7   10.10    8.10
   7   6   7   23.50    7.30
  -7   6  -7    8.90    7.20
   7   6   7   35.10    9.20
  -7   6  -7   14.60    4.60
   7   6   7   13.20    5.30
  -8  -6  -7   11.70    8.70
   8  -6   7   15.60    7.30
   8   6   7   37.10    6.30
   8   6   7   16.30    7.10
  -8   6  -7   19.40    9.20
   8   6   7   19.00    8.50
   8  -7  -7    7.70    4.80
  -8  -7   7   10.20    9.10
   8  -7  -7   -0.10    7.60
   8   7  -7   15.80    4.80
  -8   7   7   15.70    8.30
   8   7  -7   13.90    8.50
   7  -7  -7    4.30    4.40
   7  -7  -7   10.90    7.20
  -7  -7   7    9.60    8.00
  -7   7   7   21.30    7.70
   7   7  -7    9.40    5.00
   7   7  -7   13.00    7.80
   6  -7  -7   12.70    7.40
  -6  -7   7    5.10    6.90
   6  -7  -7    5.80    4.70
   6   7  -7   15.50    7.80
   6   7  -7   -0.80    5.40
   6   7  -7   16.70    5.40
  -6   7   7    4.90    6.40
   5  -7  -7   10.70    6.70
  -5  -7   7   -2.00    7.50
   5  -7  -7   12.10    5.40
  -5   7   7    5.50    6.10
   5   7  -7    0.50    5.40
   5   7  -7    9.60    4.90
   5   7  -7   15.90    6.70
   4  -7  -7    4.90    4.80
  -4  -7   7   -0.20    7.20
   4  -7  -7    1.20    5.60
   4   7  -7    6.80    5.10
   4   7  -7    8.80    6.20
  -4   7   7    8.90    6.00
  -3  -7   7   -8.10    6.90
   3  -7  -7    2.20    5.60
   3  -7  -7    7.30    4.90
  -3  -7   7    8.30    6.30
   3   7  -7    0.10    4.80
  -3   7   7    4.70    5.60
   3   7  -7    2.70    4.10
   2  -7  -7   -1.60    5.00
  -2  -7   7    7.20    6.70
  -2  -7   7   10.40    8.00
   2  -7  -7    7.10    6.10
  -2   7   7    7.60    6.30
   2   7  -7    5.90    5.30
   2   7  -7    3.60    5.50
   1  -7  -7   19.20    4.30
   1  -7  -7    1.10    5.30
  -1  -7   7   17.80    7.70
   1  -7  -7   10.40    6.20
  -1  -7   7   12.40    7.40
  -1   7   7   12.90    5.70
   1   7  -7   17.40    5.90
   0  -7   7  122.69   12.20
   0  -7  -7  165.68   11.60
   0  -7  -7  142.39   11.10
   0  -7  -7  149.29    7.80
   0   7  -7  149.79   10.00
   0   7   7  160.98   10.60
   0   7  -7  158.88    7.50
  -1  -7  -7    4.40    4.80
  -1  -7  -7   -5.90    5.60
   1  -7   7    6.50    6.50
   1  -7   7    3.10    6.80
   1   7   7   -3.20    5.10
   1   7   7   -1.40    4.30
  -1   7  -7   -3.70    3.80
  -1   7  -7   -3.50    4.30
  -2  -7  -7   -0.40    4.00
   2  -7   7    1.60    6.50
  -2  -7  -7    8.50    6.20
   2   7   7   -6.90    4.10
   2   7   7   -3.80    4.80
  -2   7  -7    1.10    4.90
  -2   7  -7    2.60    4.60
  -2   7  -7   -4.20    3.90
  -3  -7  -7    5.50    5.70
  -3  -7  -7   -3.20    4.30
   3  -7   7    2.10    6.30
   3   7   7    5.00    5.40
   3   7   7   -0.90    4.80
  -3   7  -7   -1.50    4.30
  -3   7  -7    1.00    4.60
  -3   7  -7    2.60    4.30
  -4  -7  -7    4.60    4.30
  -4  -7  -7   -6.80    5.30
   4  -7   7    9.00    5.70
   4   7   7    0.10    5.20
  -4   7  -7   -1.60    4.70
   4   7   7    3.10    4.90
  -4   7  -7    1.60    5.20
  -4   7  -7    3.60    4.20
   4   7   7   -6.90    5.10
  -5  -7  -7   -0.10    6.40
   5  -7   7    4.40    6.10
  -5  -7  -7    4.30    4.80
   5   7   7   -0.90    4.80
   5   7   7   -4.70    6.00
  -5   7  -7    0.50    4.40
  -5   7  -7    1.00    4.70
  -5   7  -7   -4.00    5.30
   6  -7   7    3.50    5.70
  -6  -7  -7    9.00    7.40
   6   7   7   12.20    7.40
  -6   7  -7    7.10    6.50
   6   7   7   14.10    7.30
  -6   7  -7   11.80    5.10
   6   7   7    5.70    5.10
   7  -7   7    3.50    6.30
  -7  -7  -7    2.60    7.70
   7   7   7   18.30    8.40
  -7   7  -7   -0.80    6.40
   7   7   7   15.30    6.10
  -7   7  -7    0.20    4.70
   8  -7   7   17.80    8.10
  -8  -7  -7    2.60    8.40
   8   7   7   11.00    5.70
   8   7   7    9.00    8.10
  -8   7  -7    2.90    7.60
   7  -8  -7    5.40    7.30
   7  -8  -7   -0.90    4.70
  -7  -8   7   -4.60    7.80
  -7   8   7    3.40    7.10
   7   8  -7    5.30    5.00
   7   8  -7    7.70    6.80
   7   8  -7   -9.50    6.90
  -6  -8   7    1.10    8.00
   6  -8  -7    0.90    4.60
   6  -8  -7   -6.00    5.90
   6   8  -7    5.00    4.90
   6   8  -7  -12.00    5.30
  -6   8   7    6.20    6.60
   6   8  -7   -7.10    5.70
   5  -8  -7    3.50    6.60
  -5  -8   7    9.10    7.80
   5  -8  -7    1.90    4.80
   5   8  -7   23.20    7.80
  -5   8   7    9.40    6.70
   5   8  -7   -4.20    5.50
  -4  -8   7   -8.20    7.10
   4  -8  -7    5.60    6.30
   4  -8  -7   -0.40    5.00
  -4  -8   7   11.50    6.50
   4   8  -7   -4.30    5.30
   4   8  -7    3.10    4.70
  -4   8   7    5.80    6.30
   3  -8  -7   12.10    5.70
   3  -8  -7   17.40    6.90
  -3  -8   7    7.20    7.50
  -3  -8   7   26.50    7.50
   3   8  -7    6.30    5.10
  -3   8   7   11.70    6.60
   3   8  -7   17.80    6.70
  -2  -8   7    6.00    6.70
   2  -8  -7   -2.00    5.40
   2  -8  -7    5.50    5.70
  -2  -8   7    5.80    6.90
  -2   8   7    5.90    5.60
   2   8  -7   -3.20    4.80
  -1  -8   7    9.10    7.20
   1  -8  -7    7.80    5.20
  -1  -8   7    6.80    7.90
   1  -8  -7   10.80    4.50
   1  -8  -7    3.70    5.50
   1   8  -7    3.80    5.10
  -1   8   7   -2.20    5.00
   0  -8   7    3.80    7.90
   0  -8  -7   12.90    5.00
   0  -8  -7   10.90    6.10
   0  -8  -7   16.20    8.30
   0  -8   7   16.10    8.00
   0   8  -7    7.30    5.40
   0   8  -7   13.40    4.10
   0   8   7   13.90    6.30
  -1  -8  -7  327.87   16.40
  -1  -8  -7  305.87   15.00
   1  -8   7  299.37   16.10
  -1  -8  -7  350.46   12.80
   1   8   7  328.17   15.30
  -1   8  -7  344.07   12.50
  -1   8  -7  343.17   14.70
   2  -8   7   10.10    7.30
  -2  -8  -7   11.70    6.90
  -2  -8  -7   14.50    6.60
   2  -8   7   19.70    8.20
  -2   8  -7   12.50    5.10
   2   8   7   14.30    6.30
  -2   8  -7    6.40    5.00
   3  -8   7    3.90    6.70
  -3  -8  -7   15.70    6.70
  -3  -8  -7    7.40    5.40
  -3   8  -7   13.30    6.20
  -3   8  -7    6.90    5.10
   3   8   7    8.00    5.90
  -3   8  -7    2.50    5.20
   3   8   7   17.80    6.40
  -4  -8  -7   12.70    6.70
   4  -8   7    4.00    5.90
  -4  -8  -7   -3.70    5.80
  -4   8  -7    0.20    4.70
   4   8   7    8.70    5.70
  -4   8  -7   -2.30    4.80
   4   8   7   -3.00    5.90
   5  -8   7    9.90    6.50
  -5  -8  -7   -4.60    6.20
  -5   8  -7   -0.90    4.60
   5   8   7    0.10    5.40
   5   8   7    5.80    8.50
  -5   8  -7    2.30    5.70
  -5   8  -7    3.90    6.10
  -6  -8  -7    5.40    7.10
   6  -8   7    2.30    6.10
   6   8   7    8.50    7.10
  -6   8  -7    2.30    4.90
   6   8   7    0.40    5.40
  -6   8  -7    2.60    6.80
  -7  -8  -7    4.70    7.90
   7  -8   7    8.30    6.90
   7   8   7    8.80    7.00
  -7   8  -7   12.70    5.60
   7   8   7   10.90    8.30
  -7   8  -7   -0.10    6.80
   7  -9  -7    2.10    7.80
   7  -9  -7   -1.60    5.10
  -7  -9   7    4.60    9.30
   7   9  -7   -0.60    5.00
  -7   9   7   14.80    8.40
   7   9  -7   -5.60    7.20
   6  -9  -7    0.20    4.90
   6  -9  -7   -5.10    6.30
  -6  -9   7    7.40    9.10
  -6   9   7   15.10    8.00
   6   9  -7    2.80    5.00
   6   9  -7   11.20    7.80
   5  -9  -7    1.60    6.70
  -5  -9   7    1.30    8.00
   5  -9  -7    5.30    5.80
   5   9  -7   -0.90    6.20
  -5   9   7    4.70    6.50
   4  -9  -7    5.40    6.80
   4  -9  -7    1.90    5.40
  -4  -9   7   -7.80    7.50
   4   9  -7    1.90    6.00
  -4   9   7   -6.60    6.30
   3  -9  -7    6.50    6.40
  -3  -9   7   16.10    8.50
  -3  -9   7    4.90    7.70
   3  -9  -7    1.70    5.60
   3   9  -7   -6.20    5.10
  -3   9   7    5.80    6.20
  -2  -9   7    4.90    7.70
   2  -9  -7   12.00    7.00
  -2  -9   7    8.60    8.00
   2  -9  -7    1.60    5.80
   2   9  -7    1.00    5.10
  -2   9   7    9.50    6.10
   1  -9  -7   10.60    7.60
   1  -9  -7    6.20    4.50
   1  -9  -7    8.00    6.40
  -1  -9   7   -3.80    7.30
  -1  -9   7    6.30    7.20
   1   9  -7    2.60    5.30
  -1   9   7   -4.20    5.50
   0  -9  -7   18.10    6.90
   0  -9  -7   18.00    8.20
   0  -9   7   22.80    8.70
   0  -9  -7   15.60    5.70
   0  -9   7   24.70    8.90
   0   9   7   15.70    6.90
   0   9  -7   13.00    4.30
   0   9  -7   22.80    6.50
  -1  -9  -7    4.60    6.00
  -1  -9  -7    8.40    6.20
  -1  -9  -7    5.10    5.60
   1  -9   7   12.20    8.10
   1  -9   7    7.60    8.50
   1   9   7    6.20    6.20
  -1   9  -7   -1.60    4.00
  -1   9  -7    1.70    5.40
   2  -9   7   15.10    7.80
   2  -9   7    9.30    7.90
  -2  -9  -7    2.40    6.00
  -2  -9  -7    8.00    5.70
  -2  -9  -7   24.50    7.90
  -2   9  -7    8.80    5.10
   2   9   7    1.80    6.10
  -2   9  -7    2.90    5.30
  -3  -9  -7   27.00    7.80
   3  -9   7   31.20    8.70
  -3  -9  -7   17.20    7.10
   3   9   7   36.10    8.20
  -3   9  -7   29.10    6.90
  -4  -9  -7   -3.40    6.50
  -4  -9  -7    4.40    6.60
   4  -9   7   -8.10    5.60
  -4   9  -7   -5.20    4.80
   4   9   7    1.40    6.00
  -4   9  -7    0.00    5.70
  -5  -9  -7    0.00    6.20
   5  -9   7    0.50    6.60
  -5   9  -7   -3.30    4.70
   5   9   7   19.00    7.90
   5   9   7    8.20    6.60
   6  -9   7   -9.30    6.00
  -6  -9  -7  -11.90    6.40
  -6   9  -7   -0.30    6.40
   6   9   7   17.80    8.80
  -6   9  -7    1.80    5.40
   6 -10  -7   -0.60    5.80
   6 -10  -7    4.20    7.50
  -6 -10   7  -11.70    8.20
   6  10  -7   -9.70    6.80
  -6  10   7    1.70    7.30
   5 -10  -7   10.60    6.90
  -5 -10   7   23.60   10.20
   5 -10  -7   12.60    8.30
  -5  10   7    5.30    6.70
   5  10  -7    3.70    7.10
  -4 -10   7  -15.40    7.00
   4 -10  -7    1.20    5.20
   4 -10  -7   -2.70    6.40
   4  10  -7    0.20    6.30
  -4  10   7   -7.10    5.90
   3 -10  -7  -13.30    6.00
  -3 -10   7   -7.30    8.10
   3 -10  -7   -4.60    6.30
  -3 -10   7    5.80    8.60
  -3  10   7   -0.80    6.00
   3  10  -7    1.40    6.10
  -2 -10   7    2.40    7.50
  -2 -10   7   -1.10    8.00
   2 -10  -7    4.90    6.70
   2 -10  -7    4.90    7.20
  -2  10   7   -0.80    6.10
   2  10  -7   -1.30    5.50
  -1 -10   7   -0.80    7.80
  -1 -10   7    4.20    8.90
   1 -10  -7    4.10    6.80
   1 -10  -7   10.00    8.40
   1 -10  -7    1.70    4.90
  -1  10   7    0.20    6.40
   1  10  -7    7.00    6.30
   0 -10  -7    9.20    6.80
   0 -10  -7   19.80    9.60
   0 -10   7   11.00    9.50
   0 -10  -7   25.90    6.80
   0  10   7   10.60    7.50
   0  10  -7   11.70    4.50
  -1 -10  -7  108.29   10.30
   1 -10   7   72.29   11.60
  -1 -10  -7   86.99   10.50
   1 -10   7   89.29   13.50
  -1 -10  -7  108.89   14.30
   1  10   7   77.99   10.70
  -1  10  -7   67.79    9.50
  -1  10  -7   89.79    8.40
  -2 -10  -7    3.10    8.00
   2 -10   7    3.10    7.90
  -2 -10  -7   15.30    7.40
  -2 -10  -7    2.50    6.30
   2 -10   7   -1.00    8.30
   2  10   7    6.20    6.50
  -2  10  -7   13.10    5.90
  -2  10  -7    9.00    6.70
  -3 -10  -7   -7.90    7.70
  -3 -10  -7   -0.30    6.10
   3 -10   7    9.70    8.80
  -3 -10  -7    5.30    6.60
  -3  10  -7    4.60    6.20
   3  10   7    7.50    6.90
   4 -10   7   -2.20    6.40
  -4 -10  -7    0.40    6.50
  -4 -10  -7    4.50    6.80
  -4  10  -7    4.30    6.00
  -4  10  -7   -2.30    5.80
   4  10   7   -4.40    5.90
  -5 -10  -7    6.60    7.20
  -5 -10  -7    4.30    7.30
   5 -10   7    9.80    7.60
  -5  10  -7    3.60    6.10
   5  10   7    9.90    7.40
   5 -11  -7   -0.40    7.30
   5 -11  -7    7.40    7.00
  -5 -11   7    3.70    9.60
   5  11  -7    1.60    7.80
  -4 -11   7    1.70    8.90
   4 -11  -7   10.10    8.40
   4 -11  -7   -0.10    6.80
  -4  11   7   10.50    8.40
   4  11  -7   -0.40    6.80
   3 -11  -7  -11.70    6.40
   3 -11  -7   -4.10    6.50
  -3 -11   7   11.90    9.70
   3  11  -7  -13.70    5.10
  -3  11   7   -2.70    6.90
  -2 -11   7   20.10   10.20
   2 -11  -7    6.90    7.20
   2 -11  -7   12.00   13.90
  -2 -11   7    2.50    8.50
  -2  11   7    8.50    7.60
   2  11  -7    6.30    6.90
  -1 -11   7    8.00    8.80
   1 -11  -7    9.80    9.40
   1 -11  -7   15.90    5.80
  -1 -11   7    2.10   10.80
   1 -11  -7   15.60    8.20
  -1  11   7   14.70    7.80
   1  11  -7   10.70    6.90
   0 -11   7   11.00   10.20
   0 -11  -7   15.10    6.70
   0 -11  -7    7.30    9.10
   0 -11   7   17.10    9.30
   0  11  -7   17.30    5.00
   0  11  -7   18.60    7.60
   0  11   7   16.50    7.60
  -1 -11  -7   -4.60    6.60
   1 -11   7   14.00   11.20
  -1 -11  -7   18.50   11.20
   1 -11   7    2.20    8.20
  -1 -11  -7   -5.00    6.30
  -1  11  -7  -10.40    4.00
  -1  11  -7   -0.40    6.10
   1  11   7    8.20    7.10
  -2 -11  -7    1.70    6.80
  -2 -11  -7   -3.00    6.00
   2 -11   7    7.00    8.40
   2 -11   7   10.80   10.20
  -2 -11  -7    4.80    9.00
  -2  11  -7   -1.70    5.10
   2  11   7    0.60    7.00
  -2  11  -7   -0.80    6.10
   3 -11   7    6.20    8.30
   3 -11   7    0.00    9.10
  -3 -11  -7   14.50   10.40
  -3 -11  -7   -4.80    6.70
  -3 -11  -7   -4.60    6.90
  -3  11  -7    4.40    6.50
  -3  11  -7   -0.50    5.60
   3  11   7    3.70    7.60
  -4 -11  -7    3.40    7.00
   4 -11   7   -1.80    7.50
  -4 -11  -7   13.70    8.80
  -4  11  -7    5.10    7.20
   4  11   7    7.00    7.90
  -4  11  -7    4.70    6.60
  -3 -12   7    9.80   10.30
   3 -12  -7    0.30    7.60
   3 -12  -7    0.40    8.00
   3  12  -7   -8.20    6.70
  -3  12   7    6.70    8.70
   2 -12  -7    1.60    7.70
   2 -12  -7  -11.30    7.80
  -2 -12   7   -9.30    8.90
  -2  12   7    5.50    8.20
   2  12  -7   -1.10    7.00
  -1 -12   7   24.90   10.60
   1 -12  -7    2.50    7.30
   1 -12  -7   15.60   14.00
  -1 -12   7    1.60    9.60
   1 -12  -7   15.60    7.60
  -1  12   7   17.00    8.70
   1  12  -7   -6.40    6.30
   0 -12   7   39.30   12.90
   0 -12  -7    5.40    6.90
   0 -12  -7   31.30    9.40
   0 -12  -7   38.80   11.90
   0 -12   7   16.50   10.20
   0  12  -7   16.70    8.10
   0  12   7   15.10    9.70
   0  12  -7   10.70    5.90
   1 -12   7    1.90    8.80
  -1 -12  -7    0.20    7.60
  -1 -12  -7   29.40   11.00
  -1 -12  -7   11.90    7.80
   1 -12   7   14.70   10.50
  -1  12  -7   20.30    5.80
   1  12   7   18.20    9.80
  -1  12  -7    2.70    6.90
  -2 -12  -7   18.60    8.10
   2 -12   7    6.90   11.30
  -2 -12  -7    8.00    8.20
   2 -12   7   15.20    9.50
  -2 -12  -7    9.60   10.90
  -2  12  -7    9.40    7.50
  -2  12  -7    1.60    6.10
   2  12   7   17.50    9.70
  10   0  -8    0.00    6.80
 -10   0   8   -4.20    8.20
   9   0  -8    1.00    7.20
   9   0  -8    1.00    5.90
  -9   0   8  -14.20    7.30
   8   0  -8    8.00    5.80
   8   0  -8    4.50    6.60
  -8   0   8   -2.60    6.90
  -7   0   8    1.10    6.00
   7   0  -8   -2.20    5.50
   7   0  -8    3.80    5.00
   6   0  -8    8.20    5.10
   6   0  -8   -1.10    5.20
  -6   0   8    8.10    7.20
  -5   0   8   15.00    5.80
   5   0  -8   16.90    5.90
   5   0  -8    9.50    4.70
   5   0  -8    4.80    2.70
  -4   0   8    3.70    4.80
   4   0  -8   12.00    3.10
   4   0  -8   18.00    5.20
   4   0  -8   14.00    4.40
   3   0  -8   40.80    5.20
   3   0  -8   54.59    6.30
  -3   0   8   60.29    6.30
   3   0  -8   62.69    5.30
   2   0  -8  172.18    8.10
   2   0  -8  178.58    8.40
   2   0  -8  170.88    8.20
  -2   0   8  180.58    8.10
   1   0  -8  216.98    8.40
  -1   0   8  204.38    8.30
   1   0  -8  226.08    9.30
   1   0  -8  225.28    9.40
   0   0  -8  371.76   10.40
   0   0  -8  360.66   11.90
   0   0  -8  378.76   12.40
   0   0   8  361.06   11.10
  -1   0  -8  251.67   10.40
   1   0   8  278.67    9.90
  -1   0  -8  250.67   10.30
   2   0   8 1347.97   23.10
  -2   0  -8 1376.06   29.40
   2   0   8 1426.06   28.90
   2   0   8 1376.86   29.50
  -2   0  -8 1366.46   29.30
   2   0   8 1331.77   23.10
  -3   0  -8  145.59    8.90
   3   0   8  143.69    8.50
  -3   0  -8  145.19    8.40
  -4   0  -8    4.10    4.90
   4   0   8   -0.70    3.80
  -4   0  -8    0.50    3.60
   5   0   8   49.70    6.50
   5   0   8   43.60    7.70
  -5   0  -8   38.30    5.80
  -5   0  -8   59.69    8.40
   6   0   8   12.50    6.40
  -6   0  -8    3.10    5.90
   6   0   8   -3.20    5.00
   7   0   8   -2.20    4.30
  -7   0  -8   -0.10    6.00
   7   0   8   -2.70    5.30
  -8   0  -8   49.00    9.80
   8   0   8   32.70    8.30
  -9   0  -8   -0.50    7.50
   9   0   8   -7.60    5.60
  10  -1  -8  -10.30    6.30
  10   1  -8   22.10    9.10
  10   1  -8    4.30    7.20
  -9  -1   8    9.60    8.20
   9  -1  -8    8.50    6.70
   9   1  -8   -4.30    5.00
  -9   1   8    5.50    7.70
   9   1  -8   12.60    7.60
   8  -1  -8   -2.20    5.20
   8  -1  -8    9.00    7.10
  -8  -1   8   12.30    7.50
   8   1  -8    5.00    5.30
  -8   1   8   -0.10    6.50
   8   1  -8    9.80    7.00
  -7  -1   8    9.50    6.80
   7  -1  -8    1.00    6.20
   7  -1  -8    5.90    5.30
  -7   1   8   -1.50    5.60
   7   1  -8   -6.90    5.00
   7   1  -8   10.10    5.00
   6  -1  -8    6.50    5.30
  -6  -1   8    2.80    6.50
   6  -1  -8    5.70    6.00
  -6   1   8   18.00    6.20
   6   1  -8   14.60    9.00
   6   1  -8    8.00    6.10
   5  -1  -8    6.90    4.80
   5  -1  -8    5.10    3.10
  -5  -1   8   10.20    5.90
   5  -1  -8    9.00    5.10
   5   1  -8    4.80    3.60
   5   1  -8   12.20    4.60
   5   1  -8    6.30    5.30
  -5   1   8    2.50    5.00
   5   1  -8    6.40    2.80
   4  -1  -8   33.40    5.80
  -4  -1   8   36.30    6.60
   4  -1  -8   25.40    5.30
   4  -1  -8   24.40    3.90
  -4   1   8   33.80    5.50
   4   1  -8   27.30    4.10
   4   1  -8   27.10    5.60
   4   1  -8   45.30    5.20
   3  -1  -8   48.60    6.10
  -3  -1   8   81.19    7.30
   3  -1  -8   74.19    6.80
   3  -1  -8   78.89    9.60
   3   1  -8   65.19    7.10
   3   1  -8   83.49    6.00
   3   1  -8   80.89    8.50
  -3   1   8   79.19    5.90
   2  -1  -8    2.70    3.70
  -2  -1   8    4.10    4.40
   2  -1  -8   -1.10    2.30
   2  -1  -8    0.50    3.60
   2   1  -8    2.40    2.80
  -2   1   8    2.30    3.10
   2   1  -8    3.10    3.50
   2   1  -8    6.40    3.40
   1  -1  -8    0.00    2.20
   1  -1  -8    1.80    3.10
  -1  -1   8    1.20    3.90
   1  -1  -8    5.40    3.80
   1   1  -8    2.20    3.40
  -1   1   8    4.40    3.10
   1   1  -8    1.30    3.00
   1   1  -8    2.30    3.50
   0  -1  -8   -1.50    3.60
   0  -1  -8    0.90    2.50
   0  -1   8   -3.60    3.40
   0   1  -8    1.40    3.60
   0   1   8   -0.80    2.90
   0   1  -8   -1.40    3.10
   0   1   8    3.30    2.80
   0   1  -8   -0.20    2.50
  -1  -1  -8  163.18    8.50
   1  -1   8  152.08    8.00
  -1  -1  -8  154.88    8.80
   1   1   8  167.38    7.60
  -1   1  -8  171.68    5.90
  -1   1  -8  144.19    8.10
  -1   1  -8  151.88    8.30
   1   1   8  146.89    5.90
   2  -1   8   92.79    9.20
  -2  -1  -8   77.89    6.60
  -2  -1  -8  102.49    7.60
   2  -1   8  103.59    7.40
   2  -1   8  103.89    3.70
   2   1   8   97.49    7.80
   2   1   8   93.39    4.20
  -2   1  -8   99.29    3.90
  -2   1  -8   94.79    7.00
  -2   1  -8  111.59    7.40
   2   1   8  114.59    7.10
  -3  -1  -8    1.10    4.50
   3  -1   8   18.70    5.30
   3  -1   8    7.00    3.80
  -3  -1  -8    9.70    3.20
   3   1   8   15.10    1.90
  -3   1  -8   14.90    4.30
   3   1   8    9.70    1.60
  -3   1  -8    5.50    4.40
   3   1   8   10.10    3.70
  -4  -1  -8    6.20    4.00
  -4  -1  -8   -0.80    4.90
   4  -1   8   -3.50    3.90
   4   1   8    6.40    4.90
  -4   1  -8   -7.30    4.00
  -4   1  -8    1.90    3.20
   5  -1   8   15.60    5.10
   5  -1   8   21.50    6.40
  -5  -1  -8   27.60    5.50
  -5  -1  -8   23.30    7.00
   5   1   8   22.80    5.90
  -5   1  -8   12.90    6.30
  -5   1  -8   21.00    4.90
   5   1   8   43.10    6.20
   6  -1   8   31.10    7.00
  -6  -1  -8   41.70    8.00
  -6   1  -8   37.70    8.20
   6   1   8   39.00    7.90
   7  -1   8    3.10    5.60
  -7  -1  -8    5.60    6.40
  -7   1  -8   -0.50    6.30
   7   1   8    7.90    5.70
   7   1   8    6.60    5.00
   8  -1   8    4.90    6.40
  -8  -1  -8    9.50    7.40
   8   1   8  -11.40    3.70
  -8   1  -8    9.60    7.70
   8   1   8    6.80    6.60
   9  -1   8    2.60    7.00
  -9  -1  -8    4.80    7.90
  -9   1  -8   15.50    9.10
   9   1   8    4.60    6.70
   9  -2  -8    8.00    7.30
  -9  -2   8   16.20    8.70
   9   2  -8   19.80    6.70
   9   2  -8   23.10    8.80
  -9   2   8    8.60    7.30
  -9   2   8   32.70    8.40
  -8  -2   8   -3.10    6.50
   8  -2  -8  -14.30    4.90
  -8   2   8  -11.30    5.50
   8   2  -8   -1.00    6.20
   8   2  -8    5.70    5.10
  -8   2   8    8.60    6.60
  -7  -2   8   19.50    7.80
   7  -2  -8   15.20    6.20
  -7   2   8   20.80    6.70
  -7   2   8   26.10    6.70
   7   2  -8   32.20    8.10
   7   2  -8   24.50    5.60
   6  -2  -8    4.80    5.40
  -6  -2   8    1.40    6.30
   6   2  -8    2.30    5.20
  -6   2   8    2.90    4.90
   6   2  -8   -7.00    3.70
   5  -2  -8   -0.50    4.20
  -5  -2   8   -0.90    6.10
   5  -2  -8    2.10    3.10
  -5   2   8    6.20    4.70
   5   2  -8    0.30    3.50
   5   2  -8   -4.40    2.90
   5   2  -8   -5.50    4.50
   5   2  -8   -3.10    3.20
  -4  -2   8   -0.40    5.60
   4  -2  -8   -1.60    3.00
   4  -2  -8   -7.60    3.80
  -4   2   8    2.10    3.60
   4   2  -8    1.80    3.30
   4   2  -8   -1.10    2.80
   4   2  -8   -1.00    4.20
   4   2  -8    1.90    3.50
   3  -2  -8    6.30    4.20
  -3  -2   8    8.60    5.50
   3  -2  -8    6.80    3.50
   3   2  -8    7.80    3.70
  -3   2   8    8.80    3.30
   3   2  -8    9.90    3.70
   3   2  -8    8.10    3.10
   3   2  -8    7.50    4.30
   2  -2  -8    7.80    3.00
  -2  -2   8    7.50    5.10
   2  -2  -8   11.80    4.20
  -2   2   8   10.10    4.10
   2   2  -8   16.50    4.40
  -2   2   8    8.70    2.80
   2   2  -8   13.30    3.40
   2   2  -8   11.00    3.80
  -1  -2   8   11.80    5.20
   1  -2  -8    2.90    3.90
   1  -2  -8    1.40    2.60
   1   2  -8    1.50    3.30
  -1   2   8   -0.20    3.30
   1   2  -8    4.50    3.40
  -1   2   8   10.20    2.80
   1   2  -8    5.90    3.40
   0  -2  -8   21.40    5.00
   0  -2   8   25.80    5.00
   0  -2  -8   20.00    4.80
   0   2   8   18.00    3.60
   0   2  -8   10.20    3.80
   0   2  -8   20.60    4.50
   0   2  -8   22.50    3.80
   0   2   8   20.00    3.90
  -1  -2  -8   44.80    6.10
   1  -2   8   47.70    6.50
  -1  -2  -8   31.20    4.80
  -1   2  -8   46.70    6.00
  -1   2  -8   44.20    5.50
   1   2   8   38.80    4.90
  -1   2  -8   43.20    4.00
   1   2   8   50.19    4.80
  -2  -2  -8   -1.50    4.40
  -2  -2  -8    3.80    3.30
   2  -2   8    2.20    4.10
  -2   2  -8    4.70    2.30
  -2   2  -8    4.40    3.60
   2   2   8    1.50    2.50
   2   2   8    1.80    3.40
  -2   2  -8    7.20    4.10
  -3  -2  -8   96.89    8.30
  -3  -2  -8  100.69    7.90
   3  -2   8  102.09    7.70
   3  -2   8   88.69    7.40
  -3   2  -8  100.79    8.10
  -3   2  -8  106.29    7.60
   3   2   8   83.79    4.50
   3   2   8   98.19    7.30
  -4  -2  -8   -3.40    2.70
   4  -2   8   -0.40    4.70
  -4  -2  -8   -4.60    5.20
  -4   2  -8    5.10    4.20
   4   2   8    2.00    1.90
   4   2   8   -2.50    4.30
  -4   2  -8    0.50    4.60
   5  -2   8    1.20    5.20
  -5  -2  -8    6.80    4.40
  -5  -2  -8    5.30    6.50
   5   2   8    7.50    4.40
  -5   2  -8    1.20    5.70
   5   2   8    5.20    5.40
   6  -2   8   28.20    6.80
  -6  -2  -8   62.79    9.60
  -6   2  -8   40.20    8.10
   6   2   8   41.70    7.60
   7  -2   8    4.10    5.20
  -7  -2  -8   18.00    7.20
   7   2   8    9.00    4.80
  -8  -2  -8    2.10    7.30
   8  -2   8    5.60    6.20
  -8   2  -8   10.90    7.70
   8   2   8    6.90    5.10
   8   2   8   -1.30    5.50
  -9  -2  -8   12.20    8.50
   9  -2   8    4.20    6.90
   9   2   8   16.20    5.70
   9   2   8    2.00    6.80
  -9   2  -8   11.70    8.40
  -9  -3   8    1.10    8.10
   9  -3  -8    2.70    6.80
  -9   3   8    5.80    6.80
  -9   3   8    7.00    7.30
   9   3  -8    2.50    7.30
   8  -3  -8   -0.90    5.90
  -8  -3   8   -7.70    6.60
  -8   3   8    7.70    6.10
   8   3  -8    1.10    6.60
  -8   3   8    3.50    6.00
   8   3  -8    3.40    4.30
   7  -3  -8   -9.50    4.80
  -7  -3   8    0.00    6.30
   7   3  -8    3.00    4.00
  -7   3   8    0.20    5.00
   7   3  -8    1.50    6.00
  -7   3   8   -0.10    5.40
  -6  -3   8   15.80    7.40
   6  -3  -8   24.60    6.50
   6  -3  -8   26.60    4.20
  -6   3   8   24.50    5.10
  -6   3   8   28.80    7.30
   6   3  -8   34.50    7.40
   6   3  -8   33.70    4.90
   5  -3  -8  107.49    9.60
  -5  -3   8  119.39   10.80
   5  -3  -8   95.79    6.90
   5   3  -8  108.79    7.70
  -5   3   8  127.69   10.40
   5   3  -8  108.59    9.90
   5   3  -8  119.19    7.60
   5   3  -8  107.69    6.30
   4  -3  -8   61.69    7.90
   4  -3  -8   64.39    6.30
  -4  -3   8   60.39    8.70
  -4   3   8   72.79    3.10
  -4   3   8   45.60    7.00
   4   3  -8   70.09    6.80
   4   3  -8   81.89    8.80
   4   3  -8   74.69    5.10
  -4   3   8   72.79    3.80
   4   3  -8   73.19    8.20
  -3  -3   8    4.50    6.20
   3  -3  -8    4.90    4.40
   3  -3  -8    3.10    3.40
   3   3  -8    9.10    3.90
  -3   3   8    6.90    4.70
   3   3  -8    9.40    5.10
   3   3  -8    3.50    3.50
   3   3  -8    2.00    2.60
  -2  -3   8    6.50    5.40
   2  -3  -8   -4.40    6.60
   2  -3  -8    3.10    3.30
   2  -3  -8    5.90    1.90
   2   3  -8    3.70    3.30
   2   3  -8    4.20    2.80
   2   3  -8    2.10    3.60
  -2   3   8    5.00    1.80
  -2   3   8   10.30    4.50
  -1  -3   8  158.38    9.90
   1  -3  -8  154.28    9.10
   1  -3  -8  156.28    8.90
   1   3  -8  167.68    8.70
  -1   3   8  166.98    8.30
   1   3  -8  179.98    9.10
   1   3  -8  169.68    7.00
   1   3  -8  164.48    8.00
  -1   3   8  173.28    8.20
   0  -3  -8   61.39    6.80
   0  -3   8   68.09    7.40
   0  -3  -8   63.49    6.40
   0   3   8   71.29    5.60
   0   3  -8   69.59    5.70
   0   3  -8   57.09    6.10
   0   3   8   62.59    4.70
   0   3  -8   64.59    5.30
  -1  -3  -8   19.50    4.40
  -1  -3  -8   20.80    5.20
   1  -3   8   28.00    6.10
  -1   3  -8   11.20    4.00
  -1   3  -8   21.00    3.80
  -1   3  -8   15.50    4.10
   1   3   8   20.20    4.10
   1   3   8   12.90    3.70
  -2  -3  -8    8.00    5.40
   2  -3   8    0.70    4.20
  -2   3  -8    8.00    4.30
  -2   3  -8    3.00    4.00
   2   3   8   12.40    4.00
  -2   3  -8    6.10    2.50
   2   3   8    9.60    3.40
  -3  -3  -8    4.10    4.40
  -3  -3  -8    5.80    5.50
   3  -3   8    2.70    4.80
  -3   3  -8    4.00    4.40
   3   3   8   -1.70    2.60
  -3   3  -8    5.00    4.20
   3   3   8    5.70    4.50
   3   3   8    5.40    3.90
  -4  -3  -8   -2.20    5.30
  -4  -3  -8    6.10    4.50
   4  -3   8    7.10    5.20
   4   3   8    5.90    4.90
  -4   3  -8   -2.90    3.40
  -4   3  -8    6.00    5.10
   4   3   8    2.10    2.70
   4   3   8    9.50    4.00
  -5  -3  -8   -2.80    5.90
  -5  -3  -8    1.70    4.00
   5  -3   8    6.20    5.70
   5   3   8    2.10    2.50
  -5   3  -8    6.50    4.20
   5   3   8    4.40    5.60
  -5   3  -8    9.50    5.90
   5   3   8    4.20    4.30
   6  -3   8    0.60    5.00
  -6  -3  -8   -2.90    6.30
  -6   3  -8   -1.10    4.00
  -6   3  -8    8.10    6.00
   6   3   8   -4.10    2.00
   6   3   8   -3.60    3.70
   6   3   8    1.50    5.30
  -7  -3  -8    9.20    7.50
   7  -3   8    2.30    5.60
   7   3   8    7.80    2.50
   7   3   8   -2.00    5.80
   7   3   8    3.40    4.80
  -7   3  -8    6.00    6.40
   8  -3   8   17.40    7.10
  -8  -3  -8   28.30    9.60
   8   3   8   17.50    6.00
   8   3   8    7.70    7.00
  -8   3  -8   14.50    7.80
  -9  -3  -8   12.30    9.70
   9  -3   8   -0.10    6.30
  -9   3  -8    2.80    7.90
   9   3   8    6.50    5.70
   9   3   8    3.60    6.70
   9  -4  -8   10.60    7.00
  -9  -4   8    4.40    8.50
  -9  -4   8    6.70    5.40
  -9   4   8   -7.50    6.10
   9   4  -8   -1.40    7.30
   8  -4  -8    2.80    6.60
  -8  -4   8   -5.30    3.90
  -8  -4   8   -4.00    7.20
   8   4  -8   12.20    7.00
  -8   4   8    7.30    6.50
  -8   4   8    9.30    5.20
   7  -4  -8    4.00    6.00
  -7  -4   8   15.90    8.00
  -7   4   8    5.30    4.20
  -7   4   8    7.80   11.30
   7   4  -8   -4.90    7.00
   6  -4  -8    5.00    3.70
  -6  -4   8    7.00    6.90
   6  -4  -8    8.60    6.30
  -6   4   8   16.10    6.80
   6   4  -8    8.20    3.70
   6   4  -8   15.60    3.20
   6   4  -8   14.30    4.70
   6   4  -8   16.60    6.50
  -5  -4   8   -1.90    6.80
   5  -4  -8    4.70    5.30
   5  -4  -8   -1.80    3.60
   5   4  -8   -0.20    3.50
   5   4  -8   -2.40    4.10
   5   4  -8    6.70    5.70
  -5   4   8    3.00    5.70
  -4  -4   8    1.50    6.90
   4  -4  -8    4.80    3.90
   4  -4  -8   -4.30    4.80
  -4   4   8   -1.20    4.70
   4   4  -8    2.70    4.00
   4   4  -8    3.00    5.10
   4   4  -8    2.80    4.00
   3  -4  -8    6.20    5.10
  -3  -4   8   10.90    2.20
   3  -4  -8   11.20    4.20
  -3  -4   8    7.70    6.50
   3   4  -8   16.10    4.50
   3   4  -8   17.40    4.90
   3   4  -8   12.00    2.30
  -3   4   8    9.70    5.10
   3   4  -8   14.70    5.50
   2  -4  -8   16.70    5.90
  -2  -4   8   27.10    7.00
   2   4  -8   10.20    2.70
  -2   4   8   11.10    4.80
   2   4  -8    8.60    4.00
   2   4  -8    7.40    4.20
   1  -4  -8    3.00    4.00
   1  -4  -8   -4.60    4.10
  -1  -4   8    3.30    5.90
   1   4  -8   -3.60    3.10
  -1   4   8    6.60    4.00
  -1   4   8    2.00    2.10
   1   4  -8    0.70    2.90
   1   4  -8   -4.00    3.40
   1   4  -8   -0.20    3.40
   0  -4  -8   -4.20    4.10
   0  -4   8    2.50    5.00
   0  -4  -8    5.00    4.10
   0   4   8    1.40    2.80
   0   4   8   -1.40    3.50
   0   4  -8    4.30    3.80
   0   4  -8    3.30    3.40
   0   4  -8    2.80    3.50
   1  -4   8   -0.10    5.20
  -1  -4  -8    1.20    4.60
  -1  -4  -8   -2.00    3.80
   1   4   8   -2.00    3.10
  -1   4  -8    0.50    3.50
  -1   4  -8    5.30    4.10
  -1   4  -8   -2.10    2.80
   1   4   8    6.10    4.00
  -2  -4  -8   -2.00    3.20
  -2  -4  -8   -0.20    4.70
   2  -4   8   -1.50    5.20
   2   4   8    2.90    3.50
  -2   4  -8   -0.50    3.40
  -2   4  -8   -0.20    2.80
   2   4   8   -4.80    3.40
  -2   4  -8    1.00    4.10
  -3  -4  -8   10.60    6.00
   3  -4   8   10.00    5.30
  -3  -4  -8   10.10    4.30
  -3   4  -8   20.00    3.50
  -3   4  -8    7.90    4.90
  -3   4  -8   19.50    5.00
   3   4   8   10.60    4.90
   3   4   8   15.10    4.20
   3   4   8   13.00    5.10
  -4  -4  -8   37.60    7.70
  -4  -4  -8   27.70    6.00
   4  -4   8    4.40    5.90
  -4   4  -8   33.40    6.90
  -4   4  -8   22.20    5.70
   4   4   8   38.70    6.90
   4   4   8   29.10    4.60
   4   4   8   30.10    6.50
  -4   4  -8   25.90    3.50
  -5  -4  -8   11.10    5.00
   5  -4   8    6.40    6.00
  -5  -4  -8    9.50    6.90
  -5   4  -8   11.50    5.00
   5   4   8   24.50    6.10
  -5   4  -8   22.60    7.10
   5   4   8   19.60    4.10
   5   4   8   12.60    5.90
   6  -4   8    2.10    5.30
  -6  -4  -8    2.80    6.20
  -6  -4  -8    7.30    4.20
  -6   4  -8   -0.10    5.80
   6   4   8    6.80    4.70
   6   4   8    0.30    5.30
  -6   4  -8    9.00    4.70
   6   4   8    9.00    3.40
  -7  -4  -8    3.20    6.90
  -7   4  -8   -0.90    6.10
   7   4   8    2.20    5.00
   7   4   8    3.90    3.00
   7   4   8   -9.50    5.10
  -8  -4  -8   12.70    8.10
   8  -4   8   12.40    6.90
  -8   4  -8   18.20    8.00
   8   4   8   17.30    3.80
   8   4   8    8.10    7.20
   8   4   8    4.70    5.70
   9  -4   8   19.20    8.00
  -9  -4  -8   30.10   10.90
   9   4   8   22.70    6.90
   9   4   8   23.40    8.50
  -9   4  -8   13.00    9.50
  -9  -5   8   11.50    9.10
   9  -5  -8   -2.10    6.70
   9   5  -8   -1.20    7.40
  -9   5   8   -0.70    7.40
   8  -5  -8    4.10    6.70
  -8  -5   8   -5.00    7.30
  -8   5   8   10.20    8.00
   8   5  -8    0.20    7.10
   7  -5  -8    8.50    4.20
   7  -5  -8   25.40    8.00
  -7  -5   8    7.50    7.60
  -7   5   8    0.30    6.30
   7   5  -8    8.70    3.90
   7   5  -8   12.50    7.30
   7   5  -8   14.70    5.00
   6  -5  -8    4.60    4.10
  -6  -5   8    8.80    6.90
   6  -5  -8   21.00    7.10
   6   5  -8    9.40    5.20
   6   5  -8   12.80    4.20
   6   5  -8   18.30    7.30
  -6   5   8   19.60    7.00
   5  -5  -8   36.00    6.90
  -5  -5   8   40.30    9.10
   5  -5  -8   34.30    5.70
  -5   5   8   36.20    7.70
   5   5  -8   32.50    7.80
   5   5  -8   47.20    6.50
   5   5  -8   27.70    5.50
   4  -5  -8   45.40    7.60
   4  -5  -8   44.50    6.40
  -4  -5   8   28.80    8.40
   4   5  -8   60.99    8.80
  -4   5   8   51.39    7.90
   4   5  -8   60.79    6.90
   4   5  -8   67.99    7.50
   3  -5  -8    3.10    5.10
   3  -5  -8    0.00    3.70
  -3  -5   8   -3.90    5.90
   3   5  -8   -1.10    4.40
   3   5  -8    1.10    4.40
  -3   5   8    1.80    5.00
   3   5  -8    7.10    4.00
  -2  -5   8    4.10    6.10
   2  -5  -8   -1.60    5.30
   2  -5  -8    5.40    4.10
   2   5  -8    1.60    4.50
   2   5  -8    1.20    3.50
   2   5  -8    5.10    4.20
  -2   5   8    4.50    4.70
   1  -5  -8    6.40    2.80
  -1  -5   8    9.40    6.80
   1  -5  -8    1.60    3.70
   1  -5  -8    2.00    5.00
   1   5  -8    5.50    3.10
  -1   5   8   14.80    2.60
  -1   5   8    4.00    4.40
   1   5  -8    8.50    4.40
   1   5  -8    8.00    5.00
   0  -5  -8   59.79    7.50
   0  -5  -8   60.59    8.30
   0  -5   8   47.00    7.80
   0   5  -8   51.89    5.10
   0   5   8   53.19    7.00
   0   5   8   63.09    5.20
   0   5  -8   56.99    7.70
   0   5  -8   51.59    6.40
  -1  -5  -8   43.90    6.80
  -1  -5  -8   32.70    6.60
   1  -5   8   35.80    7.40
   1   5   8   44.30    5.70
   1   5   8   34.00    5.90
  -1   5  -8   39.70    6.30
  -1   5  -8   33.50    5.10
  -1   5  -8   34.80    5.40
  -2  -5  -8   10.00    5.60
   2  -5   8   10.40    6.40
  -2  -5  -8    1.00    5.60
   2   5   8   13.60    4.80
  -2   5  -8    9.40    5.00
  -2   5  -8   10.60    4.80
   2   5   8   10.00    4.70
  -2   5  -8    7.90    4.00
  -3  -5  -8   -6.10    5.20
  -3  -5  -8    1.70    4.30
   3  -5   8   10.60    6.00
  -3   5  -8    4.10    3.50
   3   5   8    2.90    4.90
  -3   5  -8    2.90    4.90
   3   5   8   -5.00    3.70
   4  -5   8    6.40    5.30
  -4  -5  -8    9.20    6.60
  -4  -5  -8   21.20    6.80
  -4   5  -8   11.90    3.80
   4   5   8   15.30    6.30
  -4   5  -8    7.70    4.90
  -4   5  -8   17.80    6.60
   4   5   8    8.00    4.40
   4   5   8    7.60    5.00
  -5  -5  -8    2.80    3.90
   5  -5   8   -2.60    5.20
  -5  -5  -8   -2.60    6.30
  -5   5  -8    5.70    4.20
   5   5   8    3.30    5.40
   5   5   8    3.00    5.20
  -5   5  -8    1.00    5.70
   5   5   8    0.40    3.80
  -5   5  -8   -0.50    2.80
   6  -5   8    0.90    5.60
  -6  -5  -8   -7.70    6.40
   6   5   8   -0.60    3.50
  -6   5  -8   -2.50    2.60
  -6   5  -8    3.30    6.00
   6   5   8    6.00    6.20
  -6   5  -8    7.60    7.80
   6   5   8    0.60    5.20
   7  -5   8    1.20    5.90
  -7  -5  -8   -1.90    7.60
   7   5   8    4.60    5.80
   7   5   8    3.70    6.30
  -7   5  -8    5.40    7.40
   7   5   8    4.20    3.90
  -8  -5  -8   23.40    9.80
   8  -5   8   20.80    7.90
  -8   5  -8   33.40    9.60
   8   5   8   15.60    8.20
   8   5   8   27.60    4.90
   8   5   8   28.50    7.20
  -8  -6   8   12.10    8.90
   8  -6  -8   17.30    4.80
   8  -6  -8   20.10    8.20
   8   6  -8   25.70    9.90
  -8   6   8    9.10    6.90
   7  -6  -8    3.20    6.80
  -7  -6   8   13.10    8.40
   7  -6  -8    6.90    4.70
   7   6  -8   34.70    8.80
   7   6  -8   10.40    4.40
   7   6  -8   23.00    5.80
  -7   6   8    0.90    5.80
   6  -6  -8    8.80    6.40
   6  -6  -8    2.20    4.00
  -6  -6   8   -1.00    7.60
   6   6  -8    1.50    4.00
   6   6  -8   -1.20    6.20
  -6   6   8    1.80    5.70
   6   6  -8   -0.20    5.20
   5  -6  -8   -0.30    4.30
   5  -6  -8   -6.30    5.00
  -5  -6   8  -17.00    5.60
   5   6  -8   -9.80    4.70
   5   6  -8    8.50    5.50
  -5   6   8   -3.10    4.90
   5   6  -8   -3.60    3.90
   4  -6  -8    3.90    5.60
   4  -6  -8   17.90    5.50
  -4  -6   8   22.00    8.50
   4   6  -8    5.20    4.90
   4   6  -8    1.60    4.20
   4   6  -8   11.70    6.20
  -4   6   8    4.50    5.80
   3  -6  -8   15.30    6.10
  -3  -6   8    5.70    7.90
   3  -6  -8   11.10    5.00
  -3   6   8   11.90    6.20
   3   6  -8    7.80    5.30
   3   6  -8    7.80    5.00
   2  -6  -8   34.70    7.30
   2  -6  -8   24.80    5.80
  -2  -6   8   37.90    9.00
  -2   6   8   26.90    6.40
   2   6  -8   31.10    6.20
   2   6  -8   20.70    5.30
   2   6  -8   35.50    6.50
   1  -6  -8   28.80    3.60
  -1  -6   8   24.20    8.00
   1  -6  -8   28.50    6.90
   1  -6  -8   16.90    5.30
   1   6  -8   26.40    6.00
  -1   6   8   13.80    5.90
   1   6  -8   24.70    3.60
   1   6  -8   12.90    5.50
   0  -6   8    5.00    7.10
   0  -6  -8   -1.90    5.20
   0  -6  -8   12.00    6.10
   0   6   8   -1.10    4.50
   0   6   8    3.40    3.60
   0   6  -8    4.40    3.60
   0   6  -8   10.60    5.40
   0   6  -8    2.80    4.30
   1  -6   8   16.70    7.40
  -1  -6  -8    9.00    5.70
  -1  -6  -8    0.50    5.70
  -1   6  -8    5.30    4.40
   1   6   8    3.20    4.80
  -1   6  -8    6.50    4.40
  -1   6  -8    6.40    4.90
   1   6   8    4.30    4.30
  -2  -6  -8   49.60    8.10
  -2  -6  -8   62.99    9.20
   2  -6   8   58.99    8.90
  -2   6  -8   50.99    6.90
   2   6   8   58.99    7.60
  -2   6  -8   44.20    6.00
  -2   6  -8   55.09    8.90
  -3  -6  -8   -1.80    5.80
  -3  -6  -8    2.10    4.70
   3  -6   8    8.50    6.40
  -3   6  -8    3.90    5.00
  -3   6  -8    6.80    5.20
   3   6   8    2.20    5.30
  -3   6  -8   -3.10    3.90
   3   6   8    5.00    4.60
  -4  -6  -8   25.70    7.60
   4  -6   8   20.10    6.60
  -4  -6  -8   27.40    6.10
  -4   6  -8   31.10    7.40
  -4   6  -8   32.40    5.20
   4   6   8   25.90    6.70
  -4   6  -8   30.50    6.10
   4   6   8   37.90    7.10
   4   6   8   35.70    6.20
  -5  -6  -8   14.50    6.80
   5  -6   8   -3.40    5.30
  -5  -6  -8    3.50    4.30
  -5   6  -8   -2.60    4.10
   5   6   8   13.90    4.80
   5   6   8   -0.50    5.60
  -5   6  -8    9.00    4.10
  -5   6  -8    2.10    5.80
  -6  -6  -8   -3.00    7.00
   6  -6   8   -4.00    5.30
  -6   6  -8    1.70    6.70
   6   6   8    2.00    4.10
   6   6   8   -2.40    6.00
  -6   6  -8    1.70    3.50
   6   6   8   14.80    6.30
   7  -6   8   32.60    7.70
  -7  -6  -8   48.10   10.60
   7   6   8   38.80    8.50
   7   6   8   60.69    7.20
  -7   6  -8   53.59    5.20
  -7   6  -8   44.40   10.00
   7   6   8   28.10    8.60
  -8  -6  -8   -8.90    8.30
   8  -6   8   -3.10    6.20
   8   6   8    3.20    7.50
   8   6   8    4.00    4.50
  -8   6  -8   -2.40    7.10
  -8  -7   8   -0.80    7.80
   8  -7  -8    5.60    4.70
   8  -7  -8    4.80    7.20
  -8   7   8  -12.00    5.90
   8   7  -8    0.90    4.10
   8   7  -8   -7.90    7.60
   8   7  -8    1.70    5.10
   7  -7  -8   -5.00    5.40
  -7  -7   8    2.90    8.10
   7  -7  -8    1.80    4.50
   7   7  -8   10.10    7.60
  -7   7   8    2.90    6.50
   7   7  -8    7.30    4.80
   7   7  -8    2.40    5.90
   6  -7  -8   -2.40    4.30
   6  -7  -8    1.40    6.50
  -6  -7   8   11.90    8.60
   6   7  -8  -11.10    5.10
  -6   7   8    2.90    6.30
   6   7  -8   -3.60    5.20
   6   7  -8   -3.50    4.20
  -5  -7   8    7.90    9.90
   5  -7  -8    2.50    6.00
  -5   7   8    8.30   11.30
   5   7  -8    7.80    6.00
   5   7  -8   10.70    6.20
  -4  -7   8  -12.00    6.60
   4  -7  -8    4.10    4.90
   4  -7  -8    1.70    5.30
   4   7  -8   -4.60    5.10
  -4   7   8    6.60    5.80
   4   7  -8   -0.40    4.70
   4   7  -8    6.20    5.10
  -3  -7   8   -8.80    6.80
   3  -7  -8   -0.50    4.50
   3  -7  -8   -0.30    5.00
   3   7  -8   11.80    5.20
   3   7  -8   -1.10    5.10
  -3   7   8  -10.30    4.20
   3   7  -8   -5.50    4.40
  -2  -7   8    3.60    7.30
   2  -7  -8    4.60    5.80
   2  -7  -8    0.50    5.40
  -2   7   8   -4.00    5.60
   2   7  -8   -3.90    4.10
   2   7  -8    4.80    5.10
   1  -7  -8   -2.70    5.70
  -1  -7   8    9.10    7.80
   1  -7  -8   10.20    5.60
   1   7  -8    4.60    4.90
   1   7  -8   -0.50    2.80
  -1   7   8    5.80    6.20
   1   7  -8   13.90    5.80
   0  -7   8   15.40    7.70
   0  -7  -8   12.80    6.20
   0  -7  -8   14.70    4.50
   0  -7  -8   16.00    6.60
   0   7  -8   17.60    4.30
   0   7   8    7.20    5.70
   0   7  -8    8.30    4.90
   0   7  -8   16.80   10.10
   1  -7   8   -4.30    6.60
  -1  -7  -8  -10.90    5.30
  -1  -7  -8   -2.30    4.80
  -1   7  -8   -0.50    5.00
   1   7   8   -2.60    4.40
  -1   7  -8    0.60    4.20
  -1   7  -8   -2.00    4.50
   1   7   8   -1.30    5.20
  -2  -7  -8   63.49   10.20
   2  -7   8   21.20    7.60
  -2  -7  -8   36.30    7.90
   2   7   8   36.00    7.10
  -2   7  -8   45.00    7.80
  -2   7  -8   46.20    7.00
   2   7   8   34.30    6.80
  -2   7  -8   44.40    6.80
  -3  -7  -8   -0.30    5.90
  -3  -7  -8    0.80    4.50
   3  -7   8    2.70    6.20
   3   7   8   -2.20    4.60
  -3   7  -8   -5.90    4.00
  -3   7  -8    0.40    5.10
  -3   7  -8   -5.10    4.60
   3   7   8   -1.70    4.80
  -4  -7  -8   25.10    7.60
   4  -7   8   31.20    7.40
  -4  -7  -8   43.20    8.50
  -4   7  -8   37.00   13.00
  -4   7  -8   35.80    7.40
   4   7   8   25.00    7.40
   4   7   8   25.20    7.30
   4   7   8   19.30    6.20
  -4   7  -8   42.30    6.50
   5  -7   8    3.90    6.10
  -5  -7  -8    7.90    7.30
  -5  -7  -8   -5.10    4.20
   5   7   8   -1.00    5.60
  -5   7  -8   -4.50    5.10
  -5   7  -8    8.80    5.50
   5   7   8    1.10    6.20
   5   7   8   -6.90    4.00
  -6  -7  -8   -6.10    6.80
   6  -7   8    3.30    6.20
   6   7   8   -9.90    4.20
  -6   7  -8   -4.70    5.90
  -6   7  -8    8.00    4.70
   6   7   8   11.20    7.00
   7  -7   8    4.10    6.90
  -7  -7  -8   29.70    9.90
  -7   7  -8   -8.20    6.20
   7   7   8   19.00    8.40
  -7   7  -8   12.50    4.80
   7   7   8   23.50    6.10
   8   7   8    1.50    4.80
   7  -8  -8    7.60    5.40
   7  -8  -8    7.20    7.80
  -7  -8   8   -0.70    8.90
   7   8  -8    0.10    4.80
  -7   8   8   20.00    8.00
   7   8  -8    4.00    8.50
   6  -8  -8    3.40    5.40
  -6  -8   8    0.40    8.00
   6  -8  -8    6.30    7.50
  -6   8   8    4.50    6.50
   6   8  -8   12.90    7.30
   6   8  -8    7.00    5.20
   6   8  -8    0.00    6.40
   5  -8  -8    7.10    5.20
  -5  -8   8    2.40    7.60
   5  -8  -8    8.70    7.20
   5   8  -8  -11.20    4.80
   5   8  -8    5.90    5.10
  -5   8   8    1.90    6.00
   5   8  -8    3.90    6.10
  -4  -8   8    2.30    8.10
   4  -8  -8    6.50    5.70
   4  -8  -8    9.60    6.50
  -4   8   8   12.30    7.30
   4   8  -8   11.70    5.60
   4   8  -8   14.40    5.90
   4   8  -8   11.40    6.90
  -3  -8   8    7.10    6.70
   3  -8  -8   -0.60    5.00
  -3  -8   8   -0.30    6.70
   3  -8  -8   -3.60    5.20
   3   8  -8   -3.80    4.70
   3   8  -8    5.80    5.90
  -3   8   8    0.60    5.60
  -2  -8   8   18.50    8.00
  -2  -8   8   -6.30    7.00
   2  -8  -8    2.80    5.50
   2  -8  -8    7.60    5.70
  -2   8   8    1.40    6.00
   2   8  -8   -0.50    5.30
   1  -8  -8    4.60    4.00
   1  -8  -8    4.20    5.60
  -1  -8   8    5.90    7.70
   1  -8  -8    2.30    5.40
  -1  -8   8   -4.20    6.70
   1   8  -8    6.50    5.40
  -1   8   8    8.30    6.00
   0  -8   8   10.50    7.50
   0  -8  -8   19.80    5.20
   0  -8  -8   16.70    6.90
   0  -8  -8   14.50    5.60
   0  -8   8   18.70    8.60
   0   8   8   21.10    7.10
   0   8  -8   29.80    4.90
   0   8  -8   19.90    6.10
  -1  -8  -8   79.79    7.90
   1  -8   8   78.99   10.90
  -1  -8  -8   68.39    9.60
  -1  -8  -8   67.39    9.20
  -1   8  -8   86.29    9.30
   1   8   8   74.69    9.50
  -1   8  -8   68.99    7.10
  -1   8  -8   59.49    8.90
  -2  -8  -8    6.70    6.30
   2  -8   8   20.50    7.70
  -2  -8  -8   12.50    6.60
  -2   8  -8    7.60    5.20
   2   8   8   12.10    5.80
  -2   8  -8   16.80    5.80
  -2   8  -8    4.80    6.20
   2   8   8    5.80    5.50
   3  -8   8   33.50    8.70
  -3  -8  -8   42.80    8.40
  -3  -8  -8   50.89    8.70
  -3   8  -8   35.90    6.70
   3   8   8   34.40    7.30
  -3   8  -8   33.60    7.10
  -3   8  -8   24.00    7.40
   3   8   8   44.30    7.70
  -4  -8  -8   12.70    6.00
  -4  -8  -8    3.70    6.40
   4  -8   8   20.10    7.20
  -4   8  -8   14.20    5.70
  -4   8  -8    7.20    5.80
   4   8   8    3.70    6.20
  -4   8  -8    4.90    5.30
   4   8   8    9.30    6.10
  -5  -8  -8   -3.20    6.80
   5   8   8  -10.00    4.60
  -5   8  -8   -4.50    5.60
   5   8   8   -5.40    6.80
  -5   8  -8   -3.70    4.60
   6  -8   8    8.10    7.00
  -6  -8  -8    6.70    7.70
  -6   8  -8    1.70    6.30
   6   8   8   -8.20    4.90
   6   8   8    5.80    7.20
  -6   8  -8    3.60    4.40
   7  -8   8   -1.50    6.30
  -7  -8  -8   -5.60    7.80
  -7   8  -8    6.50    7.50
  -7   8  -8    5.70    4.90
   7   8   8    6.10    8.30
   7   8   8   18.40    7.00
  -6  -9   8   -8.90    7.70
   6  -9  -8   -7.30    4.70
   6  -9  -8    2.90    7.80
  -6   9   8    4.90    7.20
   6   9  -8    0.90    5.00
   6   9  -8    5.30    7.10
   5  -9  -8    7.90    6.00
  -5  -9   8    5.50    8.70
   5  -9  -8   -1.80    6.40
  -5   9   8   -8.00    6.00
   5   9  -8   -1.20    4.70
   5   9  -8   16.80    7.90
   4  -9  -8   10.90    6.30
  -4  -9   8    7.10    7.90
   4  -9  -8   -5.80    5.80
   4   9  -8   -0.30    6.50
  -4   9   8    9.80    7.30
  -3  -9   8   -1.50    8.20
  -3  -9   8    3.60    7.10
   3  -9  -8    2.60    6.20
   3  -9  -8    0.60    5.90
   3   9  -8    3.50    5.90
  -3   9   8   -7.00    5.30
  -2  -9   8   -7.60    7.20
   2  -9  -8    1.70    6.10
  -2  -9   8   -9.30    7.10
   2  -9  -8   -6.10    6.00
   2   9  -8    2.30    7.30
  -2   9   8   10.60    6.50
  -1  -9   8    6.40    8.90
   1  -9  -8   -7.30    5.70
   1  -9  -8   -2.70    3.90
   1  -9  -8   -2.80    5.00
  -1  -9   8   -4.20    7.50
  -1   9   8   -0.50    6.00
   1   9  -8   -2.40    5.20
   0  -9  -8    4.80    6.10
   0  -9   8    6.60    7.50
   0  -9   8    3.00    8.50
   0  -9  -8    4.70    5.00
   0  -9  -8   -2.90    6.10
   0   9  -8    0.20    3.70
   0   9  -8   -3.80    4.90
   0   9   8    7.80    6.30
   1  -9   8    2.10    7.50
  -1  -9  -8   -2.30    6.10
  -1  -9  -8    4.90    5.30
  -1  -9  -8    6.00    6.10
   1  -9   8   -2.40    8.60
  -1   9  -8    3.30    5.40
   1   9   8   -6.60    5.10
  -2  -9  -8    7.10    5.50
  -2  -9  -8   -5.40    6.60
  -2  -9  -8    4.50    6.40
   2  -9   8   -0.80    6.60
  -2   9  -8   10.30    5.30
   2   9   8   13.10    6.80
  -2   9  -8   -6.70    4.80
  -2   9  -8   -1.60    4.90
  -3  -9  -8  131.29   11.90
   3  -9   8   88.79   11.80
  -3  -9  -8  124.79   14.40
  -3   9  -8   95.29   11.50
  -3   9  -8  113.29   10.40
   3   9   8  129.79   11.60
  -3   9  -8  108.99   10.00
  -4  -9  -8   25.20    7.90
   4  -9   8   16.40    8.00
  -4  -9  -8   31.20    8.60
   4   9   8   39.40    8.70
  -4   9  -8   35.70    6.90
   4   9   8   37.70    8.70
  -4   9  -8   24.60    7.80
  -4   9  -8   33.40    7.80
  -5  -9  -8   16.50    8.00
   5  -9   8   10.90    7.40
   5   9   8    8.50    6.50
  -5   9  -8    7.40    5.80
   5   9   8   -0.30    6.50
  -5   9  -8    5.00    6.50
  -6  -9  -8   -2.10   11.40
   6  -9   8   22.50    8.50
  -6   9  -8    7.60    7.10
   6   9   8    7.00    7.60
  -6   9  -8   16.00    6.20
  -5 -10   8   -3.10    8.60
   5 -10  -8   -1.00    5.90
   5 -10  -8    2.10    7.60
   5  10  -8    2.10    5.70
  -5  10   8    1.10    6.80
   5  10  -8   -1.60    7.00
  -4 -10   8    7.50    8.90
   4 -10  -8    5.00    7.40
   4 -10  -8    0.90    5.90
   4  10  -8    3.00    6.40
  -4  10   8    3.20    6.90
  -3 -10   8    3.50    8.30
   3 -10  -8    0.10    6.20
   3 -10  -8   -2.90    6.20
  -3  10   8    0.50    6.20
   3  10  -8    3.80    6.60
  -2 -10   8    6.80    9.10
   2 -10  -8   11.50    7.10
   2 -10  -8    5.10    7.10
  -2 -10   8   13.20   10.30
  -2  10   8    4.70    6.60
   2  10  -8   13.90    6.60
   1 -10  -8   -2.50   11.90
   1 -10  -8    1.90    4.50
   1 -10  -8   -8.70    7.00
  -1 -10   8    4.60   10.50
  -1 -10   8    1.30    8.40
   1  10  -8   12.50    6.80
  -1  10   8    4.70    6.60
   0 -10  -8    6.50    5.90
   0 -10   8    8.20    8.60
   0 -10  -8   -3.30    6.20
   0 -10  -8    0.40    8.50
   0 -10   8    8.20   10.70
   0  10  -8   -4.00    5.50
   0  10  -8    0.90    4.00
   0  10   8   -1.00    6.30
   1 -10   8    9.40   10.50
  -1 -10  -8   26.50   10.00
  -1 -10  -8   11.90    7.50
   1 -10   8   15.00    8.80
  -1 -10  -8   26.10    7.20
   1  10   8   20.80    8.00
  -1  10  -8   11.60    6.50
  -1  10  -8    7.20    5.00
  -2 -10  -8   -4.70    5.60
   2 -10   8  -11.70    6.30
  -2 -10  -8   13.00   19.50
  -2 -10  -8    4.40    6.70
  -2  10  -8    2.90    5.90
  -2  10  -8   -0.50    5.30
   2  10   8   -1.90    6.40
  -2  10  -8    8.00    6.30
  -3 -10  -8   14.20   11.30
   3 -10   8   -5.10    6.80
  -3 -10  -8    2.40    6.00
  -3 -10  -8    1.10    6.70
  -3  10  -8    0.00    5.50
  -3  10  -8    1.50    6.00
   3  10   8    2.70    6.90
  -3  10  -8    4.60    6.20
  -4 -10  -8   -4.10    6.80
   4 -10   8   14.20    7.30
  -4 -10  -8    8.40    7.20
   4  10   8   17.50    7.80
  -4  10  -8    5.80    7.10
  -4  10  -8    6.80    6.50
   5 -10   8   -4.30    7.30
  -5  10  -8    1.90    6.60
   5  10   8    8.30    7.60
  -5  10  -8   -0.50    5.40
   4 -11  -8   19.20    8.40
  -4 -11   8    2.60    9.30
   4 -11  -8   -4.60    7.40
  -4  11   8   -2.10    7.40
   4  11  -8    6.80    7.80
   3 -11  -8   -2.60    6.80
   3 -11  -8   -7.40    6.90
  -3 -11   8   -5.90    8.30
   3  11  -8    3.90    7.40
  -3  11   8    1.30    7.10
  -2 -11   8   -6.70    8.20
  -2 -11   8  -15.90    7.40
   2 -11  -8    1.50    8.10
   2 -11  -8    5.70    7.40
   2  11  -8   -1.00    6.30
  -2  11   8   -3.80    6.80
   1 -11  -8    6.70    7.80
   1 -11  -8   12.00    9.30
  -1 -11   8    3.90   14.30
  -1 -11   8    4.40    8.40
   1 -11  -8  -10.00    4.40
   1  11  -8    9.90    7.20
  -1  11   8   -2.70    6.40
   0 -11   8   -7.40    9.10
   0 -11  -8   -4.40    6.60
   0 -11  -8    1.60    8.80
   0 -11   8   -7.90    7.50
   0  11  -8   13.10    4.30
   0  11  -8    4.10    6.10
   0  11   8   12.90    8.20
  -1 -11  -8   -5.00    6.30
  -1 -11  -8   -3.50    6.20
   1 -11   8   11.50    9.00
  -1 -11  -8  -11.30    8.40
   1 -11   8    4.80    9.80
   1  11   8   -3.80    6.60
  -1  11  -8    5.10    6.50
  -1  11  -8   -1.00    4.70
  -2 -11  -8    7.10    6.90
   2 -11   8   -4.20    7.40
  -2 -11  -8   -8.60    6.20
  -2 -11  -8   -0.80    8.20
  -2  11  -8   -5.00    5.70
  -2  11  -8    2.50    5.40
   2  11   8   -7.80    7.00
  -3 -11  -8   -0.70    8.90
   3 -11   8   15.60    8.70
  -3 -11  -8    4.60    7.40
  -3 -11  -8    2.20    7.50
  -3  11  -8    2.00    6.20
   3  11   8   -1.00    7.80
  -3  11  -8    1.50    5.90
  -3  11  -8    5.30    7.10
   4 -11   8    2.20    7.60
  -4 -11  -8   17.00    8.20
  -4 -11  -8    2.80    7.70
  -4  11  -8   10.30    7.50
  -4  11  -8    8.90    7.70
   4  11   8   15.20    8.30
  -2 -12   8  -10.30    9.20
   2 -12  -8   17.80   10.80
   2 -12  -8   15.20    8.50
  -2  12   8    1.80    7.80
   2  12  -8    1.40    6.80
  -1 -12   8   -2.50    9.70
   1 -12  -8   -5.90    8.20
  -1 -12   8   30.80   14.70
   1 -12  -8   21.60    8.20
  -1  12   8   -3.40    8.50
   1  12  -8    1.30    6.90
   0 -12  -8    7.90   11.00
   0 -12  -8   -4.50    7.40
   0 -12   8  -22.80    9.10
   0 -12   8    1.10    9.40
   0 -12  -8    3.60    6.30
   0  12   8   30.70    9.90
   0  12  -8   13.70    8.20
  -1 -12  -8    1.50   10.80
   1 -12   8    3.80    9.10
  -1 -12  -8   10.40    7.80
  -1 -12  -8    3.10    7.30
   1 -12   8   16.80   11.50
   1  12   8    9.50    9.20
  -1  12  -8   -3.50    4.80
  -1  12  -8   -0.30    6.70
  -2 -12  -8   -0.90    7.60
  -2 -12  -8   18.40    8.90
   2 -12   8    0.90    9.20
  -2 -12  -8   -6.60    9.70
  -2  12  -8    9.60    6.50
  -2  12  -8    0.50    7.00
   2  12   8    9.70    8.80
  -9   0   9   -8.50    7.30
   9   0  -9   -3.30    5.70
   9   0  -9  -10.20    6.70
   8   0  -9    3.10    6.90
   8   0  -9   -2.70    5.30
  -8   0   9    2.60    7.10
   7   0  -9   10.10    6.60
  -7   0   9   -6.00    6.20
   7   0  -9    3.20    5.00
   6   0  -9    1.40    5.60
   6   0  -9    7.70    5.10
  -6   0   9   -2.50    6.20
   5   0  -9    2.10    2.80
  -5   0   9  -10.80    5.30
   5   0  -9    4.10    4.40
   5   0  -9   -4.40    4.90
   4   0  -9    0.20    2.60
   4   0  -9   -1.60    3.70
  -4   0   9   -0.30    4.90
   4   0  -9   -0.10    4.50
   3   0  -9   -5.10    2.40
   3   0  -9    6.80    4.20
   3   0  -9   -4.80    3.70
  -3   0   9   -3.40    4.40
   2   0  -9   -1.40    2.90
   2   0  -9    3.50    3.80
  -2   0   9   -1.90    3.80
   2   0  -9    0.30    3.50
  -1   0   9    1.20    3.50
   1   0  -9    7.20    3.50
   1   0  -9   -2.80    3.60
   1   0  -9   -3.80    2.70
   0   0  -9    2.10    2.90
   0   0   9    1.30    3.50
   0   0  -9    0.50    2.90
   0   0  -9    7.90    4.20
  -1   0  -9    4.80    4.40
  -1   0  -9   -2.40    2.70
   1   0   9   -2.70    3.40
  -2   0  -9    1.60    4.50
  -2   0  -9    1.80    3.40
   2   0   9    1.90    2.00
   2   0   9    2.30    3.70
  -3   0  -9    4.10    5.00
  -3   0  -9    0.00    3.40
   3   0   9    0.20    4.40
   3   0   9    4.90    4.30
   4   0   9    0.90    3.70
   4   0   9   -3.40    4.30
  -4   0  -9   -3.80    3.60
  -4   0  -9   -2.40    5.00
  -5   0  -9   -1.70    5.50
   5   0   9    2.60    5.30
  -5   0  -9    8.50    4.80
   5   0   9    2.20    4.40
  -6   0  -9    3.60    5.60
   6   0   9    6.00    5.50
   6   0   9   -2.40    4.10
  -6   0  -9   -0.20    3.90
   7   0   9   -1.30    4.50
   7   0   9   -2.40    5.40
  -7   0  -9   -2.60    7.80
   8   0   9   -3.40    5.60
  -8   0  -9    3.60    7.50
  -9   0  -9    5.10    7.90
   9   0   9   -2.60    6.30
  -9  -1   9   27.40    9.50
  -9   1   9    8.80    8.10
   9   1  -9   13.00    6.30
   9   1  -9    6.70    7.40
   8  -1  -9   16.50    6.80
  -8  -1   9   17.60    8.30
  -8   1   9    8.20    7.70
   8   1  -9   11.20    5.90
   8   1  -9    4.60    6.80
   7  -1  -9   -1.70    6.30
   7  -1  -9    2.90    5.10
  -7  -1   9   -9.00    6.10
   7   1  -9   -0.70    4.40
   7   1  -9    7.80    6.50
  -7   1   9    1.50    6.10
  -6  -1   9   30.30    7.60
   6  -1  -9   15.70    5.70
   6  -1  -9   36.00    7.60
   6   1  -9   20.90    5.50
   6   1  -9   28.50    6.70
  -6   1   9   20.30    6.50
   5  -1  -9   -2.80    3.20
   5  -1  -9    1.40    5.20
  -5  -1   9   -3.30    6.70
   5  -1  -9    3.40    4.50
   5   1  -9    2.90    4.00
  -5   1   9    3.80    5.40
   5   1  -9   -2.40    5.10
   5   1  -9    1.20    2.90
   5   1  -9    8.30    4.40
   4  -1  -9   -1.90    3.90
  -4  -1   9   12.80    6.40
   4  -1  -9    4.30    3.10
   4  -1  -9    1.80    4.80
   4   1  -9    2.90    4.70
   4   1  -9   -0.90    3.60
  -4   1   9    7.10    4.80
   4   1  -9    3.70    3.20
   3  -1  -9   24.80    4.40
   3  -1  -9   32.60    5.80
  -3  -1   9   34.10    6.40
   3  -1  -9   28.60    5.70
   3   1  -9   30.60    4.80
   3   1  -9   24.40    5.30
  -3   1   9   29.50    5.00
   3   1  -9   30.70    5.00
   2  -1  -9   21.00    4.90
   2  -1  -9   22.80    5.10
  -2  -1   9   10.30    5.10
   2  -1  -9   19.80    4.10
   2   1  -9   18.50    4.10
  -2   1   9   22.00    4.10
   2   1  -9   24.40    5.00
   2   1  -9   28.50    4.50
   1  -1  -9  158.58    7.80
   1  -1  -9  159.78    8.40
   1  -1  -9  169.98    9.00
  -1  -1   9  173.68    8.70
  -1   1   9  168.68    7.30
   1   1  -9  159.08    8.70
   1   1  -9  168.88    8.10
   1   1  -9  160.28    8.20
   0  -1  -9  108.59    7.90
   0  -1   9  115.79    7.60
   0   1   9  106.19    6.30
   0   1  -9   97.79    7.00
   0   1  -9  107.29    5.90
   0   1   9  110.69    6.10
   0   1  -9  117.29    7.80
  -1  -1  -9   28.30    5.50
  -1  -1  -9   35.20    6.00
   1  -1   9   11.10    4.20
  -1   1  -9   26.40    3.60
   1   1   9   24.70    3.70
  -1   1  -9   22.60    4.70
  -1   1  -9   19.00    4.60
   1   1   9   30.40    5.00
   2  -1   9   29.20    8.00
  -2  -1  -9   37.40    6.20
  -2  -1  -9   33.70    6.50
  -2   1  -9   42.20    6.80
   2   1   9   46.70    6.00
  -2   1  -9   43.70    6.60
  -2   1  -9   34.90    3.10
   2   1   9   31.30    3.50
  -3  -1  -9   90.69    8.90
   3  -1   9  109.09    8.10
   3  -1   9  105.69    8.00
  -3  -1  -9  107.79    8.20
  -3   1  -9  108.09    8.70
   3   1   9  103.79    3.70
   3   1   9  104.79    7.70
   3   1   9  100.49    7.70
   3   1   9   99.39    3.50
  -3   1  -9   98.19    7.90
  -4  -1  -9   17.30    4.60
  -4  -1  -9   17.80    6.40
   4  -1   9   18.60    4.80
   4  -1   9    6.80    4.80
  -4   1  -9   12.80    5.10
   4   1   9   25.40    6.30
  -4   1  -9   23.90    6.50
   4   1   9   23.00    5.40
   5  -1   9  105.59    9.70
  -5  -1  -9  114.49    8.80
   5  -1   9   90.59    8.80
  -5  -1  -9   96.09   10.50
  -5   1  -9  102.09   10.40
   5   1   9  119.59   11.50
   5   1   9  107.19    9.20
  -5   1  -9   92.29    8.20
  -6  -1  -9    0.90    5.90
   6  -1   9    1.60    4.90
   6  -1   9    2.80    4.70
  -6  -1  -9    3.20    3.90
   6   1   9   -2.70    5.10
   6   1   9   -1.10    4.40
  -6   1  -9   -5.50    3.10
  -6   1  -9   -2.20    5.40
   7  -1   9    5.80    5.50
   7   1   9  -10.00    4.70
  -7   1  -9    1.90    6.50
   7   1   9    3.40    4.90
   8  -1   9    8.90    6.80
  -8  -1  -9   -7.40    6.80
   8   1   9   10.80    7.10
  -8   1  -9   17.10    7.70
   8   1   9    1.40    5.30
   9  -1   9   -0.50    6.60
  -9  -1  -9    0.80    7.70
   9   1   9   -3.90    6.00
  -9   1  -9   16.90    8.60
   9  -2  -9   -0.60    6.50
  -9  -2   9    3.90    9.00
  -9   2   9   14.80    8.40
   9   2  -9    2.00    7.60
  -9   2   9    0.20    6.40
   9   2  -9    0.40    5.60
  -8  -2   9   -9.80    7.20
   8  -2  -9   -0.40    6.10
   8   2  -9    1.00    5.00
   8   2  -9    4.70    7.10
  -8   2   9    2.10    5.70
  -8   2   9   13.70    7.00
   7  -2  -9   20.50    6.50
  -7  -2   9    9.20    7.10
  -7   2   9    7.40    6.10
   7   2  -9   14.70    7.10
   7   2  -9   12.70    5.30
  -7   2   9   14.10    6.10
   6  -2  -9    7.00    3.30
  -6  -2   9    7.50    6.90
   6  -2  -9    8.60    5.80
   6   2  -9   10.80    4.20
   6   2  -9    4.60    2.90
   6   2  -9    4.00    6.00
   6   2  -9   13.70    4.40
  -6   2   9   19.60    5.80
   5  -2  -9    7.80    3.70
  -5  -2   9   -1.80    6.40
   5  -2  -9   11.00    5.50
   5   2  -9    8.30    4.30
  -5   2   9   15.00    5.10
   5   2  -9   14.00    6.30
   5   2  -9    3.60    3.90
   5   2  -9    6.60    3.70
  -4  -2   9   26.90    7.50
   4  -2  -9   32.00    6.30
   4  -2  -9   23.40    4.70
  -4   2   9   29.90    4.70
   4   2  -9   26.20    6.10
   4   2  -9   33.40    5.10
   4   2  -9   28.30    4.50
   4   2  -9   37.60    5.70
  -3  -2   9   24.30    7.00
   3  -2  -9   27.70    5.10
   3  -2  -9   29.60    6.20
  -3   2   9   27.30    5.30
  -3   2   9   32.90    3.90
   3   2  -9   27.60    4.50
   3   2  -9   19.60    5.30
   3   2  -9   21.80    4.50
   3   2  -9   24.50    5.00
  -2  -2   9   75.59    8.00
   2  -2  -9   61.39    6.90
   2  -2  -9   43.70    5.50
  -2   2   9   57.79    6.60
   2   2  -9   66.59    6.80
   2   2  -9   74.59    5.90
   2   2  -9   71.99    6.80
  -2   2   9   61.99    4.50
   1  -2  -9   83.19    7.60
  -1  -2   9   92.39    8.00
   1  -2  -9   73.29    6.60
   1   2  -9   93.39    6.50
  -1   2   9   78.19    5.20
   1   2  -9   75.99    6.10
  -1   2   9   84.99    6.50
   1   2  -9   94.79    7.30
   0  -2  -9   80.19    7.50
   0  -2  -9   74.39    6.90
   0  -2   9   73.29    7.40
   0   2  -9   66.09    6.30
   0   2  -9   68.49    7.00
   0   2   9   72.59    5.80
   0   2   9   78.19    5.70
   0   2  -9   70.29    5.30
  -1  -2  -9    0.10    4.40
   1  -2   9    0.20    4.20
  -1  -2  -9    3.10    4.00
   1   2   9    0.40    2.60
   1   2   9    4.10    3.30
  -1   2  -9    7.90    2.90
  -1   2  -9   -3.70    3.00
  -1   2  -9    2.90    4.00
   2  -2   9   29.10    6.00
  -2  -2  -9   16.40    4.30
  -2  -2  -9   21.40    6.00
  -2   2  -9   39.90    3.50
  -2   2  -9   33.30    5.80
   2   2   9   33.20    3.90
   2   2   9   22.10    4.80
  -2   2  -9   27.00    5.60
  -3  -2  -9    3.40    5.20
  -3  -2  -9    2.30    3.40
   3  -2   9    0.20    3.90
   3  -2   9    3.50    4.50
   3   2   9    2.50    2.40
  -3   2  -9   -0.60    4.50
   3   2   9    3.20    4.50
  -3   2  -9   -4.50    3.10
   3   2   9   -0.20    3.40
   4  -2   9   29.30    7.20
   4  -2   9   18.00    5.10
  -4  -2  -9   36.70    6.50
  -4  -2  -9   11.10    6.30
   4   2   9   23.60    2.60
   4   2   9   26.80    2.70
   4   2   9   17.20    5.30
  -4   2  -9   20.70    6.50
   4   2   9   31.10    6.20
  -4   2  -9   28.00    5.60
  -5  -2  -9   15.40    4.90
   5  -2   9   24.00    6.40
  -5  -2  -9   36.20    8.00
  -5   2  -9   15.90    6.50
   5   2   9   31.10    6.90
   5   2   9   35.50    6.40
  -5   2  -9   24.50    5.10
   6  -2   9   19.50    7.00
  -6  -2  -9   31.90    8.30
  -6  -2  -9   13.90    5.30
  -6   2  -9   34.40    8.30
   6   2   9   26.60    7.30
   6   2   9   29.80    6.30
  -6   2  -9   22.00    5.00
  -7  -2  -9   19.60   14.20
   7  -2   9   -1.40    5.20
   7   2   9    5.00    5.00
  -7   2  -9  -12.00    5.10
   7   2   9   -9.40    5.30
   8  -2   9   -5.00    5.10
  -8  -2  -9   -8.40    7.20
   8   2   9   -7.50    4.50
  -8   2  -9   -2.10    6.80
   8   2   9   -2.40    5.80
   9  -2   9    6.30    6.90
  -9  -2  -9   -0.10    8.90
  -9   2  -9    8.50    8.90
   9   2   9   -3.20    6.50
   9   2   9   -4.90    5.20
  -9  -3   9  -12.30    7.70
   9  -3  -9    5.30    6.70
  -9   3   9   -0.10    6.60
  -9   3   9    9.70    7.80
   9   3  -9  -11.10    7.00
   8  -3  -9    6.40    6.00
   8   3  -9   11.40    7.80
  -8   3   9    6.90    7.10
  -8   3   9    1.80    5.70
   8   3  -9    2.50    4.50
  -7  -3   9  -10.20    6.50
   7  -3  -9   -3.80    5.20
   7   3  -9    0.20    6.30
   7   3  -9    4.50    4.20
  -7   3   9    4.90    5.10
   6  -3  -9   20.20    4.30
  -6  -3   9    9.50    7.50
   6  -3  -9   29.30    6.90
  -6   3   9   32.00    5.00
   6   3  -9   19.40    4.30
  -6   3   9   17.10    6.90
   6   3  -9   35.40    5.60
   6   3  -9   28.10    7.30
   6   3  -9   32.50    4.80
   5  -3  -9   -5.70    4.30
   5  -3  -9    1.50    3.50
  -5  -3   9    3.90    7.30
  -5   3   9   11.00    6.10
   5   3  -9    3.40    4.20
  -5   3   9    9.80    6.10
   5   3  -9    1.30    3.70
   5   3  -9   -4.50    4.60
   5   3  -9    3.00    3.30
  -4  -3   9   -1.00    6.50
   4  -3  -9    1.90    4.80
   4  -3  -9    2.60    3.70
  -4   3   9    0.80    4.90
   4   3  -9    3.50    4.20
   4   3  -9   -0.10    5.10
   4   3  -9    3.40    3.20
  -4   3   9    0.50    1.70
   4   3  -9    3.10    3.70
  -3  -3   9   10.20    6.60
   3  -3  -9   27.30    5.10
   3  -3  -9   28.10    6.20
   3   3  -9   28.10    3.90
  -3   3   9   32.80    2.40
  -3   3   9   21.40    5.90
   3   3  -9   27.70    5.30
   3   3  -9   35.10    6.30
   3   3  -9   25.00    4.90
   2  -3  -9   32.60    6.20
  -2  -3   9   35.80    7.20
   2  -3  -9   32.60    3.30
   2   3  -9   24.40    4.10
  -2   3   9   40.40    3.40
   2   3  -9   39.60    5.40
   2   3  -9   41.90    6.70
   2   3  -9   35.00    5.90
  -2   3   9   30.60    5.80
   1  -3  -9   46.20    6.60
   1  -3  -9   69.19    7.90
   1   3  -9   58.29    6.50
   1   3  -9   45.40    6.20
  -1   3   9   50.29    4.10
   1   3  -9   48.40    6.00
   1   3  -9   43.00    5.00
  -1   3   9   60.89    6.50
   0  -3  -9  101.09    8.30
   0   3   9   92.59    6.50
   0   3  -9   88.99    6.70
   0   3  -9   93.79    6.40
   0   3   9   92.19    5.60
   0   3  -9   83.19    7.80
  -1  -3  -9   16.70    5.70
  -1  -3  -9   12.90    5.30
   1  -3   9    8.00    5.60
   1   3   9   12.70    3.70
  -1   3  -9   14.30    4.60
  -1   3  -9   13.70    3.50
   1   3   9   13.60    4.10
  -1   3  -9   13.90    4.90
  -2  -3  -9   37.00    6.90
   2  -3   9   16.50    5.20
  -2  -3  -9    9.90    5.40
  -2   3  -9   19.10    3.40
  -2   3  -9   17.40    5.10
  -2   3  -9   26.20    6.20
   2   3   9   21.80    5.00
   2   3   9   28.70    4.40
  -3  -3  -9   19.50    6.80
   3  -3   9   23.20    6.30
  -3  -3  -9   23.70    5.00
  -3   3  -9   14.10    5.70
   3   3   9   29.60    6.10
   3   3   9   39.50    4.50
   3   3   9   33.50    6.50
  -3   3  -9   23.80    5.20
  -4  -3  -9    9.50    6.50
   4  -3   9    0.90    5.50
  -4  -3  -9   -4.70    3.40
  -4   3  -9    3.00    4.50
  -4   3  -9    1.40    5.50
   4   3   9    5.80    5.20
   4   3   9    5.50    2.80
   5  -3   9    7.40    5.70
  -5  -3  -9   19.30    7.00
  -5  -3  -9    8.00    4.20
   5   3   9   13.10    4.60
   5   3   9   13.10    2.90
  -5   3  -9    6.90    5.80
   5   3   9    3.40    5.40
  -5   3  -9    9.30    4.70
   6  -3   9   35.40    7.90
  -6  -3  -9   45.40    6.70
  -6  -3  -9   62.79   10.00
  -6   3  -9   44.40    8.20
  -6   3  -9   37.20    6.40
   6   3   9   41.20    7.90
   6   3   9   70.09    8.70
   7  -3   9    7.20    6.20
   7   3   9   11.60    6.30
  -7   3  -9   19.00    7.90
   7   3   9    7.40    6.20
   8  -3   9   -9.10    4.90
  -8  -3  -9    5.50    8.00
   8   3   9   13.20    5.60
[truncated: 263,102 more chars]
