# Supplementary material for: Crystal structure and Hirshfeld surface analysis of 6-amino-8-phenyl-1,3,4,8-tetra­hydro-2H-pyrido[1,2-a]pyrimidine-7,9-dicarbo­nitrile
Source: Acta Crystallogr E Crystallogr Commun. 2021 Apr 9;77(Pt 5):512–5. doi: 10.1107/S2056989021003625 (PMC8100277; doi:10.1107/S2056989021003625)
Supplement: Supplementary file 2 [file e-77-00512-Isup2.hkl]

data_I                                                                          
_shelx_title ' T327 in P2(1)/c'                                                 
_shelx_refln_list_code          4                                               
_shelx_F_calc_maximum      258.86                                               
_exptl_crystal_F_000       584.00                                               
_reflns_d_resolution_high  0.7705                                               
                                                                                
loop_                                                                           
 _space_group_symop_operation_xyz                                               
 'x, y, z'                                                                      
 '-x, y+1/2, -z+1/2'                                                            
 '-x, -y, -z'                                                                   
 'x, -y-1/2, z-1/2'                                                             
                                                                                
_cell_length_a     8.2521                                                       
_cell_length_b    10.2774                                                       
_cell_length_c    16.2102                                                       
_cell_angle_alpha  90.000                                                       
_cell_angle_beta   92.070                                                       
_cell_angle_gamma  90.000                                                       
                                                                                
_shelx_F_squared_multiplier     1.000                                           
                                                                                
loop_                                                                           
 _refln_index_h                                                                 
 _refln_index_k                                                                 
 _refln_index_l                                                                 
 _refln_F_squared_calc                                                          
 _refln_F_squared_meas                                                          
 _refln_F_squared_sigma                                                         
 _refln_observed_status                                                         
   1   0   0       3177.93       2765.28        29.88 o                         
   2   0   0       9262.78       8770.07        76.39 o                         
   3   0   0        169.68        169.29        13.46 o                         
   4   0   0       1118.51       1211.54        28.60 o                         
   5   0   0        731.57        720.58        25.95 o                         
   6   0   0         30.74         54.40        16.98 o                         
   7   0   0        158.87        121.28        29.98 o                         
   8   0   0          7.80         75.89        26.44 o                         
   9   0   0        118.83         92.51        36.43 o                         
  10   0   0         10.79         -5.87        27.22 o                         
   1   1   0       1591.64       1450.12        10.15 o                         
   2   1   0       2464.31       2299.32        15.99 o                         
   3   1   0         32.55         35.73         8.34 o                         
   4   1   0          0.52         -7.29         7.29 o                         
   5   1   0         64.63         50.36        11.17 o                         
   6   1   0          3.64         21.59        14.87 o                         
   7   1   0          4.65         22.41        25.01 o                         
   8   1   0          5.71         11.83        13.61 o                         
   9   1   0         44.13         57.84        20.88 o                         
  10   1   0          0.32         41.48        18.79 o                         
   0   2   0       3332.97       3133.69        24.88 o                         
   1   2   0        128.37        175.02         6.57 o                         
   2   2   0       3219.14       3046.36        24.67 o                         
   3   2   0        155.37        179.64        10.89 o                         
   4   2   0        319.26        365.93        12.30 o                         
   5   2   0         33.91         32.08        10.17 o                         
   6   2   0         58.69         60.53        13.01 o                         
   7   2   0        181.45        167.07        21.83 o                         
   8   2   0         58.49         50.37        17.90 o                         
   9   2   0         24.32          5.85        15.42 o                         
  10   2   0          8.35        -12.67        18.20 o                         
   1   3   0       2043.97       1973.01        17.19 o                         
   2   3   0          7.52         11.45         5.24 o                         
   3   3   0        588.56        589.48        11.72 o                         
   4   3   0          1.19          8.49         6.65 o                         
   5   3   0         35.01         24.80         9.09 o                         
   6   3   0          0.01          7.00        13.12 o                         
   7   3   0        364.05        420.43        21.30 o                         
   8   3   0        178.82        141.17        17.89 o                         
   9   3   0          3.70         17.62        15.96 o                         
  10   3   0         15.36         19.19        21.34 o                         
   0   4   0       1248.39       1239.11        24.24 o                         
   1   4   0          5.87          3.41         6.62 o                         
   2   4   0       1365.49       1411.40        21.59 o                         
   3   4   0        467.82        459.89        12.75 o                         
   4   4   0          4.38          5.00         7.73 o                         
   5   4   0        103.52        103.98        10.65 o                         
   6   4   0        670.49        665.24        27.46 o                         
   7   4   0         29.24         14.40        13.56 o                         
   8   4   0        243.27        244.78        20.07 o                         
   9   4   0         18.35         40.91        16.81 o                         
  10   4   0          0.37         14.67        18.86 o                         
   1   5   0       1237.33       1282.69        18.81 o                         
   2   5   0        192.29        231.97        10.92 o                         
   3   5   0         63.62         53.33         8.37 o                         
   4   5   0          0.66         17.92         8.32 o                         
   5   5   0          1.49         12.88         9.70 o                         
   6   5   0       1648.37       1692.18        28.56 o                         
   7   5   0          0.79          9.79        13.48 o                         
   8   5   0        101.43        105.49        18.18 o                         
   9   5   0         40.12         66.88        18.25 o                         
   0   6   0         49.46         27.07        14.78 o                         
   1   6   0        122.17        124.95        10.22 o                         
   2   6   0          0.19          0.28         7.47 o                         
   3   6   0          3.17          3.33         8.68 o                         
   4   6   0         41.89         25.22         9.44 o                         
   5   6   0        236.14        262.55        18.64 o                         
   6   6   0         92.83         80.96        16.18 o                         
   7   6   0         18.30         10.48        13.55 o                         
   8   6   0          8.28         10.35        22.00 o                         
   9   6   0          1.66         16.50        18.49 o                         
   1   7   0         25.47         35.25        10.26 o                         
   2   7   0         23.41         35.64        11.43 o                         
   3   7   0         26.82         15.06        10.39 o                         
   4   7   0          4.97          7.05         9.88 o                         
   5   7   0        155.72        135.70        16.69 o                         
   6   7   0        103.59        105.78        14.87 o                         
   7   7   0         34.38          5.29        12.48 o                         
   8   7   0          0.59         -3.16        15.21 o                         
   9   7   0          0.45        -10.88        17.45 o                         
   0   8   0        542.36        504.10        34.88 o                         
   1   8   0        825.15        783.89        23.49 o                         
   2   8   0         53.72         51.98        12.93 o                         
   3   8   0         61.27         41.59        12.39 o                         
   4   8   0          0.81        -10.26        10.26 o                         
   5   8   0        108.37         93.21        14.47 o                         
   6   8   0          9.38        -12.68        12.68 o                         
   7   8   0          0.01         -3.38        12.43 o                         
   8   8   0          5.71         19.61        17.57 o                         
   1   9   0        570.25        558.43        21.59 o                         
   2   9   0        137.44        140.92        15.66 o                         
   3   9   0        115.36        120.84        13.93 o                         
   4   9   0          2.60          3.96        11.07 o                         
   5   9   0         65.63         46.97        13.55 o                         
   6   9   0         10.35         17.27        15.31 o                         
   7   9   0          0.61         14.09        15.98 o                         
   0  10   0          4.01        -14.66        24.63 o                         
   1  10   0          2.74         -5.24        12.62 o                         
   2  10   0          5.94         11.21        12.21 o                         
   3  10   0         20.16         17.04        12.48 o                         
   4  10   0          8.22         -8.38        12.47 o                         
   5  10   0          8.84          9.81        16.77 o                         
   6  10   0          1.70        -16.26        16.26 o                         
   7  10   0         62.38         75.20        20.29 o                         
   1  11   0          9.28         -1.76        14.49 o                         
   2  11   0          0.16         -9.61        17.28 o                         
   3  11   0         39.84         39.40        14.15 o                         
   4  11   0          0.68         17.25        17.11 o                         
   5  11   0          0.21        -10.47        17.09 o                         
   6  11   0         29.85         68.02        20.12 o                         
   0  12   0        166.30        212.92        27.79 o                         
   1  12   0         16.14         -3.47        14.98 o                         
   2  12   0         30.69          6.78        15.15 o                         
   3  12   0         23.36         38.07        19.92 o                         
   4  12   0          0.14         -4.72        19.20 o                         
   1  13   0          7.17         13.39        16.69 o                         
   2  13   0          9.43         30.16        21.40 o                         
 -10   1   1         13.40         42.40        20.47 o                         
  -9   1   1          8.15         13.52        16.21 o                         
  -8   1   1        168.35        197.95        29.18 o                         
  -7   1   1        124.98        114.57        19.51 o                         
  -6   1   1         63.30         49.79        17.81 o                         
  -5   1   1        233.34        233.45        16.29 o                         
  -4   1   1         88.95        101.18         9.79 o                         
  -3   1   1        735.90        752.42        15.19 o                         
  -2   1   1        423.87        364.85         7.34 o                         
  -1   1   1        727.54        541.60         5.72 o                         
   0   1   1        599.49        506.28         6.53 o                         
   1   1   1        905.58        835.76         6.45 o                         
   2   1   1       2011.18       2007.86        15.43 o                         
   3   1   1       1793.34       1871.36        21.31 o                         
   4   1   1         91.93        108.94        11.88 o                         
   5   1   1        231.45        246.84        15.53 o                         
   6   1   1        129.75        127.68        15.07 o                         
   7   1   1          2.87         16.33        12.77 o                         
   8   1   1         14.96         21.49        15.06 o                         
   9   1   1          6.83          6.81        15.18 o                         
  10   1   1         23.02         28.39        21.06 o                         
 -10   2   1          0.34          3.70        19.32 o                         
  -9   2   1         26.29         43.00        16.47 o                         
  -8   2   1        214.00        250.21        23.47 o                         
  -7   2   1        597.73        601.90        27.69 o                         
  -6   2   1        103.94        126.31        14.40 o                         
  -5   2   1        110.34        114.00        13.06 o                         
  -4   2   1        146.83        180.47        10.79 o                         
  -3   2   1          3.58          2.07         5.41 o                         
  -2   2   1       1112.04        998.56        10.43 o                         
  -1   2   1        697.54        728.55        13.68 o                         
   0   2   1       1416.86       1123.32         8.92 o                         
   1   2   1       1053.24        881.59         9.87 o                         
   2   2   1        157.82        159.27         7.16 o                         
   3   2   1       1353.36       1247.05        14.99 o                         
   4   2   1        284.05        303.16        11.71 o                         
   5   2   1        228.27        231.90        14.05 o                         
   6   2   1        188.00        179.67        15.26 o                         
   7   2   1         19.19         18.77        13.23 o                         
   8   2   1        246.33        293.70        21.37 o                         
   9   2   1          3.75        -10.54        16.29 o                         
  10   2   1          0.30        -10.44        17.15 o                         
 -10   3   1          3.26          6.75        19.74 o                         
  -9   3   1         41.68         65.04        17.57 o                         
  -8   3   1        173.48        144.31        27.48 o                         
  -7   3   1          8.83         34.88        14.08 o                         
  -6   3   1        239.25        246.26        27.06 o                         
  -5   3   1         50.57         41.45         9.43 o                         
  -4   3   1         17.18          6.48         6.54 o                         
  -3   3   1        259.74        255.48         8.46 o                         
  -2   3   1       5198.03       4859.50        33.21 o                         
  -1   3   1       1299.40       1374.30        12.67 o                         
   0   3   1       1673.24       1542.59        15.93 o                         
   1   3   1        759.91        790.52        12.92 o                         
   2   3   1       1047.45       1044.75        16.43 o                         
   3   3   1         73.46         98.66         7.48 o                         
   4   3   1         26.64         19.39         7.95 o                         
   5   3   1          0.61         -3.41         8.41 o                         
   6   3   1         21.09         30.60        12.65 o                         
   7   3   1       1076.23       1122.24        28.41 o                         
   8   3   1        181.10        220.54        18.86 o                         
   9   3   1         19.44         21.13        15.93 o                         
  10   3   1          0.71        -23.44        36.41 o                         
 -10   4   1          7.23         35.12        18.88 o                         
  -9   4   1         13.37         21.22        17.76 o                         
  -8   4   1         63.06         42.71        15.75 o                         
  -7   4   1        109.35        112.94        15.84 o                         
  -6   4   1         32.05         21.41        11.27 o                         
  -5   4   1          0.20          1.57         8.47 o                         
  -4   4   1         34.48         36.75         8.03 o                         
  -3   4   1        385.58        414.13        15.04 o                         
  -2   4   1          0.01          5.57         4.97 o                         
  -1   4   1        516.41        557.64        10.39 o                         
   0   4   1        482.85        485.97        13.34 o                         
   1   4   1        218.26        253.92         9.70 o                         
   2   4   1        229.41        268.98        12.23 o                         
   3   4   1         62.75         57.59         7.66 o                         
   4   4   1        285.23        286.87        11.69 o                         
   5   4   1         20.37         26.14         9.50 o                         
   6   4   1        138.74        137.77        15.39 o                         
   7   4   1         35.92          4.01        11.13 o                         
   8   4   1          1.89        -13.49        13.49 o                         
   9   4   1         19.74         -8.82        15.30 o                         
  10   4   1          4.48         -9.80        20.62 o                         
  -9   5   1          2.77         -2.08        19.88 o                         
  -8   5   1         45.10         61.98        16.74 o                         
  -7   5   1         50.33         31.76        14.06 o                         
  -6   5   1         26.34         45.81        11.85 o                         
  -5   5   1        122.30        140.98        12.37 o                         
  -4   5   1        146.91        145.02        10.43 o                         
  -3   5   1        533.04        495.67        12.94 o                         
  -2   5   1       1916.10       2013.96        20.04 o                         
  -1   5   1        157.49        144.07         9.12 o                         
   0   5   1        303.93        346.19        12.43 o                         
   1   5   1        438.56        485.97        12.98 o                         
   2   5   1          6.34         -2.05         7.06 o                         
   3   5   1        100.41        114.11         9.83 o                         
   4   5   1         27.38         28.47         8.88 o                         
   5   5   1        147.59        141.82        12.80 o                         
   6   5   1        186.24        177.87        15.19 o                         
   7   5   1        574.39        572.05        31.31 o                         
   8   5   1          0.24        -15.39        15.55 o                         
   9   5   1         33.45         22.62        16.75 o                         
  -9   6   1          4.53         14.21        25.36 o                         
  -8   6   1          0.51          6.60        17.26 o                         
  -7   6   1          1.34        -10.96        10.96 o                         
  -6   6   1        199.89        215.00        19.66 o                         
  -5   6   1        349.53        338.14        15.34 o                         
  -4   6   1        207.69        185.16        14.21 o                         
  -3   6   1         25.97         31.74         8.78 o                         
  -2   6   1        190.19        219.60        11.76 o                         
  -1   6   1        808.64        775.17        17.07 o                         
   0   6   1        367.45        422.71        14.81 o                         
   1   6   1         25.94         54.62         9.11 o                         
   2   6   1         10.06         21.75         8.49 o                         
   3   6   1         82.70        102.52        10.46 o                         
   4   6   1         26.07         32.27        10.23 o                         
   5   6   1         44.25         51.66        13.13 o                         
   6   6   1          6.04          3.40        11.00 o                         
   7   6   1         31.85         28.98        13.51 o                         
   8   6   1          0.19         13.25        13.75 o                         
   9   6   1         49.18         56.05        36.64 o                         
  -9   7   1         13.23         11.41        27.15 o                         
  -8   7   1          0.75         14.84        14.07 o                         
  -7   7   1          0.65        -11.16        11.16 o                         
  -6   7   1         26.72         30.73        11.18 o                         
  -5   7   1        302.00        289.03        16.80 o                         
  -4   7   1         57.84         34.34        11.50 o                         
  -3   7   1        214.73        224.44        18.32 o                         
  -2   7   1         59.42         65.43        10.26 o                         
  -1   7   1        192.01        204.05        13.99 o                         
   0   7   1         90.36         86.27        13.83 o                         
   1   7   1         70.75         96.89        11.63 o                         
   2   7   1        260.91        278.11        15.06 o                         
   3   7   1         21.23         24.30        10.24 o                         
   4   7   1         18.68          6.44        10.07 o                         
   5   7   1        127.75        133.55        13.63 o                         
   6   7   1        131.79        104.32        14.71 o                         
   7   7   1         38.57         60.94        16.27 o                         
   8   7   1         12.90         34.68        17.58 o                         
   9   7   1         16.23        -10.77        19.03 o                         
  -8   8   1         51.75         50.28        21.73 o                         
  -7   8   1         57.20         69.91        14.40 o                         
  -6   8   1          0.90         -7.74        12.60 o                         
  -5   8   1          0.05          7.89        11.53 o                         
  -4   8   1        126.54        100.84        14.56 o                         
  -3   8   1         76.20         60.12        14.37 o                         
  -2   8   1        479.98        508.48        22.62 o                         
  -1   8   1          4.22         12.93        11.17 o                         
   0   8   1          0.76          9.80        11.39 o                         
   1   8   1        897.47        846.90        27.82 o                         
   2   8   1        149.97        166.92        20.30 o                         
   3   8   1        115.57        108.96        16.99 o                         
   4   8   1        163.71        155.77        14.51 o                         
   5   8   1          1.70        -10.56        10.56 o                         
   6   8   1          6.84         18.63        12.49 o                         
   7   8   1          9.60         25.34        14.75 o                         
   8   8   1          3.94         40.53        17.13 o                         
  -7   9   1         27.09         -4.23        15.26 o                         
  -6   9   1         68.84         91.69        16.25 o                         
  -5   9   1         20.07        -15.97        18.00 o                         
  -4   9   1          1.89          2.81        13.21 o                         
  -3   9   1         29.06          5.30        10.63 o                         
  -2   9   1         11.62         20.95        18.50 o                         
  -1   9   1        389.23        375.40        19.38 o                         
   0   9   1         16.26         21.70        12.64 o                         
   1   9   1        201.56        255.29        17.18 o                         
   2   9   1        107.46        131.26        22.88 o                         
   3   9   1         17.76         16.89        12.73 o                         
   4   9   1         33.71         15.23        11.90 o                         
   5   9   1          1.09         14.67        12.96 o                         
   6   9   1          2.17         -5.53        12.76 o                         
   7   9   1          2.18          2.83        16.76 o                         
  -7  10   1          8.51          4.58        19.77 o                         
  -6  10   1          1.44          9.96        19.86 o                         
  -5  10   1         24.94         12.11        18.69 o                         
  -4  10   1          0.00          4.09        16.89 o                         
  -3  10   1          3.99        -10.29        13.44 o                         
  -2  10   1         55.52         39.38        12.86 o                         
  -1  10   1         10.19          8.69        15.50 o                         
   0  10   1          0.03        -13.03        13.03 o                         
   1  10   1         30.41         63.32        14.52 o                         
   2  10   1         13.96          2.51        12.89 o                         
   3  10   1          0.04        -12.66        12.66 o                         
   4  10   1         15.00          7.77        14.71 o                         
   5  10   1         23.91         20.25        13.82 o                         
   6  10   1          2.34         10.20        19.42 o                         
   7  10   1         98.30        126.12        28.90 o                         
  -6  11   1         12.29         23.11        23.12 o                         
  -5  11   1         34.12          7.65        17.60 o                         
  -4  11   1          2.46          7.77        16.94 o                         
  -3  11   1          1.37          2.90        12.16 o                         
  -2  11   1          3.35        -11.30        14.90 o                         
  -1  11   1          1.19        -11.51        13.71 o                         
   0  11   1          1.45        -13.61        13.61 o                         
   1  11   1          0.54         -8.01        14.53 o                         
   2  11   1          7.07         -0.36        16.69 o                         
   3  11   1         12.56          1.45        14.37 o                         
   4  11   1          9.72          3.28        13.65 o                         
   5  11   1         42.54         48.26        19.56 o                         
   6  11   1         23.68        -17.08        32.91 o                         
  -4  12   1         10.64         44.46        20.13 o                         
  -3  12   1        105.43        119.11        24.31 o                         
  -2  12   1          0.36          4.41        24.34 o                         
  -1  12   1         33.09         25.74        20.51 o                         
   0  12   1         72.05         71.30        17.47 o                         
   1  12   1          5.45         -8.10        15.39 o                         
   2  12   1          3.68         -2.95        16.25 o                         
   3  12   1         20.67          4.40        16.18 o                         
   4  12   1         31.89         33.71        20.57 o                         
  -2  13   1         21.05         54.98        22.51 o                         
  -1  13   1         52.10         41.53        17.52 o                         
   0  13   1         80.72         76.25        19.19 o                         
   1  13   1          6.18          8.12        17.78 o                         
   2  13   1          1.93          6.37        16.78 o                         
 -10   0   2        179.88        193.64        59.73 o                         
  -9   0   2         29.31         25.65        26.40 o                         
  -8   0   2        186.12        221.81        26.18 o                         
  -7   0   2          0.78          2.49        19.06 o                         
  -6   0   2          0.04         22.42        20.36 o                         
  -5   0   2        279.49        296.64        22.47 o                         
  -4   0   2        364.72        380.55        33.20 o                         
  -3   0   2       1888.66       1870.92        33.41 o                         
  -2   0   2       5573.14       4976.42        49.24 o                         
  -1   0   2       7640.68       7050.01        45.29 o                         
   0   0   2        231.09        308.50        17.12 o                         
   1   0   2        513.26        502.72        10.16 o                         
   2   0   2          4.77         13.31         5.10 o                         
   3   0   2          3.47         -3.27         4.89 o                         
   4   0   2        609.05        679.60        19.55 o                         
   5   0   2       2401.79       2570.38        46.02 o                         
   6   0   2         95.76        144.70        26.37 o                         
   7   0   2          4.24        -15.92        15.92 o                         
   8   0   2         94.96         44.83        46.27 o                         
   9   0   2        107.20        129.35        28.48 o                         
  10   0   2         30.67         42.66        26.61 o                         
 -10   1   2         66.34         95.09        22.00 o                         
  -9   1   2         24.06         29.88        16.54 o                         
  -8   1   2         93.15         58.55        19.12 o                         
  -7   1   2         14.46         35.19        13.58 o                         
  -6   1   2         85.64         63.96        14.10 o                         
  -5   1   2        601.51        599.97        35.00 o                         
  -4   1   2        795.77        929.86        18.59 o                         
  -3   1   2       2185.45       2248.65        27.12 o                         
  -2   1   2       3463.09       3414.65        23.25 o                         
  -1   1   2        137.07        122.75         3.61 o                         
   0   1   2       7824.94       7867.37        43.36 o                         
   1   1   2       2928.96       3053.87        17.58 o                         
   2   1   2        114.29        147.87         5.90 o                         
   3   1   2          7.00          6.45         4.32 o                         
   4   1   2        310.20        339.36        12.33 o                         
   5   1   2        766.45        847.68        19.19 o                         
   6   1   2        448.81        422.09        19.82 o                         
   7   1   2        308.76        348.44        28.36 o                         
   8   1   2         56.44         48.45        14.95 o                         
   9   1   2          8.29          8.99        18.00 o                         
  10   1   2          2.12         20.98        19.68 o                         
 -10   2   2         24.52         37.71        19.87 o                         
  -9   2   2        123.66        128.00        18.88 o                         
  -8   2   2          2.38         12.67        14.49 o                         
  -7   2   2         15.01         47.27        15.46 o                         
  -6   2   2        334.31        323.15        21.39 o                         
  -5   2   2          1.60         -6.35         9.28 o                         
  -4   2   2        904.32        938.35        19.98 o                         
  -3   2   2        100.86        124.66         7.08 o                         
  -2   2   2       3413.62       3209.06        21.93 o                         
  -1   2   2       3077.22       2871.94        30.84 o                         
   0   2   2       1916.41       1756.79        13.50 o                         
   1   2   2        321.90        369.16         8.86 o                         
   2   2   2        535.56        501.97        10.10 o                         
   3   2   2        670.99        567.88        12.03 o                         
   4   2   2        135.15        146.36         9.95 o                         
   5   2   2        341.54        376.49        14.31 o                         
   6   2   2         13.54         14.45        11.35 o                         
   7   2   2         70.70         85.25        14.47 o                         
   8   2   2         51.96         67.03        15.95 o                         
   9   2   2         40.70         28.74        15.99 o                         
  10   2   2          1.07        -16.11        16.11 o                         
 -10   3   2         29.79         48.49        20.58 o                         
  -9   3   2         26.52         -3.72        15.85 o                         
  -8   3   2         17.73         -8.11        13.80 o                         
  -7   3   2        324.00        345.70        20.15 o                         
  -6   3   2        382.19        402.68        19.81 o                         
  -5   3   2        216.84        228.51        16.32 o                         
  -4   3   2        912.68        877.38        15.21 o                         
  -3   3   2       1181.40       1122.73        13.48 o                         
  -2   3   2       1993.87       1824.28        17.50 o                         
  -1   3   2        426.80        428.24        10.71 o                         
   0   3   2       2310.20       2090.86        17.87 o                         
   1   3   2        670.66        585.43        11.50 o                         
   2   3   2        246.57        292.43        10.39 o                         
   3   3   2        418.70        458.58        12.91 o                         
   4   3   2          8.61          3.95         6.89 o                         
   5   3   2         75.33         72.17        10.24 o                         
   6   3   2        810.92        814.59        21.60 o                         
   7   3   2        133.67        104.44        16.92 o                         
   8   3   2        299.24        330.03        25.24 o                         
   9   3   2          0.55          3.52        20.65 o                         
  10   3   2          0.47         31.77        18.10 o                         
 -10   4   2         67.63        127.89        33.07 o                         
  -9   4   2         58.62         38.53        18.54 o                         
  -8   4   2         15.87         19.70        16.34 o                         
  -7   4   2        130.73        104.60        21.58 o                         
  -6   4   2         60.77         55.91        10.53 o                         
  -5   4   2          6.66          7.70         8.68 o                         
  -4   4   2        682.89        680.02        16.43 o                         
  -3   4   2         14.46         12.70         5.29 o                         
  -2   4   2       2284.09       2229.35        23.91 o                         
  -1   4   2       1371.51       1387.63        14.51 o                         
   0   4   2        117.02        124.23         8.31 o                         
   1   4   2       1360.19       1328.66        17.04 o                         
   2   4   2        908.88        824.90        14.67 o                         
   3   4   2       1288.24       1236.08        18.01 o                         
   4   4   2        577.21        595.96        15.24 o                         
   5   4   2         36.52         49.38        10.98 o                         
   6   4   2        397.20        376.53        19.48 o                         
   7   4   2         23.10         14.67        11.55 o                         
   8   4   2          3.38         10.36        15.05 o                         
   9   4   2         12.61         32.57        17.75 o                         
  10   4   2         42.03         28.20        19.40 o                         
  -9   5   2          9.10        -12.34        19.41 o                         
  -8   5   2         18.51         -8.33        17.48 o                         
  -7   5   2          1.22          8.23        12.23 o                         
  -6   5   2         18.08         26.93        10.47 o                         
  -5   5   2         48.32         31.73         9.66 o                         
  -4   5   2        475.45        434.44        11.31 o                         
  -3   5   2          1.01          4.65         7.85 o                         
  -2   5   2        212.77        261.14        13.20 o                         
  -1   5   2        457.25        422.14        10.66 o                         
   0   5   2        301.11        338.12        13.05 o                         
   1   5   2         75.20         50.09         8.39 o                         
   2   5   2         29.99         37.56         7.71 o                         
   3   5   2          7.87          5.74         7.98 o                         
   4   5   2         12.09         11.60         8.53 o                         
   5   5   2        550.03        567.49        20.44 o                         
   6   5   2         75.92         81.38        14.86 o                         
   7   5   2         85.43         68.70        14.75 o                         
   8   5   2         22.65         19.73        13.71 o                         
   9   5   2         18.70         29.49        20.26 o                         
  -9   6   2         28.66         58.54        18.25 o                         
  -8   6   2         16.50         31.53        21.14 o                         
  -7   6   2         20.42         26.87        11.42 o                         
  -6   6   2        241.91        256.81        15.92 o                         
  -5   6   2        559.76        532.12        24.23 o                         
  -4   6   2          3.39          7.86         9.64 o                         
  -3   6   2         14.76         12.19         9.96 o                         
  -2   6   2        519.25        469.99        13.59 o                         
  -1   6   2         18.48         22.61         8.63 o                         
   0   6   2       1343.12       1357.68        21.60 o                         
   1   6   2       1036.75        985.31        20.41 o                         
   2   6   2         13.91          9.99         8.40 o                         
   3   6   2        447.60        464.39        16.11 o                         
   4   6   2        834.06        794.06        20.91 o                         
   5   6   2        197.76        164.64        16.58 o                         
   6   6   2         68.70         72.47        13.87 o                         
   7   6   2         21.02         27.86        13.28 o                         
   8   6   2         38.15         23.60        14.47 o                         
   9   6   2         23.48         38.20        30.28 o                         
  -9   7   2          0.12        -19.06        19.06 o                         
  -8   7   2         38.48         -5.20        14.52 o                         
  -7   7   2         60.97         53.77        11.92 o                         
  -6   7   2         74.38         62.45        13.68 o                         
  -5   7   2         34.12          7.35        13.77 o                         
  -4   7   2         13.05         13.04        11.14 o                         
  -3   7   2         14.87         16.95        10.62 o                         
  -2   7   2        320.54        337.08        14.66 o                         
  -1   7   2         20.96         31.54         9.91 o                         
   0   7   2        188.10        216.94        13.75 o                         
   1   7   2          0.98         -4.66        10.05 o                         
   2   7   2          8.93         -4.85        10.84 o                         
   3   7   2         19.60         23.81        10.45 o                         
   4   7   2        113.18        117.97        15.78 o                         
   5   7   2        125.32        109.15        13.10 o                         
   6   7   2         14.82         42.19        12.86 o                         
   7   7   2         81.88         67.36        15.59 o                         
   8   7   2         41.11         33.37        16.10 o                         
   9   7   2          0.66        -20.64        20.64 o                         
  -8   8   2          3.84         32.91        20.87 o                         
  -7   8   2         13.43         23.05        13.82 o                         
  -6   8   2          8.34         18.99        18.55 o                         
  -5   8   2         77.46         74.32        12.84 o                         
  -4   8   2          0.00        -11.23        13.12 o                         
  -3   8   2          0.00          8.35        11.54 o                         
  -2   8   2          8.88         23.55        10.51 o                         
  -1   8   2          0.79          1.39        10.60 o                         
   0   8   2         10.54         15.58        12.17 o                         
   1   8   2         42.88         54.03        12.98 o                         
   2   8   2         82.04         87.36        13.64 o                         
   3   8   2        245.92        258.66        15.84 o                         
   4   8   2         77.66         78.78        12.50 o                         
   5   8   2          0.17          0.08        11.43 o                         
   6   8   2        143.60        115.35        17.77 o                         
   7   8   2          1.90         75.78        20.20 o                         
   8   8   2         14.21         -6.59        16.69 o                         
  -7   9   2         72.88        100.92        24.13 o                         
  -6   9   2          7.23         18.81        14.34 o                         
  -5   9   2          1.22          6.88        13.34 o                         
  -4   9   2        126.17        114.89        16.38 o                         
  -3   9   2        142.69        101.23        15.71 o                         
  -2   9   2        268.78        264.46        17.31 o                         
  -1   9   2        810.57        765.15        24.91 o                         
   0   9   2        231.84        216.96        16.54 o                         
   1   9   2         97.62        107.48        14.96 o                         
   2   9   2        732.23        718.99        26.96 o                         
   3   9   2         11.63         -4.68        11.86 o                         
   4   9   2        319.84        255.77        16.49 o                         
   5   9   2         18.93         17.96        13.40 o                         
   6   9   2          0.12         16.78        14.16 o                         
   7   9   2         23.60         12.06        19.63 o                         
  -7  10   2          4.06         -9.04        21.21 o                         
  -6  10   2          3.15         28.13        15.90 o                         
  -5  10   2          0.92         49.98        25.34 o                         
  -4  10   2         72.50         53.32        17.43 o                         
  -3  10   2          8.02         22.31        15.49 o                         
  -2  10   2        186.20        194.05        16.67 o                         
  -1  10   2         23.78          3.23        15.04 o                         
   0  10   2          7.72         24.44        13.51 o                         
   1  10   2         22.72         19.25        13.58 o                         
   2  10   2         26.18         29.69        14.19 o                         
   3  10   2         57.23         78.48        15.98 o                         
   4  10   2          4.56        -14.14        14.80 o                         
   5  10   2         14.51          5.56        14.57 o                         
   6  10   2          1.08         -5.25        14.87 o                         
  -5  11   2         92.99         86.86        18.81 o                         
  -4  11   2          7.10         12.94        18.47 o                         
  -3  11   2          1.35         24.98        23.02 o                         
  -2  11   2         40.44         24.64        16.29 o                         
  -1  11   2         17.58         20.53        16.20 o                         
   0  11   2          4.57        -13.81        13.81 o                         
   1  11   2          0.32         -3.90        14.59 o                         
   2  11   2         32.48         64.16        17.41 o                         
   3  11   2          5.53         -6.80        15.36 o                         
   4  11   2         21.42         12.15        15.12 o                         
   5  11   2         62.21         59.52        19.77 o                         
  -4  12   2         37.10         55.18        23.76 o                         
  -3  12   2         10.09          5.36        25.47 o                         
  -2  12   2         36.06         67.54        21.23 o                         
  -1  12   2         42.23         29.40        16.65 o                         
   0  12   2          0.07        -16.92        16.92 o                         
   1  12   2          0.02        -15.28        15.28 o                         
   2  12   2         67.14         55.58        18.64 o                         
   3  12   2         22.39         52.47        17.47 o                         
   4  12   2          3.70        -18.89        18.89 o                         
  -2  13   2          0.05         -6.83        19.96 o                         
  -1  13   2          2.87          1.43        22.48 o                         
   0  13   2          5.42         19.08        17.46 o                         
   1  13   2         17.22         24.30        18.02 o                         
   2  13   2          8.98         10.82        17.89 o                         
 -10   1   3        122.20        197.68        25.67 o                         
  -9   1   3          2.67         -0.92        16.90 o                         
  -8   1   3         59.62         52.68        16.61 o                         
  -7   1   3         22.52         14.27        13.47 o                         
  -6   1   3          4.49         -0.42        11.51 o                         
  -5   1   3        101.96        126.47        12.28 o                         
  -4   1   3          8.23          6.90         8.02 o                         
  -3   1   3         35.57         54.91         7.64 o                         
  -2   1   3       2577.66       2762.14        24.66 o                         
  -1   1   3       1399.27       1409.34        14.43 o                         
   0   1   3       2096.45       2174.43        13.51 o                         
   1   1   3       8349.54       8009.96        42.54 o                         
   2   1   3       2152.41       2008.98        14.44 o                         
   3   1   3          0.73         -3.37         3.66 o                         
   4   1   3         45.41         51.16         8.46 o                         
   5   1   3         49.30         73.31        12.30 o                         
   6   1   3          5.04         -3.45         9.07 o                         
   7   1   3         78.29         78.44        13.77 o                         
   8   1   3         44.26         42.37        13.96 o                         
   9   1   3        110.99        113.06        29.75 o                         
  10   1   3          3.43        -15.92        16.01 o                         
 -10   2   3         24.72         48.36        19.32 o                         
  -9   2   3         21.57         16.08        16.38 o                         
  -8   2   3         99.53         76.84        17.70 o                         
  -7   2   3         96.97         84.63        17.86 o                         
  -6   2   3         14.18          7.43        11.49 o                         
  -5   2   3         20.14          2.85         9.63 o                         
  -4   2   3        652.89        653.04        17.52 o                         
  -3   2   3        393.41        370.26         8.85 o                         
  -2   2   3       1263.65       1197.42        10.58 o                         
  -1   2   3       2847.78       2915.84        23.11 o                         
   0   2   3        575.90        579.24         8.48 o                         
   1   2   3        143.71        184.70         8.06 o                         
   2   2   3        283.72        311.46        12.29 o                         
   3   2   3       1129.36       1081.09        15.40 o                         
   4   2   3        408.24        387.89        11.58 o                         
   5   2   3         34.18         33.58         8.62 o                         
   6   2   3         58.47         50.40        11.31 o                         
   7   2   3         30.59         41.41        13.91 o                         
   8   2   3        130.56        123.90        16.74 o                         
   9   2   3          9.79         45.73        15.89 o                         
  10   2   3          3.75         22.65        16.56 o                         
 -10   3   3          2.81          2.83        19.51 o                         
  -9   3   3          2.12        -15.82        15.82 o                         
  -8   3   3          1.12          1.18        14.46 o                         
  -7   3   3        909.98        938.07        26.73 o                         
  -6   3   3        606.64        588.64        27.40 o                         
  -5   3   3        237.51        252.43        16.97 o                         
  -4   3   3        210.46        230.29        11.16 o                         
  -3   3   3        414.57        393.63         7.83 o                         
  -2   3   3       1045.77       1022.67        17.28 o                         
  -1   3   3        198.84        189.47         6.93 o                         
   0   3   3        752.17        786.97        10.50 o                         
   1   3   3       2138.29       2203.14        21.08 o                         
   2   3   3       1075.54       1142.49        15.59 o                         
   3   3   3       1520.07       1445.16        18.25 o                         
   4   3   3         40.25         23.21         6.91 o                         
   5   3   3         65.06         65.23        15.63 o                         
   6   3   3        179.83        173.69        15.08 o                         
   7   3   3        112.66        120.99        13.29 o                         
   8   3   3         40.06         22.36        14.94 o                         
   9   3   3         11.55        -13.92        16.36 o                         
  10   3   3          0.02         21.19        17.53 o                         
 -10   4   3         15.57         -2.73        17.72 o                         
  -9   4   3          0.97         41.13        24.57 o                         
  -8   4   3        104.08        156.10        22.76 o                         
  -7   4   3         92.65         96.85        16.45 o                         
  -6   4   3         74.25         65.62        12.77 o                         
  -5   4   3        137.95        120.55        10.41 o                         
  -4   4   3         62.25         70.25         7.79 o                         
  -3   4   3        561.42        502.36        10.98 o                         
  -2   4   3         99.43        155.71        10.09 o                         
  -1   4   3        362.44        373.56        10.32 o                         
   0   4   3         39.06         34.68         6.83 o                         
   1   4   3        544.02        488.93        12.07 o                         
   2   4   3       1245.54       1209.58        18.51 o                         
   3   4   3         56.80         68.86         8.70 o                         
   4   4   3          3.16         12.94         7.49 o                         
   5   4   3          2.80         13.70        10.32 o                         
   6   4   3         77.71         72.78        12.84 o                         
   7   4   3         57.99         51.48        12.50 o                         
   8   4   3        163.30        167.62        24.38 o                         
   9   4   3          2.21         17.24        35.43 o                         
  10   4   3          1.15         -3.84        16.80 o                         
  -9   5   3          0.24         17.97        16.62 o                         
  -8   5   3         74.67         84.38        16.92 o                         
  -7   5   3        127.05        124.72        13.70 o                         
  -6   5   3        299.41        318.74        17.08 o                         
  -5   5   3        703.51        735.56        17.53 o                         
  -4   5   3        676.38        664.96        19.95 o                         
  -3   5   3        506.20        492.48        13.34 o                         
  -2   5   3         27.05         28.44         7.69 o                         
  -1   5   3         72.29         95.66         7.91 o                         
   0   5   3        180.92        224.32        10.92 o                         
   1   5   3          0.56          1.72         8.04 o                         
   2   5   3        154.14        170.32        10.04 o                         
   3   5   3       1213.76       1165.71        19.77 o                         
   4   5   3         90.90         90.78        10.53 o                         
   5   5   3        632.12        649.29        23.78 o                         
   6   5   3        151.54        189.80        24.16 o                         
   7   5   3         72.45         68.92        14.70 o                         
   8   5   3         24.73         30.81        13.94 o                         
   9   5   3          3.53         -5.50        17.52 o                         
  -9   6   3          2.13        -11.66        17.36 o                         
  -8   6   3         19.08         48.49        24.12 o                         
  -7   6   3          0.00         10.22        10.72 o                         
  -6   6   3         54.50         42.54        12.41 o                         
  -5   6   3        206.80        227.13        15.35 o                         
  -4   6   3          5.04         18.34         9.80 o                         
  -3   6   3          0.01          3.54        10.81 o                         
  -2   6   3         58.59         63.85        10.73 o                         
  -1   6   3          0.01          1.92         7.89 o                         
   0   6   3         82.74         87.48        13.32 o                         
   1   6   3         39.16         29.16         9.24 o                         
   2   6   3         83.09         71.89        10.94 o                         
   3   6   3          3.18         10.37         9.72 o                         
   4   6   3         62.20         58.41        11.62 o                         
   5   6   3         54.88         79.47        11.69 o                         
   6   6   3        646.91        694.60        23.80 o                         
   7   6   3         84.74         70.19        14.93 o                         
   8   6   3          1.73         -6.39        14.65 o                         
   9   6   3          2.71         11.39        31.99 o                         
  -9   7   3         24.34         49.60        23.05 o                         
  -8   7   3          0.15        -12.89        12.89 o                         
  -7   7   3          7.39         -4.59        12.05 o                         
  -6   7   3         17.95         26.02        13.11 o                         
  -5   7   3         80.30         62.77        12.40 o                         
  -4   7   3         99.23         87.69        12.27 o                         
  -3   7   3         11.14         14.69        10.47 o                         
  -2   7   3         10.01          8.79        10.36 o                         
  -1   7   3        317.23        331.43        19.18 o                         
   0   7   3         27.30         32.72        10.64 o                         
   1   7   3         16.68         26.97        11.46 o                         
   2   7   3        137.57        161.31        19.59 o                         
   3   7   3         12.73         32.40        11.92 o                         
   4   7   3         63.27         86.61        13.26 o                         
   5   7   3        701.57        691.48        26.65 o                         
   6   7   3         23.89         14.78        13.57 o                         
   7   7   3         32.54         25.08        18.57 o                         
   8   7   3          0.64         29.89        15.98 o                         
  -8   8   3          0.03         -0.98        17.42 o                         
  -7   8   3         67.49         80.70        18.69 o                         
  -6   8   3         21.40          4.26        12.48 o                         
  -5   8   3          1.23          9.82        11.43 o                         
  -4   8   3         97.78         88.48        21.85 o                         
  -3   8   3        229.39        221.02        15.29 o                         
  -2   8   3         31.08         34.00        13.89 o                         
  -1   8   3        232.16        234.89        15.88 o                         
   0   8   3        963.32        942.54        23.60 o                         
   1   8   3        554.55        528.71        21.28 o                         
   2   8   3          3.26         -0.82        12.36 o                         
   3   8   3        194.94        183.12        15.64 o                         
   4   8   3        197.33        222.82        16.93 o                         
   5   8   3         95.42         97.03        14.40 o                         
   6   8   3          0.03        -15.76        16.93 o                         
   7   8   3         63.63         90.52        27.31 o                         
   8   8   3         12.79          9.47        19.33 o                         
  -7   9   3          0.71         -5.90        17.50 o                         
  -6   9   3          3.36          8.74        16.59 o                         
  -5   9   3          1.11          9.76        12.66 o                         
  -4   9   3         32.94         37.17        12.34 o                         
  -3   9   3         49.25         25.47        14.62 o                         
  -2   9   3         32.33         43.16        14.48 o                         
  -1   9   3         50.36         68.64        13.19 o                         
   0   9   3        106.58        106.91        14.59 o                         
   1   9   3         35.25         43.34        15.17 o                         
   2   9   3        647.77        690.65        25.86 o                         
   3   9   3         23.35          4.65        12.63 o                         
   4   9   3          0.34          0.45        12.76 o                         
   5   9   3          0.18        -10.99        14.47 o                         
   6   9   3         27.46         40.84        24.51 o                         
   7   9   3         37.66         28.14        17.79 o                         
  -6  10   3         27.99         11.24        20.61 o                         
  -5  10   3         17.30         22.87        14.49 o                         
  -4  10   3         26.30          1.59        14.55 o                         
  -3  10   3        125.12         97.44        17.00 o                         
  -2  10   3         61.68         33.47        19.23 o                         
  -1  10   3         19.56         -3.17        19.78 o                         
   0  10   3         71.81         74.83        15.42 o                         
   1  10   3         42.79         52.26        14.90 o                         
   2  10   3          0.00         10.53        13.59 o                         
   3  10   3         60.89         54.13        15.79 o                         
   4  10   3          8.21         34.80        16.69 o                         
   5  10   3          0.13         10.44        16.12 o                         
   6  10   3          0.09        -17.28        17.54 o                         
  -5  11   3         10.41         15.50        20.06 o                         
  -4  11   3         42.17         52.77        17.32 o                         
  -3  11   3         16.72         21.26        16.23 o                         
  -2  11   3         17.89         11.74        18.29 o                         
  -1  11   3         15.58         14.58        13.78 o                         
   0  11   3          3.21         18.13        20.35 o                         
   1  11   3          4.04         15.49        14.74 o                         
   2  11   3          5.66         24.78        15.15 o                         
   3  11   3          1.01          2.63        15.42 o                         
   4  11   3          0.04        -15.04        15.04 o                         
   5  11   3         71.31         98.29        18.59 o                         
  -4  12   3          2.76         39.97        23.69 o                         
  -3  12   3          0.25         -8.73        21.10 o                         
  -2  12   3          0.93          5.37        29.76 o                         
  -1  12   3          9.22          0.12        14.97 o                         
   0  12   3         16.46          8.59        15.49 o                         
   1  12   3         61.40         73.11        17.77 o                         
   2  12   3          0.03          4.94        16.32 o                         
   3  12   3          7.88          6.08        17.53 o                         
   4  12   3          6.20          3.17        17.65 o                         
  -1  13   3         26.18          6.19        21.21 o                         
   0  13   3         52.50         25.10        19.38 o                         
   1  13   3          5.29          9.00        17.97 o                         
 -10   0   4         38.77         28.41        31.30 o                         
  -9   0   4        120.31         81.37        44.55 o                         
  -8   0   4          0.00         11.05        19.83 o                         
  -7   0   4          0.04         19.90        19.39 o                         
  -6   0   4         13.38         32.13        17.86 o                         
  -5   0   4         17.32         22.80        14.58 o                         
  -4   0   4       2482.76       2682.15        56.94 o                         
  -3   0   4       1647.17       1928.70        34.46 o                         
  -2   0   4        750.74        670.58        17.01 o                         
  -1   0   4       3652.24       3551.19        34.61 o                         
   0   0   4      17215.24      17321.58       117.53 o                         
   1   0   4      67007.86      76210.84       683.29 o                         
   2   0   4       4182.86       4188.40        55.82 o                         
   3   0   4       1439.70       1433.93        31.59 o                         
   4   0   4       1645.96       1521.73        24.06 o                         
   5   0   4        879.53        902.25        31.01 o                         
   6   0   4          0.61         10.12        18.32 o                         
   7   0   4         22.47          2.18        16.06 o                         
   8   0   4        133.16         99.83        21.72 o                         
   9   0   4          1.84          3.86        28.79 o                         
  10   0   4         33.45         25.94        35.32 o                         
 -10   1   4          8.77         18.85        22.98 o                         
  -9   1   4          0.75         -3.88        16.74 o                         
  -8   1   4         16.44         25.77        16.26 o                         
  -7   1   4        210.32        178.33        17.04 o                         
  -6   1   4        141.55        119.36        14.59 o                         
  -5   1   4         48.65         35.32        10.66 o                         
  -4   1   4        635.77        707.02        18.78 o                         
  -3   1   4         22.49         14.07         6.11 o                         
  -2   1   4        344.26        289.60         8.16 o                         
  -1   1   4        465.88        377.82         8.45 o                         
   0   1   4       1744.12       1680.52        14.58 o                         
   1   1   4       1178.68       1115.28        10.95 o                         
   2   1   4        385.50        352.84        13.42 o                         
   3   1   4         15.22         34.63         5.01 o                         
   4   1   4        280.70        304.35         8.32 o                         
   5   1   4        140.44        155.00        10.25 o                         
   6   1   4         88.24         91.41        10.84 o                         
   7   1   4          4.48         17.96        10.22 o                         
   8   1   4         14.03         40.23        16.68 o                         
   9   1   4         31.08         22.79        17.19 o                         
  10   1   4          7.50        -10.87        22.85 o                         
 -10   2   4         90.80        110.47        23.67 o                         
  -9   2   4         11.36         -2.46        16.94 o                         
  -8   2   4         40.56         38.58        22.17 o                         
  -7   2   4          2.45         -3.53        16.65 o                         
  -6   2   4        124.53        113.64        15.40 o                         
  -5   2   4         18.51         43.10        13.83 o                         
  -4   2   4         25.54         30.30         6.05 o                         
  -3   2   4         12.43         31.51         5.90 o                         
  -2   2   4        243.60        238.14         7.79 o                         
  -1   2   4         11.08          7.81         3.78 o                         
   0   2   4        435.72        470.61         8.79 o                         
   1   2   4          3.75         -2.09         5.36 o                         
   2   2   4        378.38        359.23         8.44 o                         
   3   2   4       1329.90       1423.79        16.02 o                         
   4   2   4        686.87        599.68        12.86 o                         
   5   2   4        147.34        148.70        18.02 o                         
   6   2   4        108.28        105.76        11.51 o                         
   7   2   4        142.35        157.91        15.07 o                         
   8   2   4         17.33          2.40        14.31 o                         
   9   2   4         28.31         15.90        15.56 o                         
  10   2   4          0.00         30.10        25.61 o                         
 -10   3   4          0.09         28.96        19.13 o                         
  -9   3   4          4.12         -4.53        16.59 o                         
  -8   3   4         10.27          3.80        15.54 o                         
  -7   3   4        122.41        127.76        17.21 o                         
  -6   3   4        428.25        449.10        23.30 o                         
  -5   3   4         55.93         43.84         8.39 o                         
  -4   3   4       1237.95       1237.25        20.10 o                         
  -3   3   4        148.21        138.69         6.02 o                         
  -2   3   4       2647.46       2577.88        28.48 o                         
  -1   3   4       1639.19       1645.78        14.79 o                         
   0   3   4        685.79        606.69        10.57 o                         
   1   3   4        512.46        501.04        12.36 o                         
   2   3   4         47.16         57.26         6.92 o                         
   3   3   4        237.19        290.61        10.69 o                         
   4   3   4          0.21         -2.21         6.58 o                         
   5   3   4          6.16         -8.83         8.83 o                         
   6   3   4          4.44         13.23        10.91 o                         
   7   3   4          0.00          5.85        10.91 o                         
   8   3   4         12.68         29.80        14.14 o                         
   9   3   4         30.48         58.91        17.19 o                         
  10   3   4          0.23          1.55        18.32 o                         
 -10   4   4          0.42          9.97        18.51 o                         
  -9   4   4          6.08         16.34        16.54 o                         
  -8   4   4          0.25          5.99        16.74 o                         
  -7   4   4        130.21        181.70        23.68 o                         
  -6   4   4        329.33        325.76        18.06 o                         
  -5   4   4         18.58         31.25         8.72 o                         
  -4   4   4          0.34         -6.86         6.86 o                         
  -3   4   4         51.55         59.56         9.21 o                         
  -2   4   4         30.91         44.79        10.03 o                         
  -1   4   4       1305.39       1306.33        12.75 o                         
   0   4   4         56.11         56.38         9.24 o                         
   1   4   4         58.21         77.19         8.29 o                         
   2   4   4        276.75        346.30        11.76 o                         
   3   4   4        530.28        497.32        14.49 o                         
   4   4   4         29.67         31.31         8.52 o                         
   5   4   4          6.92          9.46         9.63 o                         
   6   4   4          5.75         13.08        11.25 o                         
   7   4   4        232.46        254.89        19.91 o                         
   8   4   4         98.82         85.99        15.32 o                         
   9   4   4        121.16        101.36        18.43 o                         
  -9   5   4          5.37          8.88        17.42 o                         
  -8   5   4         24.36         54.35        16.39 o                         
  -7   5   4        100.26        104.30        13.04 o                         
  -6   5   4         30.49         36.34         9.72 o                         
  -5   5   4       1743.81       1830.26        43.33 o                         
  -4   5   4         29.31         26.26         7.03 o                         
  -3   5   4          5.03          6.96         9.34 o                         
  -2   5   4        113.66        120.07        11.32 o                         
  -1   5   4        421.89        480.82         9.89 o                         
   0   5   4        414.66        421.33        13.12 o                         
   1   5   4         17.66         -2.99         7.56 o                         
   2   5   4        513.19        496.63        14.93 o                         
   3   5   4        233.45        250.27        12.68 o                         
   4   5   4        282.26        291.35        13.83 o                         
   5   5   4         51.04         72.79        11.15 o                         
   6   5   4         74.86         64.71        12.97 o                         
   7   5   4        341.59        359.45        21.60 o                         
   8   5   4         77.44         64.60        17.14 o                         
   9   5   4          6.79          7.89        16.61 o                         
  -9   6   4         45.44         36.82        20.21 o                         
  -8   6   4          1.26        -13.23        13.23 o                         
  -7   6   4        136.88        138.25        15.67 o                         
  -6   6   4        152.01        165.03        14.25 o                         
  -5   6   4          4.32         21.15        10.56 o                         
  -4   6   4         14.56         23.44        12.74 o                         
  -3   6   4          7.25         23.98        12.44 o                         
  -2   6   4         52.40         60.47         8.05 o                         
  -1   6   4          0.57          6.09         7.92 o                         
   0   6   4        518.42        483.07        15.33 o                         
   1   6   4        410.56        406.48        18.21 o                         
   2   6   4         12.41          3.79        10.03 o                         
   3   6   4          5.52         21.93         9.57 o                         
   4   6   4         36.03         58.82        12.21 o                         
   5   6   4         64.22         57.62        11.42 o                         
   6   6   4         49.82         26.90        13.01 o                         
   7   6   4         15.45         -0.88        13.21 o                         
   8   6   4         57.98         48.47        17.30 o                         
   9   6   4         50.82         18.72        16.30 o                         
  -8   7   4         12.34         16.63        13.13 o                         
  -7   7   4          7.67          4.84        11.96 o                         
  -6   7   4          8.78         -5.13        16.49 o                         
  -5   7   4         26.07         -6.61        21.98 o                         
  -4   7   4          1.37        -12.83        12.83 o                         
  -3   7   4         55.03         49.00        10.12 o                         
  -2   7   4          7.96         24.29        10.85 o                         
  -1   7   4        308.83        334.55        17.58 o                         
   0   7   4         51.86         40.81        10.78 o                         
   1   7   4         15.25          0.86        10.17 o                         
   2   7   4        326.95        365.48        19.92 o                         
   3   7   4        359.81        348.06        16.43 o                         
   4   7   4          0.13          0.53        10.65 o                         
   5   7   4          4.73          4.43        11.93 o                         
   6   7   4        204.66        195.79        35.20 o                         
   7   7   4         62.59         50.70        19.95 o                         
   8   7   4         19.53         24.52        17.59 o                         
  -8   8   4          5.35          3.28        17.13 o                         
  -7   8   4          1.66          2.61        16.14 o                         
  -6   8   4          4.74         13.13        25.19 o                         
  -5   8   4        125.42        136.80        19.90 o                         
  -4   8   4         28.00         28.09         9.83 o                         
  -3   8   4         25.62         34.19        11.41 o                         
  -2   8   4          0.99         -4.23        12.43 o                         
  -1   8   4        247.47        267.96        15.44 o                         
   0   8   4        704.20        722.33        24.23 o                         
   1   8   4        298.53        324.07        17.84 o                         
   2   8   4        754.50        817.82        29.17 o                         
   3   8   4         13.78         37.79        17.34 o                         
   4   8   4         23.56         29.09        12.69 o                         
   5   8   4         17.73          7.18        12.03 o                         
   6   8   4          2.06         -9.17        16.38 o                         
   7   8   4          1.39         35.44        18.37 o                         
   8   8   4          2.37         46.48        17.89 o                         
  -7   9   4          4.53        -13.15        17.71 o                         
  -6   9   4          1.05         -8.48        15.94 o                         
  -5   9   4          7.22        -15.67        15.67 o                         
  -4   9   4         18.97        -15.63        15.63 o                         
  -3   9   4         17.24         30.36        12.19 o                         
  -2   9   4          1.16          2.29        12.88 o                         
  -1   9   4        185.14        193.29        15.04 o                         
   0   9   4        442.54        480.00        24.50 o                         
   1   9   4        338.58        356.71        19.60 o                         
   2   9   4         90.11        105.94        15.81 o                         
   3   9   4        450.70        547.77        23.04 o                         
   4   9   4         82.42        110.08        16.13 o                         
   5   9   4          0.21        -17.41        17.55 o                         
   6   9   4          2.33         -9.62        17.63 o                         
   7   9   4          6.04         -8.08        18.73 o                         
  -6  10   4         71.84         95.11        24.12 o                         
  -5  10   4          1.33         21.13        19.56 o                         
  -4  10   4         11.56         33.87        19.33 o                         
  -3  10   4          0.01          4.67        13.59 o                         
  -2  10   4         27.22         19.34        15.12 o                         
  -1  10   4         91.91         84.61        14.39 o                         
   0  10   4         18.91         29.58        14.52 o                         
   1  10   4         55.02         48.30        19.24 o                         
   2  10   4          0.03          7.97        14.09 o                         
   3  10   4          4.22         31.68        15.41 o                         
   4  10   4         12.70         10.01        15.59 o                         
   5  10   4         59.00         40.48        16.61 o                         
   6  10   4          0.03         17.79        17.57 o                         
  -5  11   4         49.30         29.50        22.69 o                         
  -4  11   4          8.51        -13.93        20.40 o                         
  -3  11   4          1.73        -10.61        14.69 o                         
  -2  11   4          0.39        -17.11        17.11 o                         
  -1  11   4          1.26         -3.45        17.17 o                         
   0  11   4         16.06         -8.37        14.18 o                         
   1  11   4         40.62         53.57        16.42 o                         
   2  11   4         19.62         10.55        15.44 o                         
   3  11   4        160.58        178.04        27.68 o                         
   4  11   4          1.27          2.39        16.39 o                         
   5  11   4         17.40         22.79        17.38 o                         
  -4  12   4          0.00          2.27        22.68 o                         
  -3  12   4          1.38         69.69        24.10 o                         
  -2  12   4          6.97        -25.16        25.16 o                         
  -1  12   4          1.74        -27.09        27.09 o                         
   0  12   4         26.61         37.15        16.21 o                         
   1  12   4         19.55         22.08        16.93 o                         
   2  12   4         33.46         21.11        17.15 o                         
   3  12   4         28.08         14.05        21.87 o                         
   4  12   4         54.11         67.20        23.36 o                         
  -1  13   4          0.83        -19.64        19.64 o                         
   0  13   4          0.35         -4.83        20.43 o                         
   1  13   4          0.40         15.61        24.11 o                         
 -10   1   5          8.73         -2.30        29.56 o                         
  -9   1   5        102.25        111.56        36.66 o                         
  -8   1   5         11.32          6.98        17.31 o                         
  -7   1   5         47.80         32.97        14.92 o                         
  -6   1   5        110.07        111.91        15.81 o                         
  -5   1   5        138.81        136.20        14.59 o                         
  -4   1   5         53.02         47.52         8.15 o                         
  -3   1   5        365.11        359.13        10.21 o                         
  -2   1   5       1823.65       1754.85        21.94 o                         
  -1   1   5        496.15        500.75        10.52 o                         
   0   1   5       1079.71       1089.65        17.06 o                         
   1   1   5       1499.04       1470.37        14.22 o                         
   2   1   5       1529.33       1585.83        15.94 o                         
   3   1   5        373.76        375.60         8.72 o                         
   4   1   5        352.19        338.46         9.08 o                         
   5   1   5        193.99        223.81        13.05 o                         
   6   1   5         24.66         31.02         9.10 o                         
   7   1   5          4.30         11.41         9.47 o                         
   8   1   5         82.25         89.35        17.85 o                         
   9   1   5         37.35         52.95        18.22 o                         
  10   1   5          6.77         18.86        25.05 o                         
 -10   2   5         46.90         60.21        22.95 o                         
  -9   2   5         64.02         46.81        21.92 o                         
  -8   2   5         22.71         11.97        14.09 o                         
  -7   2   5        138.77        156.79        18.64 o                         
  -6   2   5         56.98         16.78        13.30 o                         
  -5   2   5          0.52         13.19        13.42 o                         
  -4   2   5        446.69        457.45        12.10 o                         
  -3   2   5         74.94         69.04         5.86 o                         
  -2   2   5       1427.52       1366.83        14.14 o                         
  -1   2   5        154.88        145.06         6.05 o                         
   0   2   5         97.63        102.58         7.29 o                         
   1   2   5         20.49         18.77         5.95 o                         
   2   2   5         36.86         30.17         5.57 o                         
   3   2   5        580.07        550.64        11.08 o                         
   4   2   5         47.43         35.29         5.69 o                         
   5   2   5        186.53        192.71        13.96 o                         
   6   2   5         69.34         55.62        20.16 o                         
   7   2   5         54.17         52.20        12.23 o                         
   8   2   5          0.84         -0.18        11.13 o                         
   9   2   5        112.59         70.18        19.24 o                         
  10   2   5          2.91         36.75        25.88 o                         
 -10   3   5          4.41         31.24        22.56 o                         
  -9   3   5         16.14        -15.70        15.70 o                         
  -8   3   5          3.41         13.05        14.83 o                         
  -7   3   5        183.42        150.49        18.27 o                         
  -6   3   5          6.39         -4.80        11.39 o                         
  -5   3   5          2.25         -3.32         8.59 o                         
  -4   3   5        870.17        857.13        19.64 o                         
  -3   3   5        681.03        646.26        14.27 o                         
  -2   3   5        193.08        208.81        10.74 o                         
  -1   3   5       1562.09       1478.56        16.47 o                         
   0   3   5          6.73          2.46         6.02 o                         
   1   3   5         13.63         16.06         8.99 o                         
   2   3   5        149.70        170.24         9.02 o                         
   3   3   5        313.84        368.78        14.70 o                         
   4   3   5          0.76         -0.30         7.20 o                         
   5   3   5          2.33         -7.87         7.87 o                         
   6   3   5         10.79          3.22         9.90 o                         
   7   3   5         11.72         12.70        10.38 o                         
   8   3   5        385.24        429.52        19.15 o                         
   9   3   5        170.80        172.37        30.14 o                         
  10   3   5          0.06         -3.33        24.58 o                         
  -9   4   5         15.31         12.97        18.27 o                         
  -8   4   5         58.16         42.34        15.50 o                         
  -7   4   5         29.73         28.28        19.57 o                         
  -6   4   5        310.18        339.17        20.95 o                         
  -5   4   5         16.30         -0.36        10.12 o                         
  -4   4   5        152.59        117.72        14.75 o                         
  -3   4   5        851.60        830.98        22.67 o                         
  -2   4   5         23.06         18.08         9.47 o                         
  -1   4   5        124.18        143.18         6.99 o                         
   0   4   5        555.44        578.54        13.84 o                         
   1   4   5          7.20          9.16         7.10 o                         
   2   4   5        143.30        166.53        10.36 o                         
   3   4   5         91.09        112.27        10.11 o                         
   4   4   5          0.05          5.35         8.17 o                         
   5   4   5          8.18         11.04         9.27 o                         
   6   4   5         47.17         42.47        12.25 o                         
   7   4   5         46.87         72.78        13.17 o                         
   8   4   5        239.67        293.82        20.34 o                         
   9   4   5          8.81         13.53        16.44 o                         
  -9   5   5          2.81         -3.72        19.84 o                         
  -8   5   5          2.76        -13.22        13.84 o                         
  -7   5   5          8.77         12.02        10.73 o                         
  -6   5   5          0.00          2.37         8.99 o                         
  -5   5   5        694.35        690.37        29.74 o                         
  -4   5   5        193.23        201.13        14.65 o                         
  -3   5   5        322.62        323.46        16.32 o                         
  -2   5   5        190.12        201.97        16.62 o                         
  -1   5   5        210.42        235.55         9.07 o                         
   0   5   5        119.14        145.98        10.00 o                         
   1   5   5        299.08        320.00        23.10 o                         
   2   5   5        104.15        137.05        10.64 o                         
   3   5   5        255.56        274.79        19.07 o                         
   4   5   5          6.91         -2.10         9.83 o                         
   5   5   5        121.73        146.55        12.55 o                         
   6   5   5         31.56         33.72        12.71 o                         
   7   5   5        179.47        187.83        29.70 o                         
   8   5   5        139.32        152.37        26.82 o                         
   9   5   5          5.50         18.19        15.19 o                         
  -9   6   5          1.81        -21.67        22.97 o                         
  -8   6   5         43.75         54.84        28.62 o                         
  -7   6   5          5.36         -5.34         9.93 o                         
  -6   6   5         32.16         22.79        13.69 o                         
  -5   6   5        348.70        321.90        29.77 o                         
  -4   6   5        157.46        156.34        15.13 o                         
  -3   6   5        140.85        157.58        19.82 o                         
  -2   6   5         19.70         24.93        11.36 o                         
  -1   6   5         12.96         11.77         7.57 o                         
   0   6   5         41.36         45.37        11.91 o                         
   1   6   5         21.93         29.04         9.92 o                         
   2   6   5         58.91         74.76        11.59 o                         
   3   6   5          0.05          2.81         9.67 o                         
   4   6   5          5.00        -10.04        10.04 o                         
   5   6   5         17.09          0.26         9.84 o                         
   6   6   5         19.48          0.50        12.75 o                         
   7   6   5          0.60         -0.87        19.49 o                         
   8   6   5          2.82          1.99        15.17 o                         
   9   6   5         20.32         16.21        17.66 o                         
  -8   7   5         38.47         33.76        18.38 o                         
  -7   7   5         15.12          2.49        14.65 o                         
  -6   7   5         60.19         52.52        18.15 o                         
  -5   7   5        169.22        144.35        18.44 o                         
  -4   7   5         42.49         40.30        14.48 o                         
  -3   7   5         49.80         24.71        13.34 o                         
  -2   7   5        115.43        108.21        10.39 o                         
  -1   7   5         80.38         67.86        10.92 o                         
   0   7   5          0.06          5.77        11.69 o                         
   1   7   5         40.54         45.07        11.42 o                         
   2   7   5          7.82          5.65        12.31 o                         
   3   7   5        563.03        518.98        20.66 o                         
   4   7   5        415.80        394.50        19.29 o                         
   5   7   5          1.47        -10.17        10.17 o                         
   6   7   5         21.71         29.11        14.60 o                         
   7   7   5          0.03          2.99        34.63 o                         
   8   7   5          0.01         12.24        16.95 o                         
  -8   8   5         14.80          6.76        14.90 o                         
  -7   8   5         27.48         52.85        17.84 o                         
  -6   8   5         81.59         76.01        18.05 o                         
  -5   8   5         14.05        -11.63        31.64 o                         
  -4   8   5         23.72         55.27        14.30 o                         
  -3   8   5         50.46         41.19        16.41 o                         
  -2   8   5         38.07         15.83        12.83 o                         
  -1   8   5        263.99        301.48        20.53 o                         
   0   8   5        108.48         87.99        13.52 o                         
   1   8   5         59.40        104.88        16.76 o                         
   2   8   5       1579.99       1636.25        30.44 o                         
   3   8   5         90.28         72.07        14.84 o                         
   4   8   5          1.91         -2.11        11.74 o                         
   5   8   5        112.47        141.62        16.18 o                         
   6   8   5          0.18         21.28        15.18 o                         
   7   8   5          8.58        -18.23        20.28 o                         
   8   8   5         13.40         35.77        21.30 o                         
  -7   9   5          1.38        -16.35        18.26 o                         
  -6   9   5         57.75         43.84        18.15 o                         
  -5   9   5         10.99          5.81        16.68 o                         
  -4   9   5         15.68         43.10        19.13 o                         
  -3   9   5         17.18          2.56        13.85 o                         
  -2   9   5          6.24          4.17        13.04 o                         
  -1   9   5          4.80        -10.68        10.68 o                         
   0   9   5        152.85        156.87        14.94 o                         
   1   9   5         55.60         62.56        14.02 o                         
   2   9   5         21.58         19.15        13.41 o                         
   3   9   5         34.80         29.04        13.86 o                         
   4   9   5          0.41          2.28        13.93 o                         
   5   9   5          3.69          3.77        23.38 o                         
   6   9   5          0.72        -17.99        17.99 o                         
   7   9   5          0.22          7.03        20.39 o                         
  -6  10   5          3.16          8.04        20.28 o                         
  -5  10   5         10.22         14.23        19.17 o                         
  -4  10   5         89.43         20.05        24.38 o                         
  -3  10   5          3.20         -7.22        18.99 o                         
  -2  10   5          5.32        -13.79        13.79 o                         
  -1  10   5          0.26          2.09        12.84 o                         
   0  10   5          0.84         -3.41        17.24 o                         
   1  10   5         96.04         69.17        16.42 o                         
   2  10   5        198.99        220.45        27.90 o                         
   3  10   5        264.32        251.89        20.26 o                         
   4  10   5         64.60         58.45        17.82 o                         
   5  10   5         39.31         18.82        17.87 o                         
   6  10   5         28.48         58.87        22.00 o                         
  -5  11   5         24.08         17.27        22.08 o                         
  -4  11   5         12.48         22.76        21.93 o                         
  -3  11   5         25.42         -5.76        19.33 o                         
  -2  11   5          0.12         -8.58        15.08 o                         
  -1  11   5         38.52         35.61        14.03 o                         
   0  11   5         99.85         97.98        21.09 o                         
   1  11   5         70.52         70.51        16.63 o                         
   2  11   5         45.21         53.25        16.49 o                         
   3  11   5         69.09         22.41        17.05 o                         
   4  11   5         18.68         43.30        21.77 o                         
   5  11   5         46.15         24.19        18.39 o                         
  -4  12   5          6.77          7.22        50.54 o                         
  -3  12   5         46.02         55.29        24.96 o                         
  -2  12   5        104.84        122.89        20.79 o                         
  -1  12   5          2.18         -9.03        18.43 o                         
   0  12   5         21.91         52.65        20.03 o                         
   1  12   5         42.54         40.03        17.27 o                         
   2  12   5         19.78         -2.40        16.79 o                         
   3  12   5          0.38        -12.84        18.90 o                         
 -10   0   6          0.23        -23.81        29.93 o                         
  -9   0   6          0.06          7.79        23.75 o                         
  -8   0   6          4.82         24.54        21.91 o                         
  -7   0   6        183.56        175.03        24.66 o                         
  -6   0   6        665.57        781.63        35.23 o                         
  -5   0   6         19.31         28.28        16.38 o                         
  -4   0   6        384.88        334.41        16.52 o                         
  -3   0   6        163.55        146.29        19.52 o                         
  -2   0   6       2258.39       2369.93        34.22 o                         
  -1   0   6        452.49        389.23        17.54 o                         
   0   0   6       1444.82       1519.67        26.11 o                         
   1   0   6       6066.36       6013.33        49.67 o                         
   2   0   6        123.68        112.33        13.24 o                         
   3   0   6         87.48         80.76        14.07 o                         
   4   0   6         31.01         46.99        13.11 o                         
   5   0   6        703.38        788.71        38.38 o                         
   6   0   6        667.50        698.27        35.75 o                         
   7   0   6          0.24         15.30        26.26 o                         
   8   0   6         50.76         60.38        41.35 o                         
   9   0   6          2.55         -5.51        30.83 o                         
  10   0   6        174.76         82.56        55.14 o                         
 -10   1   6          3.40         -8.79        20.23 o                         
  -9   1   6          9.47         -2.76        18.81 o                         
  -8   1   6          8.70         -1.77        15.09 o                         
  -7   1   6         31.75         53.38        14.47 o                         
  -6   1   6         31.26         57.60        14.09 o                         
  -5   1   6         65.45         78.61        13.08 o                         
  -4   1   6       1370.97       1426.98        18.47 o                         
  -3   1   6       1126.05       1218.63        17.80 o                         
  -2   1   6        202.81        204.45         9.40 o                         
  -1   1   6         21.90         22.84         6.41 o                         
   0   1   6         67.16         60.68         7.08 o                         
   1   1   6       4615.66       4698.80        31.20 o                         
   2   1   6       1500.41       1604.84        14.02 o                         
   3   1   6         15.61         10.95         4.91 o                         
   4   1   6        123.50        118.65        13.42 o                         
   5   1   6        280.12        266.01        16.51 o                         
   6   1   6        445.02        404.23        36.11 o                         
   7   1   6        105.97        119.56        18.21 o                         
   8   1   6        103.03        129.77        21.33 o                         
   9   1   6         52.77         31.35        23.01 o                         
  10   1   6          3.94        -21.50        21.50 o                         
 -10   2   6         10.39         28.91        23.05 o                         
  -9   2   6          2.70         -7.98        18.26 o                         
  -8   2   6         51.28         53.16        20.28 o                         
  -7   2   6          9.89         -1.13        17.48 o                         
  -6   2   6         29.30         18.17        15.01 o                         
  -5   2   6        541.70        583.35        16.24 o                         
  -4   2   6         74.05         81.73         8.19 o                         
  -3   2   6        493.84        506.84        10.42 o                         
  -2   2   6        983.34        940.23        18.60 o                         
  -1   2   6         52.76         44.52         5.74 o                         
   0   2   6        819.36        784.75        14.07 o                         
   1   2   6       1566.60       1541.51        19.23 o                         
   2   2   6        931.21        987.11        12.87 o                         
   3   2   6        305.25        382.50        11.96 o                         
   4   2   6        166.91        159.77        12.96 o                         
   5   2   6        124.22        124.57        11.69 o                         
   6   2   6          4.78          5.37        14.33 o                         
   7   2   6         39.92         27.97        11.56 o                         
   8   2   6         51.91         43.35        19.11 o                         
   9   2   6          0.07          7.43        22.05 o                         
  10   2   6          0.58         31.90        36.09 o                         
 -10   3   6          3.79          4.38        20.74 o                         
  -9   3   6          0.33         22.24        18.98 o                         
  -8   3   6          2.48          2.81        28.80 o                         
  -7   3   6         53.27         43.64        15.72 o                         
  -6   3   6        394.72        418.88        25.18 o                         
  -5   3   6         75.33         69.49        11.34 o                         
  -4   3   6        173.81        173.66         8.05 o                         
  -3   3   6         19.25         10.23         5.95 o                         
  -2   3   6          1.78         -4.16         5.66 o                         
  -1   3   6          1.10         12.38         5.19 o                         
   0   3   6         19.18         27.09         7.09 o                         
   1   3   6        522.13        511.09        13.24 o                         
   2   3   6         30.66         31.24         6.93 o                         
   3   3   6        938.84        968.79        18.51 o                         
   4   3   6        408.17        427.49        12.72 o                         
   5   3   6         11.68         13.89         7.77 o                         
   6   3   6        136.35        146.70        13.74 o                         
   7   3   6        302.05        324.52        23.08 o                         
   8   3   6        226.37        234.48        22.99 o                         
   9   3   6        161.23        129.49        26.50 o                         
  -9   4   6         20.61         49.64        18.27 o                         
  -8   4   6          2.10        -17.17        17.17 o                         
  -7   4   6         19.55         30.07        15.77 o                         
  -6   4   6          1.04          2.07         8.48 o                         
  -5   4   6         36.95         57.36         9.29 o                         
  -4   4   6          0.07          2.35        10.90 o                         
  -3   4   6         45.29         31.80         9.57 o                         
  -2   4   6        129.74        149.48        21.12 o                         
  -1   4   6       2009.72       2157.16        21.79 o                         
   0   4   6          0.16         -6.64         6.64 o                         
   1   4   6        440.73        407.90        13.51 o                         
   2   4   6       1903.00       1899.49        23.63 o                         
   3   4   6          9.89         -5.80         8.24 o                         
   4   4   6        706.80        740.76        18.17 o                         
   5   4   6        269.12        283.20        15.92 o                         
   6   4   6         40.27         34.34        11.42 o                         
   7   4   6        274.47        301.53        24.39 o                         
   8   4   6         24.93          4.58        11.80 o                         
   9   4   6          0.65        -21.89        21.89 o                         
  -9   5   6         11.12         -6.99        20.52 o                         
  -8   5   6          1.51        -14.11        14.11 o                         
  -7   5   6          3.25         -1.40        11.12 o                         
  -6   5   6         26.97          6.28        11.70 o                         
  -5   5   6         23.93         23.01        11.90 o                         
  -4   5   6        127.81        108.91        14.51 o                         
  -3   5   6         82.35         70.40        12.09 o                         
  -2   5   6        109.30        137.66        12.96 o                         
  -1   5   6         45.33         39.86         5.65 o                         
   0   5   6        685.87        682.67        16.49 o                         
   1   5   6        165.77        181.79        12.36 o                         
   2   5   6         31.73         40.71        10.47 o                         
   3   5   6          0.84         -1.00         9.33 o                         
   4   5   6         42.48         49.65        11.96 o                         
   5   5   6         16.34          7.20        10.14 o                         
   6   5   6         84.35         83.42        14.15 o                         
   7   5   6        511.56        559.98        21.88 o                         
   8   5   6         33.32         20.20        13.73 o                         
   9   5   6          7.43         37.23        18.83 o                         
  -9   6   6         15.64         26.24        25.27 o                         
  -8   6   6          5.63          4.36        15.97 o                         
  -7   6   6         20.13          3.79        12.05 o                         
  -6   6   6         15.97         16.70        12.38 o                         
  -5   6   6        748.94        780.83        35.78 o                         
  -4   6   6        238.20        263.56        28.19 o                         
  -3   6   6        145.37        139.43        16.36 o                         
  -2   6   6         69.38         59.85        12.64 o                         
  -1   6   6         27.67         39.30         8.24 o                         
   0   6   6        331.87        311.09        21.00 o                         
   1   6   6        243.64        274.32        18.38 o                         
   2   6   6        623.20        619.08        29.77 o                         
   3   6   6         19.59         27.10        10.93 o                         
   4   6   6         51.33         58.97        14.03 o                         
   5   6   6         20.47         18.89        10.85 o                         
   6   6   6          0.05          5.04        13.72 o                         
   7   6   6          0.58        -12.96        12.96 o                         
   8   6   6         59.54         31.69        22.94 o                         
  -8   7   6         32.15         50.01        16.89 o                         
  -7   7   6          0.25         -6.48        16.78 o                         
  -6   7   6         72.21         76.08        18.38 o                         
  -5   7   6        149.98        109.79        17.08 o                         
  -4   7   6         69.93         24.10        14.37 o                         
  -3   7   6         70.38         55.40        13.90 o                         
  -2   7   6         21.07         24.25        12.97 o                         
  -1   7   6        135.60        136.10        14.51 o                         
   0   7   6        169.90        212.92        14.39 o                         
   1   7   6          0.91          4.33        13.70 o                         
   2   7   6         54.73         41.71        14.03 o                         
   3   7   6         42.27         37.41        14.88 o                         
   4   7   6         15.74          7.03        10.83 o                         
   5   7   6          0.61          5.69        12.50 o                         
   6   7   6         57.61         98.05        17.22 o                         
   7   7   6          7.97        -16.52        16.52 o                         
   8   7   6         66.54         93.25        17.82 o                         
  -8   8   6         10.54        -17.82        17.82 o                         
  -7   8   6          9.99         -8.06        17.94 o                         
  -6   8   6          1.08          9.57        15.85 o                         
  -5   8   6          5.86         14.16        17.95 o                         
  -4   8   6         59.35         43.38        14.43 o                         
  -3   8   6          7.12         10.83        13.73 o                         
  -2   8   6         12.97          8.71         9.89 o                         
  -1   8   6         10.90          7.48        16.94 o                         
   0   8   6         43.95         41.95        14.85 o                         
   1   8   6          0.38         40.56        14.25 o                         
   2   8   6        161.04        165.67        18.68 o                         
   3   8   6          0.11         -3.33        12.55 o                         
   4   8   6          1.09          6.96        11.59 o                         
   5   8   6          0.37          5.92        13.11 o                         
   6   8   6         64.73         47.94        25.53 o                         
   7   8   6        151.24        148.16        23.25 o                         
  -7   9   6         23.79         36.12        24.36 o                         
  -6   9   6         26.83          3.93        17.99 o                         
  -5   9   6          0.92         13.43        17.32 o                         
  -4   9   6        117.87        111.20        22.94 o                         
  -3   9   6          1.75         -7.77        16.94 o                         
  -2   9   6        157.12        114.32        16.84 o                         
  -1   9   6        425.87        487.67        36.86 o                         
   0   9   6        105.20         71.69        14.18 o                         
   1   9   6        449.85        510.34        25.82 o                         
   2   9   6          0.05          6.42        14.69 o                         
   3   9   6         21.42         16.31        18.80 o                         
   4   9   6         82.18         56.41        18.08 o                         
   5   9   6         96.70         62.36        19.57 o                         
   6   9   6         27.08         49.76        23.07 o                         
   7   9   6          6.43          1.86        19.89 o                         
  -6  10   6          5.77         -8.70        20.27 o                         
  -5  10   6         24.08          2.40        19.29 o                         
  -4  10   6          0.20          1.09        19.08 o                         
  -3  10   6         93.42         70.92        19.79 o                         
  -2  10   6        117.75         94.10        16.15 o                         
  -1  10   6         38.31         38.40        16.93 o                         
   0  10   6          3.40          1.43        14.72 o                         
   1  10   6        127.83        139.87        24.67 o                         
   2  10   6         10.23         -6.12        16.34 o                         
   3  10   6         69.34         73.82        17.55 o                         
   4  10   6          1.93         -6.16        17.00 o                         
   5  10   6         14.74         12.22        19.54 o                         
   6  10   6          9.52         24.07        20.76 o                         
  -5  11   6          5.66        -14.52        20.71 o                         
  -4  11   6         20.26         -4.33        21.52 o                         
  -3  11   6         10.99         15.94        21.19 o                         
  -2  11   6         16.12          4.18        15.22 o                         
  -1  11   6         44.58         87.32        21.43 o                         
   0  11   6          1.75         -8.19        13.99 o                         
   1  11   6          1.43         30.98        17.65 o                         
   2  11   6          1.62         14.44        18.32 o                         
   3  11   6         31.50         41.40        18.70 o                         
   4  11   6          7.83         33.48        19.98 o                         
   5  11   6          2.58         11.23        20.55 o                         
  -3  12   6         32.60         36.22        24.67 o                         
  -2  12   6         74.04        165.22        27.56 o                         
  -1  12   6          2.58        -18.00        20.81 o                         
   0  12   6         70.14        106.49        17.63 o                         
   1  12   6          2.29         10.68        17.30 o                         
   2  12   6         15.29         17.59        28.52 o                         
   3  12   6         40.09         60.72        22.44 o                         
 -10   1   7         10.14         -8.98        20.28 o                         
  -9   1   7          6.54          5.47        22.43 o                         
  -8   1   7         76.39        107.67        19.57 o                         
  -7   1   7         11.80         24.17        14.36 o                         
  -6   1   7          3.28         -4.65        13.51 o                         
  -5   1   7         14.62          1.53        12.93 o                         
  -4   1   7        102.56         99.93         8.76 o                         
  -3   1   7         47.94         62.95         8.16 o                         
  -2   1   7        222.88        208.58        10.37 o                         
  -1   1   7         15.82         11.70         6.51 o                         
   0   1   7        704.67        659.62        13.76 o                         
   1   1   7         34.77         37.18         8.38 o                         
   2   1   7       1873.88       1859.43        16.12 o                         
   3   1   7        551.02        548.06         9.97 o                         
   4   1   7        144.91        171.86        12.25 o                         
   5   1   7          1.07          9.67        10.87 o                         
   6   1   7        128.35        186.46        25.53 o                         
   7   1   7         20.93         10.89        15.68 o                         
   8   1   7          7.49         -9.68        16.49 o                         
   9   1   7          4.06        -10.26        21.49 o                         
 -10   2   7         16.41         49.81        24.14 o                         
  -9   2   7         10.17        -15.85        15.85 o                         
  -8   2   7         10.33         29.64        18.89 o                         
  -7   2   7          1.86        -11.12        15.02 o                         
  -6   2   7        549.55        566.41        27.95 o                         
  -5   2   7         14.96          6.68         8.39 o                         
  -4   2   7         22.49         16.10         8.40 o                         
  -3   2   7          0.63          6.33         6.07 o                         
  -2   2   7         43.16         33.52         6.04 o                         
  -1   2   7        638.44        603.60        13.87 o                         
   0   2   7         95.44        101.57         8.38 o                         
   1   2   7        900.02        918.21        16.04 o                         
   2   2   7         25.31         24.41         5.99 o                         
   3   2   7        616.19        615.77        16.89 o                         
   4   2   7        106.37        134.27        15.72 o                         
   5   2   7        353.24        348.56        14.35 o                         
   6   2   7        189.53        215.05        31.81 o                         
   7   2   7        224.73        210.50        21.34 o                         
   8   2   7          0.07         -7.10        16.98 o                         
   9   2   7         80.35         93.92        21.20 o                         
  -9   3   7         10.12          0.38        19.46 o                         
  -8   3   7          3.36        -18.07        18.07 o                         
  -7   3   7          0.01         -2.64        15.31 o                         
  -6   3   7        705.49        739.75        49.31 o                         
  -5   3   7        759.34        774.62        21.63 o                         
  -4   3   7        287.46        287.64        12.37 o                         
  -3   3   7          5.05         -2.01         7.68 o                         
  -2   3   7          0.01         -8.05         8.05 o                         
  -1   3   7         97.51         97.54         7.22 o                         
   0   3   7        586.51        533.56        13.82 o                         
   1   3   7        322.04        326.34        12.38 o                         
   2   3   7         47.70         47.02         7.75 o                         
   3   3   7         65.79         64.80        10.15 o                         
   4   3   7          0.49         -1.35         6.95 o                         
   5   3   7         10.17         17.81         9.43 o                         
   6   3   7         17.15          9.86        11.57 o                         
   7   3   7        216.80        253.21        24.19 o                         
   8   3   7         81.18        125.35        20.30 o                         
   9   3   7         63.17         54.16        21.56 o                         
  -9   4   7          0.18        -15.55        18.79 o                         
  -8   4   7         31.05         41.92        16.22 o                         
  -7   4   7          4.35          7.30        13.36 o                         
  -6   4   7         81.33         55.99        13.92 o                         
  -5   4   7        253.42        224.16        15.98 o                         
  -4   4   7        134.80        126.49        13.09 o                         
  -3   4   7         42.90         31.25        10.13 o                         
  -2   4   7          0.79         -4.60        10.26 o                         
  -1   4   7          2.47         10.24         5.71 o                         
   0   4   7        501.02        472.29        15.42 o                         
   1   4   7        471.46        518.46        14.91 o                         
   2   4   7          0.04          1.58         8.37 o                         
   3   4   7        407.96        395.91        16.87 o                         
   4   4   7          5.42         -6.21         8.81 o                         
   5   4   7          9.47         11.69         8.66 o                         
   6   4   7        118.91        100.46        13.03 o                         
   7   4   7         90.24        112.16        15.77 o                         
   8   4   7         34.63         29.25        14.87 o                         
   9   4   7          4.74         41.27        20.70 o                         
  -9   5   7         25.48          7.68        24.35 o                         
  -8   5   7          0.10          9.35        14.84 o                         
  -7   5   7        173.30        116.33        22.10 o                         
  -6   5   7          9.27          4.33        11.31 o                         
  -5   5   7        626.27        634.22        22.76 o                         
  -4   5   7        388.94        368.42        25.75 o                         
  -3   5   7         48.28         56.64        11.72 o                         
  -2   5   7        201.28        179.98        15.01 o                         
  -1   5   7         10.56         25.97        11.06 o                         
   0   5   7        180.24        201.08        12.03 o                         
   1   5   7        311.67        344.27        14.66 o                         
   2   5   7         85.80         93.70        11.27 o                         
   3   5   7         52.17         55.30        10.45 o                         
   4   5   7        113.41        146.75        14.61 o                         
   5   5   7        162.65        146.99        12.66 o                         
   6   5   7          3.96         -9.83         9.83 o                         
   7   5   7        201.21        251.46        19.02 o                         
   8   5   7         65.11         27.85        16.24 o                         
   9   5   7         48.73         50.58        17.86 o                         
  -9   6   7          8.49         14.44        55.13 o                         
  -8   6   7         14.27         -5.41        22.07 o                         
  -7   6   7         27.96         55.48        14.26 o                         
  -6   6   7         74.71         94.59        22.24 o                         
  -5   6   7         63.82         50.12        13.12 o                         
  -4   6   7        356.80        316.57        18.93 o                         
  -3   6   7         81.10         46.66        16.33 o                         
  -2   6   7          1.57          0.21        11.84 o                         
  -1   6   7        129.02        129.24        11.86 o                         
   0   6   7         18.00         24.59        14.36 o                         
   1   6   7        127.76        144.66        12.94 o                         
   2   6   7         44.17         39.42        11.27 o                         
   3   6   7        127.50        138.96        14.32 o                         
   4   6   7          0.88         -7.53         9.82 o                         
   5   6   7         26.09         33.04        11.00 o                         
   6   6   7         56.93         80.47        16.12 o                         
   7   6   7        123.77        122.81        22.70 o                         
   8   6   7        172.11        152.91        23.62 o                         
  -8   7   7         71.32         70.54        17.26 o                         
  -7   7   7         78.66         69.17        16.42 o                         
  -6   7   7         78.74         53.96        14.90 o                         
  -5   7   7         36.53         49.90        14.70 o                         
  -4   7   7         41.79         34.03        15.18 o                         
  -3   7   7          5.65         17.66        13.01 o                         
  -2   7   7         16.05         34.82        14.73 o                         
  -1   7   7        102.27         89.11        14.31 o                         
   0   7   7       1047.57       1000.90        28.25 o                         
   1   7   7         15.00         -5.79        11.32 o                         
   2   7   7          0.08         -4.82        10.79 o                         
   3   7   7         10.63          7.05        11.20 o                         
   4   7   7          4.62          5.33        10.70 o                         
   5   7   7          2.89          0.87        12.01 o                         
   6   7   7         68.07         57.77        15.19 o                         
   7   7   7         59.89         38.36        19.47 o                         
   8   7   7         43.25         57.83        21.55 o                         
  -7   8   7         18.69          7.40        15.34 o                         
  -6   8   7          6.47        -11.90        15.35 o                         
  -5   8   7         41.32         39.54        19.81 o                         
  -4   8   7         11.39         11.85        14.20 o                         
  -3   8   7         71.91         91.44        15.87 o                         
  -2   8   7         22.19         17.12        15.32 o                         
  -1   8   7         23.40         36.54        13.59 o                         
   0   8   7         82.19         77.71        13.63 o                         
   1   8   7       2125.10       2183.30        41.59 o                         
   2   8   7         79.97         80.87        15.42 o                         
   3   8   7         77.95         59.94        13.58 o                         
   4   8   7         14.45         13.14        13.86 o                         
   5   8   7          5.31         13.01        14.58 o                         
   6   8   7         54.90         21.79        16.20 o                         
   7   8   7         41.33         50.50        18.53 o                         
  -7   9   7          3.08          9.69        17.55 o                         
  -6   9   7          4.59         27.84        17.51 o                         
  -5   9   7         12.38         16.31        19.16 o                         
  -4   9   7          1.52         -5.19        18.44 o                         
  -3   9   7         11.37         24.93        16.86 o                         
  -2   9   7         47.47         38.49        17.06 o                         
  -1   9   7          8.04         23.29        14.76 o                         
   0   9   7        112.46        119.52        15.01 o                         
   1   9   7         26.38         30.99        13.47 o                         
   2   9   7         61.54         54.97        14.39 o                         
   3   9   7        165.82        187.40        22.47 o                         
   4   9   7          5.27        -13.66        15.45 o                         
   5   9   7          9.29         24.67        22.16 o                         
   6   9   7          3.85         -9.28        27.51 o                         
  -6  10   7          7.14        -19.95        20.47 o                         
  -5  10   7         51.65         67.09        22.22 o                         
  -4  10   7          1.09        -17.81        17.81 o                         
  -3  10   7          0.10        -17.77        17.77 o                         
  -2  10   7          4.87          9.02        17.87 o                         
  -1  10   7         49.80         23.37        16.61 o                         
   0  10   7         88.69         98.02        18.04 o                         
   1  10   7        518.38        581.58        28.29 o                         
   2  10   7         63.71         44.05        16.19 o                         
   3  10   7         17.88         20.17        18.44 o                         
   4  10   7         30.51         -0.31        16.62 o                         
   5  10   7         35.37         43.88        20.70 o                         
  -5  11   7          0.24         20.41        25.46 o                         
  -4  11   7          5.18         26.17        22.62 o                         
  -3  11   7          0.45        -23.77        23.77 o                         
  -2  11   7         62.23         57.12        22.35 o                         
  -1  11   7         32.67         76.25        19.37 o                         
   0  11   7         86.87         99.85        18.19 o                         
   1  11   7          2.30          0.95        19.63 o                         
   2  11   7         19.93         10.30        15.86 o                         
   3  11   7         42.77         11.09        16.84 o                         
   4  11   7         21.80         33.43        19.85 o                         
  -3  12   7          2.51          6.24        23.52 o                         
  -2  12   7          7.06        -18.31        23.03 o                         
  -1  12   7         35.43         56.27        25.58 o                         
   0  12   7         61.38        128.60        26.11 o                         
   1  12   7         31.41         79.28        20.43 o                         
   2  12   7         81.99         68.24        19.55 o                         
 -10   0   8          0.30        -12.50        34.35 o                         
  -9   0   8         17.66        -24.12        30.75 o                         
  -8   0   8         18.30         23.58        24.18 o                         
  -7   0   8         10.88          6.50        20.67 o                         
  -6   0   8         21.38         31.38        21.33 o                         
  -5   0   8        111.00         65.63        16.67 o                         
  -4   0   8         84.21         79.27        15.44 o                         
  -3   0   8        303.30        364.29        26.15 o                         
  -2   0   8       1110.12       1154.53        26.94 o                         
  -1   0   8       1529.70       1431.93        28.97 o                         
   0   0   8       2259.59       2424.20        37.46 o                         
   1   0   8       1718.41       1721.12        58.75 o                         
   2   0   8       8864.69       9081.12        72.44 o                         
   3   0   8        927.61        951.52        32.60 o                         
   4   0   8         21.40          6.97        15.13 o                         
   5   0   8        376.04        311.12        26.05 o                         
   6   0   8          1.64         22.95        24.90 o                         
   7   0   8          3.24        -11.58        19.15 o                         
   8   0   8        304.72        270.10        53.50 o                         
   9   0   8          3.03        -29.45        29.45 o                         
 -10   1   8          8.68         22.40        51.49 o                         
  -9   1   8         29.35         35.40        19.67 o                         
  -8   1   8         20.69         33.18        16.71 o                         
  -7   1   8         32.02         18.57        16.09 o                         
  -6   1   8         88.78         58.62        16.82 o                         
  -5   1   8         45.12         44.64         8.91 o                         
  -4   1   8        229.61        209.56        13.83 o                         
  -3   1   8        521.83        492.63        20.37 o                         
  -2   1   8         22.68         15.12         7.38 o                         
  -1   1   8         15.66         14.17         7.21 o                         
   0   1   8          2.72         -0.87         6.87 o                         
   1   1   8       1047.14       1037.29        21.09 o                         
   2   1   8        644.83        656.19        15.18 o                         
   3   1   8         53.71         74.67        10.24 o                         
   4   1   8          6.85          2.51        12.77 o                         
   5   1   8        160.30        168.39        17.43 o                         
   6   1   8        289.80        245.45        25.38 o                         
   7   1   8          0.62         30.63        16.82 o                         
   8   1   8          0.37          9.70        24.79 o                         
   9   1   8          0.09         41.83        24.67 o                         
  -9   2   8         69.02        120.21        20.94 o                         
  -8   2   8          0.82        -19.97        20.55 o                         
  -7   2   8        165.98        153.75        17.92 o                         
  -6   2   8         11.34          1.65        14.28 o                         
  -5   2   8          1.38         -5.91         8.61 o                         
  -4   2   8          0.02         -4.59         8.16 o                         
  -3   2   8         52.34         52.44         8.71 o                         
  -2   2   8         95.72         71.67         8.47 o                         
  -1   2   8         27.49         30.47         8.40 o                         
   0   2   8        101.17        132.16         9.74 o                         
   1   2   8        276.96        286.11        11.94 o                         
   2   2   8         21.69         20.30         7.45 o                         
   3   2   8        645.81        625.24        16.10 o                         
   4   2   8          1.50         -1.43         8.11 o                         
   5   2   8         47.18         30.91        13.71 o                         
   6   2   8        270.44        286.79        37.96 o                         
   7   2   8         14.78         62.81        22.38 o                         
   8   2   8         37.65         30.32        17.99 o                         
   9   2   8         12.47         61.27        20.61 o                         
  -9   3   8          5.13         25.50        21.18 o                         
  -8   3   8          0.22          9.40        15.33 o                         
  -7   3   8         24.82         -5.38        13.59 o                         
  -6   3   8        215.76        184.01        14.13 o                         
  -5   3   8        655.69        726.37        19.02 o                         
  -4   3   8        415.22        464.42        16.02 o                         
  -3   3   8         41.17         33.06         8.91 o                         
  -2   3   8         24.05         29.33         6.31 o                         
  -1   3   8       1058.74       1094.44        18.54 o                         
   0   3   8        413.23        427.25        13.55 o                         
   1   3   8         93.84        123.19        10.04 o                         
   2   3   8         60.90         44.95         9.13 o                         
   3   3   8         13.91         22.41         9.29 o                         
   4   3   8         27.69         23.91         9.40 o                         
   5   3   8          2.22         24.60         9.75 o                         
   6   3   8          5.12         -7.59         9.15 o                         
   7   3   8         30.85         32.08        11.84 o                         
   8   3   8        143.45        108.39        21.26 o                         
   9   3   8          0.65         30.23        20.26 o                         
  -9   4   8         32.45         16.28        19.42 o                         
  -8   4   8          0.00         20.05        17.27 o                         
  -7   4   8         20.16         33.68        18.32 o                         
  -6   4   8         82.98         76.84        10.64 o                         
  -5   4   8          1.23          5.12        11.30 o                         
  -4   4   8          1.03          9.77        11.27 o                         
  -3   4   8         80.12         77.92         7.98 o                         
  -2   4   8         89.30         81.40        15.31 o                         
  -1   4   8          8.17          1.57         7.18 o                         
   0   4   8          2.89         11.16         8.43 o                         
   1   4   8          0.81          3.94         8.55 o                         
   2   4   8          0.70         -4.53         8.32 o                         
   3   4   8         91.16         93.75        10.16 o                         
   4   4   8        187.02        184.55        15.62 o                         
   5   4   8         90.04        102.03        14.48 o                         
   6   4   8         59.76         33.96        10.93 o                         
   7   4   8         11.95          1.22        13.47 o                         
   8   4   8         70.74         85.96        15.86 o                         
   9   4   8        182.64        141.35        24.82 o                         
  -9   5   8         25.27          8.60        24.65 o                         
  -8   5   8         33.35         14.62        23.73 o                         
  -7   5   8         74.35         69.62        14.63 o                         
  -6   5   8         84.51         82.15        13.93 o                         
  -5   5   8        234.98        240.47        16.73 o                         
  -4   5   8        359.26        356.15        28.31 o                         
  -3   5   8         36.21          8.87        11.16 o                         
  -2   5   8         14.94         19.23        11.02 o                         
  -1   5   8         48.84         52.67         8.09 o                         
   0   5   8        329.91        368.82        15.23 o                         
   1   5   8        274.19        247.03        13.99 o                         
   2   5   8         77.80         60.22        11.55 o                         
   3   5   8          7.32          8.41        11.28 o                         
   4   5   8         69.24         73.52        11.41 o                         
   5   5   8         34.58          7.97         9.44 o                         
   6   5   8         10.57          1.72        10.47 o                         
   7   5   8         30.89         20.13        15.26 o                         
   8   5   8        213.59        169.23        19.52 o                         
  -8   6   8        107.44        108.31        20.54 o                         
  -7   6   8        108.25         85.93        23.92 o                         
  -6   6   8          6.90         11.22        12.86 o                         
  -5   6   8          0.23        -14.93        14.93 o                         
  -4   6   8         42.05         56.47        17.23 o                         
  -3   6   8         46.82         65.61        15.28 o                         
  -2   6   8        233.38        196.33        15.90 o                         
  -1   6   8        155.89        158.43        12.63 o                         
   0   6   8         27.19         26.53        10.71 o                         
   1   6   8         38.08         39.65        11.56 o                         
   2   6   8        362.16        352.10        19.08 o                         
   3   6   8         16.01         17.51        11.51 o                         
   4   6   8        186.34        201.36        14.08 o                         
   5   6   8         34.39         28.58        14.58 o                         
   6   6   8          7.19          9.79        12.58 o                         
   7   6   8        272.29        319.17        26.09 o                         
   8   6   8         11.41         -5.02        18.38 o                         
  -8   7   8          1.90         -4.11        13.84 o                         
  -7   7   8         23.63         19.43        14.25 o                         
  -6   7   8          7.73        -11.22        13.43 o                         
  -5   7   8         27.89         47.73        20.80 o                         
  -4   7   8          2.17          3.51        13.42 o                         
  -3   7   8          0.28        -14.04        14.04 o                         
  -2   7   8          9.17          3.86        14.23 o                         
  -1   7   8          2.99         31.49        12.56 o                         
   0   7   8        114.07         89.78        13.09 o                         
   1   7   8          1.18        -11.31        11.31 o                         
   2   7   8        253.50        275.80        22.11 o                         
   3   7   8          4.83        -11.09        11.21 o                         
   4   7   8        236.92        215.94        16.86 o                         
   5   7   8          0.11         -2.18        12.16 o                         
   6   7   8          1.99         -1.33        21.13 o                         
   7   7   8         88.09         83.92        31.21 o                         
   8   7   8         22.45          9.84        31.50 o                         
  -7   8   8         46.13         39.25        17.78 o                         
  -6   8   8         40.46         32.28        15.85 o                         
  -5   8   8         32.01         14.63        14.32 o                         
  -4   8   8         80.36         65.28        15.92 o                         
  -3   8   8          1.33          2.54        13.76 o                         
  -2   8   8         48.90         22.72        17.43 o                         
  -1   8   8         18.21         26.64        13.69 o                         
   0   8   8        144.81        136.63        14.34 o                         
   1   8   8        478.46        482.67        20.54 o                         
   2   8   8         76.42         69.06        13.98 o                         
   3   8   8        239.87        251.05        17.76 o                         
   4   8   8         50.13         60.82        13.98 o                         
   5   8   8          4.23        -15.93        15.93 o                         
   6   8   8          0.21         14.72        15.69 o                         
   7   8   8          3.73         32.81        17.80 o                         
  -6   9   8          4.63         -5.04        16.53 o                         
  -5   9   8          1.77         15.34        20.15 o                         
  -4   9   8         60.15         25.65        19.69 o                         
  -3   9   8          9.34          0.81        16.74 o                         
  -2   9   8          5.11         -8.43        18.39 o                         
  -1   9   8         16.83        -13.64        13.64 o                         
   0   9   8          4.72         13.95        12.74 o                         
   1   9   8          3.30          4.86        14.92 o                         
   2   9   8          0.83         15.13        15.35 o                         
   3   9   8        708.41        750.79        35.94 o                         
   4   9   8        162.87        207.22        18.53 o                         
   5   9   8         28.21         50.23        17.89 o                         
   6   9   8         73.49         72.25        24.29 o                         
  -5  10   8          5.09          0.36        18.04 o                         
  -4  10   8         17.44         23.79        20.25 o                         
  -3  10   8          0.50          5.44        19.31 o                         
  -2  10   8         32.82         59.56        20.06 o                         
  -1  10   8          2.05         14.41        17.25 o                         
   0  10   8         17.19          8.81        14.27 o                         
   1  10   8        105.40        102.72        17.04 o                         
   2  10   8          8.47         -0.02        14.83 o                         
   3  10   8         12.95         13.35        15.16 o                         
   4  10   8         61.95         51.33        18.98 o                         
   5  10   8          1.99          7.57        21.48 o                         
  -4  11   8         16.89         26.58        23.40 o                         
  -3  11   8          0.38        -13.88        21.27 o                         
  -2  11   8          1.84        -19.48        19.48 o                         
  -1  11   8         16.12         11.27        17.39 o                         
   0  11   8          2.03         19.03        19.56 o                         
   1  11   8          0.65         -5.27        15.47 o                         
   2  11   8          1.33        -15.70        16.13 o                         
   3  11   8          2.51         22.91        16.78 o                         
   4  11   8         37.96         60.64        20.94 o                         
  -2  12   8         21.31         30.41        29.36 o                         
  -1  12   8          4.38         34.29        35.88 o                         
   0  12   8         40.86         25.14        30.14 o                         
   1  12   8          3.48         25.93        17.48 o                         
   2  12   8          7.36         30.44        19.85 o                         
  -9   1   9          2.98         87.15        24.85 o                         
  -8   1   9         64.84         75.26        20.42 o                         
  -7   1   9          5.39          0.68        14.95 o                         
  -6   1   9        148.22        167.63        18.54 o                         
  -5   1   9          0.56          9.20         9.17 o                         
  -4   1   9         19.99         21.07         9.27 o                         
  -3   1   9        217.76        192.53        12.08 o                         
  -2   1   9        115.15        142.82        10.56 o                         
  -1   1   9       1062.38       1084.43        19.11 o                         
   0   1   9        691.49        715.57        16.91 o                         
   1   1   9        162.35        166.96        13.31 o                         
   2   1   9        261.55        240.69        12.69 o                         
   3   1   9        703.15        672.71        12.50 o                         
   4   1   9        128.03        120.35        12.40 o                         
   5   1   9        693.72        679.41        22.01 o                         
   6   1   9          0.01         -3.94        10.25 o                         
   7   1   9          3.38         -0.76        20.21 o                         
   8   1   9         19.29         36.81        24.41 o                         
   9   1   9          8.83         15.62        23.93 o                         
  -9   2   9         11.00         19.05        18.65 o                         
  -8   2   9          2.75         12.01        16.55 o                         
  -7   2   9         71.79         86.17        16.80 o                         
  -6   2   9         49.17         60.36        10.04 o                         
  -5   2   9         54.98         51.93        10.55 o                         
  -4   2   9        187.28        197.82        12.43 o                         
  -3   2   9        164.29        178.66        10.93 o                         
  -2   2   9        418.62        422.93        19.82 o                         
  -1   2   9        518.42        552.41        17.04 o                         
   0   2   9        548.94        479.38        14.73 o                         
   1   2   9          7.81         12.55         7.83 o                         
   2   2   9        179.34        205.93        16.48 o                         
   3   2   9          7.55          6.09         7.84 o                         
   4   2   9        189.35        165.98        13.41 o                         
   5   2   9        187.83        175.25        19.03 o                         
   6   2   9        167.76        165.73        16.10 o                         
   7   2   9          0.27        -15.61        30.83 o                         
   8   2   9          1.70        -16.49        16.49 o                         
   9   2   9          0.20          3.87        20.07 o                         
  -9   3   9          2.42        -10.88        26.23 o                         
  -8   3   9         23.22         34.43        17.28 o                         
  -7   3   9          0.50         -1.65        15.65 o                         
  -6   3   9        193.88        176.35        16.56 o                         
  -5   3   9          6.62         13.50         9.50 o                         
  -4   3   9          5.39         11.06         7.37 o                         
  -3   3   9        204.16        192.48        12.04 o                         
  -2   3   9        244.86        231.46        10.40 o                         
  -1   3   9        292.70        342.03        18.39 o                         
   0   3   9        629.81        604.97        18.00 o                         
   1   3   9         71.34         87.18        10.36 o                         
   2   3   9        138.56        150.10        16.42 o                         
   3   3   9        201.35        189.90        17.42 o                         
   4   3   9         15.06         17.59        10.51 o                         
   5   3   9         53.20         68.36        10.60 o                         
   6   3   9        289.53        319.14        28.76 o                         
   7   3   9         38.74         71.27        21.49 o                         
   8   3   9          6.09         10.11        22.62 o                         
   9   3   9        114.05         71.15        22.96 o                         
  -9   4   9         30.34         44.12        26.93 o                         
  -8   4   9          0.08         20.01        24.54 o                         
  -7   4   9         31.01         23.31        22.02 o                         
  -6   4   9         21.21         28.81        10.31 o                         
  -5   4   9        163.91        159.77        12.44 o                         
  -4   4   9        221.85        232.03        19.16 o                         
  -3   4   9         34.76         21.67        11.61 o                         
  -2   4   9         29.57         17.65        11.79 o                         
  -1   4   9         17.57         23.51         9.86 o                         
   0   4   9        114.96        131.76        13.23 o                         
   1   4   9        510.54        519.03        16.87 o                         
   2   4   9          1.02         14.93        10.13 o                         
   3   4   9          0.19          1.62         9.73 o                         
   4   4   9          0.35         -7.00         8.72 o                         
   5   4   9         90.79         84.34        15.06 o                         
   6   4   9         66.66         86.30        12.63 o                         
   7   4   9         26.34         33.47        13.27 o                         
   8   4   9          3.86         52.87        20.67 o                         
  -8   5   9          1.88         43.02        25.10 o                         
  -7   5   9          0.65         -8.98        11.79 o                         
  -6   5   9          3.50          0.92        13.35 o                         
  -5   5   9         66.16         48.43        13.36 o                         
  -4   5   9        173.44        178.17        15.94 o                         
  -3   5   9         66.27         63.22        14.44 o                         
  -2   5   9        234.87        207.09        18.05 o                         
  -1   5   9        115.88        100.49        12.21 o                         
   0   5   9        455.93        464.93        18.55 o                         
   1   5   9         13.22          3.22        10.30 o                         
   2   5   9         12.32         21.19        10.73 o                         
   3   5   9          3.16          3.79        10.42 o                         
   4   5   9          1.69         -8.73         8.73 o                         
   5   5   9          5.06          5.07         9.66 o                         
   6   5   9         65.61         92.17        16.85 o                         
   7   5   9        135.83        151.54        18.35 o                         
   8   5   9         34.73         38.04        17.02 o                         
  -8   6   9         11.63         21.76        17.71 o                         
  -7   6   9          3.82          8.27        13.09 o                         
  -6   6   9          0.74          2.14        13.00 o                         
  -5   6   9          1.91         -6.07        12.27 o                         
  -4   6   9         69.74         37.38        13.54 o                         
  -3   6   9        372.26        346.13        20.29 o                         
  -2   6   9         11.67          9.51        12.58 o                         
  -1   6   9        100.08         97.94        17.54 o                         
   0   6   9          4.96         12.61        11.13 o                         
   1   6   9          0.05         16.70        11.50 o                         
   2   6   9          2.77         14.98        11.32 o                         
   3   6   9         74.55         84.97        20.75 o                         
   4   6   9         13.83         -2.95        12.11 o                         
   5   6   9         21.26         30.79        10.97 o                         
   6   6   9          6.06         11.68        12.55 o                         
   7   6   9         73.73         45.49        19.10 o                         
   8   6   9         11.14          0.57        18.64 o                         
  -8   7   9         35.08         59.51        15.49 o                         
  -7   7   9         44.07         12.99        14.48 o                         
  -6   7   9          1.65          8.63        15.85 o                         
  -5   7   9         18.60         -2.55        16.96 o                         
  -4   7   9          2.29          2.64        14.58 o                         
  -3   7   9         15.98         41.87        14.28 o                         
  -2   7   9        291.18        237.46        20.17 o                         
  -1   7   9        157.08        152.62        14.87 o                         
   0   7   9         34.73         21.44        13.13 o                         
   1   7   9         19.07         16.54        11.93 o                         
   2   7   9          5.73         -5.30        11.43 o                         
   3   7   9          9.55         -5.31        11.33 o                         
   4   7   9         30.04         31.59        12.90 o                         
   5   7   9         18.35         13.21        14.17 o                         
   6   7   9         51.79         74.09        17.21 o                         
   7   7   9         22.83          1.87        21.78 o                         
  -7   8   9          4.97         13.25        16.22 o                         
  -6   8   9         12.71         15.67        15.81 o                         
  -5   8   9         19.12         13.84        16.08 o                         
  -4   8   9          5.62         20.94        15.00 o                         
  -3   8   9          0.00          9.95        15.51 o                         
  -2   8   9        181.42        204.36        20.66 o                         
  -1   8   9        146.33        133.18        17.68 o                         
   0   8   9        571.42        600.26        34.08 o                         
   1   8   9         13.75         16.08        13.77 o                         
   2   8   9          0.06        -12.18        12.18 o                         
   3   8   9        277.12        332.23        21.41 o                         
   4   8   9         23.01         37.74        17.59 o                         
   5   8   9          8.25         -0.36        18.20 o                         
   6   8   9        108.16        104.19        19.04 o                         
   7   8   9         45.46         72.45        23.57 o                         
  -6   9   9          0.01         -9.39        17.46 o                         
  -5   9   9         16.94         20.80        17.05 o                         
  -4   9   9          0.02          4.11        16.78 o                         
  -3   9   9          3.82         -3.15        19.90 o                         
  -2   9   9          8.55          0.46        16.83 o                         
  -1   9   9          6.12          1.68        12.88 o                         
   0   9   9         61.95         33.28        22.53 o                         
   1   9   9        169.89        179.12        17.98 o                         
   2   9   9          1.20         -5.72        16.22 o                         
   3   9   9         66.80         63.27        15.62 o                         
   4   9   9          6.25         18.12        15.02 o                         
   5   9   9          1.37         11.78        17.00 o                         
   6   9   9          6.97         -4.58        18.95 o                         
  -5  10   9          9.00         26.63        25.00 o                         
  -4  10   9          2.68         19.87        18.55 o                         
  -3  10   9          6.50          6.38        17.24 o                         
  -2  10   9          1.74        -18.90        18.90 o                         
  -1  10   9          0.78         10.44        14.09 o                         
   0  10   9         24.06         40.97        13.99 o                         
   1  10   9          0.02         -0.18        15.66 o                         
   2  10   9         32.87         38.65        16.18 o                         
   3  10   9          0.38         23.46        19.09 o                         
   4  10   9         15.08          4.16        19.18 o                         
   5  10   9         17.27         26.97        22.45 o                         
  -4  11   9          0.83         -3.34        19.88 o                         
  -3  11   9          3.32         -0.74        22.01 o                         
  -2  11   9          0.06         38.02        22.60 o                         
  -1  11   9        138.97        151.20        27.81 o                         
   0  11   9         11.53         18.32        14.63 o                         
   1  11   9         12.77         18.37        16.53 o                         
   2  11   9          0.00         10.18        16.19 o                         
   3  11   9         22.58         22.82        17.76 o                         
  -1  12   9         46.03         21.42        36.25 o                         
   0  12   9          1.37         -8.00        21.03 o                         
  -9   0  10         29.95         13.73        31.15 o                         
  -8   0  10         19.22         48.10        26.37 o                         
  -7   0  10          1.31         20.67        24.86 o                         
  -6   0  10          3.32        -11.93        12.68 o                         
  -5   0  10        188.41        178.25        29.75 o                         
  -4   0  10          2.23          7.35        22.64 o                         
  -3   0  10        208.04        182.18        17.67 o                         
  -2   0  10        245.08        358.95        26.23 o                         
  -1   0  10          3.27          2.93        11.77 o                         
   0   0  10          0.06         -0.42        11.34 o                         
   1   0  10       1314.62       1351.93        40.06 o                         
   2   0  10       5245.08       4962.74        61.54 o                         
   3   0  10        239.50        261.77        28.84 o                         
   4   0  10        163.80        182.24        20.82 o                         
   5   0  10        600.71        570.29        35.70 o                         
   6   0  10        192.97        153.55        21.01 o                         
   7   0  10        317.57        286.45        32.51 o                         
   8   0  10         33.44         56.85        33.07 o                         
   9   0  10         23.12        -10.43        32.88 o                         
  -9   1  10          0.99        -19.80        19.80 o                         
  -8   1  10          2.84        -27.89        37.90 o                         
  -7   1  10          2.39          0.37        15.37 o                         
  -6   1  10         32.36         21.45         9.46 o                         
  -5   1  10         75.56         82.86        15.17 o                         
  -4   1  10          0.83         -8.16         9.56 o                         
  -3   1  10       1028.68       1078.41        23.77 o                         
  -2   1  10        274.70        282.50        15.37 o                         
  -1   1  10          1.37          9.49         9.17 o                         
   0   1  10        264.03        289.10        19.34 o                         
   1   1  10         14.82         10.16         8.02 o                         
   2   1  10        853.92        903.69        18.86 o                         
   3   1  10        512.59        500.38        19.98 o                         
   4   1  10          1.39         10.74        10.11 o                         
   5   1  10          0.51         12.08        13.22 o                         
   6   1  10        420.28        422.25        20.12 o                         
   7   1  10         29.69          9.37        18.04 o                         
   8   1  10         22.39         11.89        20.23 o                         
   9   1  10          7.09          1.27        23.91 o                         
  -9   2  10          0.07          1.93        18.64 o                         
  -8   2  10          0.00        -20.35        20.35 o                         
  -7   2  10          4.32         -2.18        14.91 o                         
  -6   2  10         37.04         39.74        10.11 o                         
  -5   2  10        301.17        319.88        22.49 o                         
  -4   2  10        143.52        146.68        13.42 o                         
  -3   2  10          1.32          6.75         9.03 o                         
  -2   2  10        424.47        417.55        15.60 o                         
  -1   2  10          0.10          1.89         8.69 o                         
   0   2  10          5.66         19.39         9.41 o                         
   1   2  10         72.30         79.39        10.25 o                         
   2   2  10        113.18        102.72        10.16 o                         
   3   2  10         89.63         77.41        11.17 o                         
   4   2  10          2.92         15.15        11.21 o                         
   5   2  10        112.86        108.53        15.70 o                         
   6   2  10          6.35         -1.08        12.19 o                         
   7   2  10         38.06         23.42        18.38 o                         
   8   2  10         41.84         -0.98        19.17 o                         
   9   2  10          1.50          8.76        28.46 o                         
  -9   3  10         26.43         68.59        21.71 o                         
  -8   3  10          0.22         -0.83        19.01 o                         
  -7   3  10         43.52         57.63        16.15 o                         
  -6   3  10         85.39         91.70        13.93 o                         
  -5   3  10        192.05        179.53        16.36 o                         
  -4   3  10         39.76         44.06         8.17 o                         
  -3   3  10        332.86        330.09        12.38 o                         
  -2   3  10         67.57         58.45         9.72 o                         
  -1   3  10          1.65          6.86         9.21 o                         
   0   3  10         15.56         18.30         9.01 o                         
   1   3  10         40.89         40.51        10.28 o                         
   2   3  10          1.58          5.19         9.03 o                         
   3   3  10        199.32        219.82        13.34 o                         
   4   3  10        472.93        476.30        22.15 o                         
   5   3  10         43.16         78.61        12.98 o                         
   6   3  10        386.17        339.42        21.60 o                         
   7   3  10          4.33          9.33        18.13 o                         
   8   3  10        245.44        205.71        27.79 o                         
  -9   4  10         23.74         60.17        29.12 o                         
  -8   4  10          5.13         -0.11        22.28 o                         
  -7   4  10          0.11         16.60        11.11 o                         
  -6   4  10         44.74          0.40        14.46 o                         
  -5   4  10          0.03          1.01         9.66 o                         
  -4   4  10         90.77        103.75        11.70 o                         
  -3   4  10         50.16         44.42        10.66 o                         
  -2   4  10         30.14         39.04         8.51 o                         
  -1   4  10        302.53        340.79        17.24 o                         
   0   4  10        794.06        854.75        20.58 o                         
   1   4  10         77.09         83.13        12.07 o                         
   2   4  10         34.69         33.13        11.55 o                         
   3   4  10        111.07        131.48        19.61 o                         
   4   4  10        104.03         97.65        12.86 o                         
   5   4  10          7.97          3.20        10.11 o                         
   6   4  10         89.51         65.89        14.54 o                         
   7   4  10         90.27        106.39        21.63 o                         
   8   4  10          9.35         18.14        22.43 o                         
  -8   5  10          0.71          8.48        25.05 o                         
  -7   5  10          0.00          3.53        12.55 o                         
  -6   5  10         33.32         13.87        15.66 o                         
  -5   5  10         21.85         -4.66        12.30 o                         
  -4   5  10        109.65        103.94        14.64 o                         
  -3   5  10          1.19         14.27        13.73 o                         
  -2   5  10        456.01        409.89        25.99 o                         
  -1   5  10         32.03         34.99        10.29 o                         
   0   5  10          4.05          1.11        10.20 o                         
   1   5  10        203.92        242.78        15.47 o                         
   2   5  10          0.07         30.67        12.29 o                         
   3   5  10        174.24        200.59        21.83 o                         
   4   5  10          0.05          6.55        11.04 o                         
   5   5  10         26.35         16.68        12.33 o                         
   6   5  10          2.99         11.43        14.22 o                         
   7   5  10        240.79        244.47        21.12 o                         
   8   5  10        173.62        168.34        37.04 o                         
  -8   6  10         35.96         38.67        19.55 o                         
  -7   6  10         59.14         60.76        15.30 o                         
  -6   6  10         25.31         34.59        14.57 o                         
  -5   6  10         20.30         43.76        14.33 o                         
  -4   6  10        171.55        182.72        23.83 o                         
  -3   6  10        320.14        299.79        18.94 o                         
  -2   6  10         59.58         56.19        14.25 o                         
  -1   6  10         72.21         52.61        13.22 o                         
   0   6  10        227.38        242.33        19.40 o                         
   1   6  10         27.66         22.52        11.54 o                         
   2   6  10         27.37         19.08        12.98 o                         
   3   6  10        328.54        345.91        18.03 o                         
   4   6  10          3.68         -7.69        11.48 o                         
   5   6  10          3.43         10.89        11.30 o                         
   6   6  10         38.92         10.51        13.06 o                         
   7   6  10          1.18         28.49        28.52 o                         
  -7   7  10          0.05        -13.31        15.90 o                         
  -6   7  10          0.53          5.04        14.51 o                         
  -5   7  10         17.05         13.48        14.60 o                         
  -4   7  10        286.86        302.52        21.01 o                         
  -3   7  10        103.55         81.42        15.80 o                         
  -2   7  10         76.81         64.45        16.00 o                         
  -1   7  10          2.39          6.43        12.17 o                         
   0   7  10         17.76         17.39        11.38 o                         
   1   7  10         37.32         38.92        12.69 o                         
   2   7  10          3.32         -2.76        11.88 o                         
   3   7  10        137.56         82.54        16.06 o                         
   4   7  10          0.01         -7.48        13.51 o                         
   5   7  10         24.34         28.60        17.44 o                         
   6   7  10          2.01         15.44        14.40 o                         
   7   7  10          0.26         26.00        19.69 o                         
  -7   8  10          0.19         -7.89        15.79 o                         
  -6   8  10          2.07         20.21        16.99 o                         
  -5   8  10          0.23          3.00        15.71 o                         
  -4   8  10          0.03          6.99        16.25 o                         
  -3   8  10          0.72        -10.82        15.57 o                         
  -2   8  10         11.74        -12.36        16.08 o                         
  -1   8  10          7.21          0.06        12.06 o                         
   0   8  10         81.60         99.54        14.02 o                         
   1   8  10          0.57         15.38        13.47 o                         
   2   8  10         93.67        125.18        22.01 o                         
   3   8  10        124.84        119.41        15.95 o                         
   4   8  10          3.51         -0.47        13.02 o                         
   5   8  10          3.08         -5.75        15.42 o                         
   6   8  10         17.50         23.07        16.77 o                         
  -6   9  10         22.62         13.33        18.49 o                         
  -5   9  10          0.21        -15.34        17.21 o                         
  -4   9  10          0.67        -15.61        16.48 o                         
  -3   9  10         30.21         26.07        17.90 o                         
  -2   9  10         13.19         -3.97        16.18 o                         
  -1   9  10         30.95         22.54        19.25 o                         
   0   9  10         90.77         82.50        15.49 o                         
   1   9  10        321.88        359.61        28.05 o                         
   2   9  10         13.15          4.77        16.32 o                         
   3   9  10         51.37         45.13        15.46 o                         
   4   9  10         35.20         19.64        16.06 o                         
   5   9  10          3.22         14.20        23.20 o                         
  -5  10  10         32.92         41.00        20.21 o                         
  -4  10  10          1.67         10.61        18.90 o                         
  -3  10  10         11.25          0.82        18.46 o                         
  -2  10  10         42.68          8.98        18.97 o                         
  -1  10  10          2.10        -15.51        18.58 o                         
   0  10  10         90.29         67.32        17.30 o                         
   1  10  10          3.08        -13.46        13.46 o                         
   2  10  10          4.13          3.76        16.55 o                         
   3  10  10          6.58         11.60        15.13 o                         
   4  10  10          1.45         11.75        28.36 o                         
  -3  11  10          2.70         19.82        20.28 o                         
  -2  11  10         11.71         25.52        21.43 o                         
  -1  11  10         66.02         40.96        21.90 o                         
   0  11  10          0.44          0.69        18.45 o                         
   1  11  10         17.42         19.38        16.20 o                         
   2  11  10          0.46         30.00        17.14 o                         
   3  11  10          3.07        -18.54        18.54 o                         
  -9   1  11          0.38         25.90        22.27 o                         
  -8   1  11          4.04         16.30        19.38 o                         
  -7   1  11         33.53         69.42        18.06 o                         
  -6   1  11         39.72         47.22        12.30 o                         
  -5   1  11          3.01         -0.77        10.04 o                         
  -4   1  11        121.44        101.33        12.72 o                         
  -3   1  11         52.67         64.21        11.33 o                         
  -2   1  11        102.17        106.14        12.00 o                         
  -1   1  11         39.36         40.90        11.01 o                         
   0   1  11        136.41        155.54        12.79 o                         
   1   1  11        217.37        210.58        13.46 o                         
   2   1  11        243.07        260.83        20.07 o                         
   3   1  11          3.30         -0.37         8.91 o                         
   4   1  11        839.60        847.49        30.63 o                         
   5   1  11         15.16         19.63        11.68 o                         
   6   1  11         12.00         20.09        17.84 o                         
   7   1  11        106.05        101.57        38.68 o                         
   8   1  11          4.48          9.27        18.55 o                         
  -9   2  11         23.30         59.14        21.16 o                         
  -8   2  11          4.80          3.46        27.17 o                         
  -7   2  11          3.56         19.47        16.07 o                         
  -6   2  11          1.95         -6.01         9.60 o                         
  -5   2  11        666.88        786.28        36.42 o                         
  -4   2  11          0.21         14.22        10.87 o                         
  -3   2  11         18.21         26.63        11.95 o                         
  -2   2  11         66.29         53.10        10.69 o                         
  -1   2  11         11.88         15.27        10.24 o                         
   0   2  11          7.78         11.74         9.74 o                         
   1   2  11         78.48         69.80        10.70 o                         
   2   2  11          1.86         -7.93         8.99 o                         
   3   2  11          0.43          7.51        13.74 o                         
   4   2  11        291.87        305.49        21.02 o                         
   5   2  11         10.69          3.91        10.57 o                         
   6   2  11          1.19          0.87        16.57 o                         
   7   2  11          0.11         -6.22        18.18 o                         
   8   2  11          1.78         -3.26        20.71 o                         
  -8   3  11          1.82         18.79        18.05 o                         
  -7   3  11          9.04         27.47        15.49 o                         
  -6   3  11          0.41        -13.89        13.89 o                         
  -5   3  11        234.24        193.12        14.08 o                         
  -4   3  11        785.32        836.34        22.33 o                         
  -3   3  11         37.17         57.57        11.94 o                         
  -2   3  11          2.59          1.57         9.38 o                         
  -1   3  11         10.21          4.07        10.02 o                         
   0   3  11         67.46         70.38        11.59 o                         
   1   3  11         78.91         86.27        11.99 o                         
   2   3  11        123.01        117.77        12.80 o                         
   3   3  11         23.08         28.54         9.72 o                         
   4   3  11        266.86        355.99        24.85 o                         
   5   3  11         62.37         74.41        12.71 o                         
   6   3  11         29.73         12.99        17.36 o                         
   7   3  11          0.02         23.20        21.62 o                         
   8   3  11         25.79         -3.90        23.56 o                         
  -8   4  11          3.51         12.13        24.16 o                         
  -7   4  11          0.66        -10.70        10.70 o                         
  -6   4  11          3.58          1.64        11.29 o                         
  -5   4  11          0.25          6.23        10.20 o                         
  -4   4  11          1.55         -7.87         9.46 o                         
  -3   4  11          2.51        -10.87        10.87 o                         
  -2   4  11         67.02         76.24        10.34 o                         
  -1   4  11         17.76         15.36        10.30 o                         
   0   4  11          0.02        -10.20        10.20 o                         
   1   4  11        512.22        514.04        23.88 o                         
   2   4  11          0.72         12.29        11.91 o                         
   3   4  11         56.01         54.30        11.42 o                         
   4   4  11         29.75         10.27        12.30 o                         
   5   4  11         10.52        -10.77        10.77 o                         
   6   4  11          3.14        -11.11        11.11 o                         
   7   4  11         13.98         10.67        21.26 o                         
   8   4  11          3.34         22.76        24.76 o                         
  -8   5  11          1.42         -6.13        24.01 o                         
  -7   5  11          3.23        -12.65        12.65 o                         
  -6   5  11          0.05         25.35        13.97 o                         
  -5   5  11         10.31         -7.75        22.96 o                         
  -4   5  11        223.87        204.94        17.03 o                         
  -3   5  11          0.11          0.37        10.39 o                         
  -2   5  11         20.85         21.31        11.17 o                         
  -1   5  11        212.05        224.66        15.29 o                         
   0   5  11        260.55        280.91        16.95 o                         
   1   5  11         53.00         51.58        12.25 o                         
   2   5  11         26.03         33.15        11.70 o                         
   3   5  11        200.13        206.17        17.40 o                         
   4   5  11          3.10         17.58        11.12 o                         
   5   5  11         68.13         55.24        14.08 o                         
   6   5  11          2.15         16.99        15.29 o                         
   7   5  11         16.74         45.59        25.49 o                         
  -7   6  11         23.11         16.91        16.51 o                         
  -6   6  11          0.57         -2.54        13.78 o                         
  -5   6  11         18.74         26.91        22.09 o                         
  -4   6  11        239.27        223.44        18.93 o                         
  -3   6  11        128.12        119.35        18.64 o                         
  -2   6  11        149.33        144.48        14.51 o                         
  -1   6  11         10.96         21.09        10.52 o                         
   0   6  11          4.16        -10.47        10.47 o                         
   1   6  11         63.66         74.99        13.66 o                         
   2   6  11         15.24          5.96        11.72 o                         
   3   6  11          2.84         -2.86        11.28 o                         
   4   6  11        218.70        260.23        22.14 o                         
   5   6  11         35.18         28.14        12.67 o                         
   6   6  11          1.70         -7.68        15.76 o                         
   7   6  11         14.64         10.70        18.99 o                         
  -7   7  11          9.62        -11.97        18.38 o                         
  -6   7  11          6.50          7.69        23.72 o                         
  -5   7  11          6.00         12.20        14.83 o                         
  -4   7  11          0.73         -0.26        13.91 o                         
  -3   7  11        185.87        132.46        19.04 o                         
  -2   7  11         91.83         87.50        17.31 o                         
  -1   7  11         64.02         40.30        12.92 o                         
   0   7  11          0.29        -10.48        10.48 o                         
   1   7  11        200.43        203.46        15.81 o                         
   2   7  11         20.99         28.79        13.49 o                         
   3   7  11          0.16          2.26        12.82 o                         
   4   7  11         10.28        -13.58        15.02 o                         
   5   7  11         63.71         57.96        18.44 o                         
   6   7  11          1.51         11.02        18.47 o                         
  -6   8  11          1.22         13.95        17.33 o                         
  -5   8  11          0.59         16.64        16.19 o                         
  -4   8  11          3.74         11.49        16.00 o                         
  -3   8  11         74.89         70.36        23.05 o                         
  -2   8  11         70.16         43.13        18.28 o                         
  -1   8  11         16.43         -6.75        13.21 o                         
   0   8  11          0.11        -11.24        11.52 o                         
   1   8  11        222.07        214.15        17.58 o                         
   2   8  11        351.01        396.76        23.19 o                         
   3   8  11        204.73        236.27        25.67 o                         
   4   8  11         28.34          7.34        15.10 o                         
   5   8  11        109.15        130.98        19.79 o                         
   6   8  11          2.33        -18.89        18.89 o                         
  -5   9  11         15.25          6.10        18.26 o                         
  -4   9  11         31.20         30.46        18.70 o                         
  -3   9  11         11.54         23.21        19.42 o                         
  -2   9  11          0.14        -17.24        17.24 o                         
  -1   9  11         19.93         -4.50        18.34 o                         
   0   9  11         21.33          5.96        12.72 o                         
   1   9  11         98.46         93.80        16.49 o                         
   2   9  11          7.72         19.88        16.13 o                         
   3   9  11          0.84         27.59        25.14 o                         
   4   9  11         85.53         84.73        22.78 o                         
   5   9  11          2.91         -6.03        18.70 o                         
  -4  10  11         90.94         81.24        22.06 o                         
  -3  10  11         28.25         42.59        20.04 o                         
  -2  10  11          3.58         -8.68        19.69 o                         
  -1  10  11          0.10          5.26        18.25 o                         
   0  10  11          3.45         -4.91        14.98 o                         
   1  10  11          1.59         13.07        15.06 o                         
   2  10  11         44.71         56.30        24.81 o                         
   3  10  11          0.64         10.88        16.66 o                         
   4  10  11          0.05        -18.80        18.80 o                         
  -2  11  11          5.36        -11.68        20.67 o                         
  -1  11  11         49.62         62.52        30.38 o                         
   0  11  11          0.96          5.29        23.65 o                         
   1  11  11         10.18          9.64        18.98 o                         
   2  11  11          3.17         17.26        16.45 o                         
  -9   0  12          0.01        -45.94        46.60 o                         
  -8   0  12          0.50        -13.63        25.36 o                         
  -7   0  12         23.62         -7.80        23.68 o                         
  -6   0  12          0.28         25.99        25.09 o                         
  -5   0  12         25.36         18.39        15.67 o                         
  -4   0  12         31.36         50.52        16.61 o                         
  -3   0  12        153.74        179.29        20.10 o                         
  -2   0  12         44.58         54.61        17.11 o                         
  -1   0  12        161.63        171.29        19.56 o                         
   0   0  12          0.00         -9.51        14.29 o                         
   1   0  12         67.29         45.07        14.97 o                         
   2   0  12         31.84         20.77        13.91 o                         
   3   0  12       4332.40       4005.95        54.09 o                         
   4   0  12        201.51        185.46        27.03 o                         
   5   0  12        109.39        107.55        24.72 o                         
   6   0  12        200.55        221.42        49.71 o                         
   7   0  12         88.68         81.54        36.10 o                         
   8   0  12          0.18         18.90        33.75 o                         
  -8   1  12         19.15         20.24        22.26 o                         
  -7   1  12          4.76         -5.27        16.29 o                         
  -6   1  12         12.03          4.40        10.84 o                         
  -5   1  12          0.52         -2.72        10.49 o                         
  -4   1  12          5.61         -3.69        10.35 o                         
  -3   1  12         68.63         63.73        12.58 o                         
  -2   1  12        154.58        118.12        12.89 o                         
  -1   1  12          0.03          3.19        15.69 o                         
   0   1  12         46.00         24.86        12.35 o                         
   1   1  12         32.68         27.32        10.15 o                         
   2   1  12       1312.99       1299.86        26.82 o                         
   3   1  12         25.44         32.02        14.37 o                         
   4   1  12         13.37          4.70        14.37 o                         
   5   1  12         57.10         29.24        13.95 o                         
   6   1  12         15.09         15.43        14.99 o                         
   7   1  12        118.97        160.09        27.50 o                         
   8   1  12          2.82        -19.46        22.01 o                         
  -8   2  12          7.23         14.18        20.09 o                         
  -7   2  12         41.20         18.10        13.16 o                         
  -6   2  12        109.76        110.74        12.82 o                         
  -5   2  12         30.50         28.32        14.19 o                         
  -4   2  12          0.75          3.41        10.14 o                         
  -3   2  12         12.05         29.70        11.46 o                         
  -2   2  12          0.22         -9.74         9.74 o                         
  -1   2  12         17.43         18.50        10.85 o                         
   0   2  12         25.32         18.22        10.70 o                         
   1   2  12          5.26          7.67        11.14 o                         
   2   2  12        154.50        152.05        12.74 o                         
   3   2  12        137.21        156.76        14.74 o                         
   4   2  12          0.09         -6.88        13.71 o                         
   5   2  12        101.81        119.33        19.80 o                         
   6   2  12        104.03         92.29        22.29 o                         
   7   2  12         61.67         34.70        21.71 o                         
   8   2  12          2.10         -2.99        23.02 o                         
  -8   3  12          3.64         -5.48        18.17 o                         
  -7   3  12          1.10        -10.36        10.36 o                         
  -6   3  12         37.65         26.67        10.64 o                         
  -5   3  12         45.44         20.94        13.27 o                         
  -4   3  12        960.06       1162.91        25.91 o                         
  -3   3  12          6.31         -2.90        10.22 o                         
  -2   3  12          0.15         21.73        10.74 o                         
  -1   3  12          0.52          8.25        10.83 o                         
   0   3  12        114.95        137.98        13.50 o                         
   1   3  12         11.43         17.19        11.06 o                         
   2   3  12          0.28         16.57        11.14 o                         
   3   3  12        279.62        295.02        14.89 o                         
   4   3  12         21.40         27.50        12.12 o                         
   5   3  12         23.23         39.92        15.21 o                         
   6   3  12         81.97         87.48        24.65 o                         
   7   3  12          0.32        -19.59        19.59 o                         
   8   3  12         13.53         15.32        24.64 o                         
  -8   4  12         25.18        -12.49        27.57 o                         
  -7   4  12         27.71         37.43        15.47 o                         
  -6   4  12          2.45          7.27        11.16 o                         
  -5   4  12          4.76        -22.76        29.27 o                         
  -4   4  12         75.98         81.74        12.74 o                         
  -3   4  12         38.88         33.00        12.63 o                         
  -2   4  12        226.07        246.32        14.64 o                         
  -1   4  12         24.65         32.84        11.46 o                         
   0   4  12         21.87         22.47        12.08 o                         
   1   4  12         85.86         79.43        12.96 o                         
   2   4  12         12.09         16.07        11.16 o                         
   3   4  12        110.75         76.54        11.86 o                         
   4   4  12          2.26         -3.73        12.66 o                         
   5   4  12         53.10         58.35        13.94 o                         
   6   4  12         13.02          4.04        22.23 o                         
   7   4  12          7.72         55.32        25.39 o                         
  -8   5  12          6.94        -20.26        20.26 o                         
  -7   5  12         14.98         26.43        15.32 o                         
  -6   5  12         26.09         34.87        14.29 o                         
  -5   5  12         80.78         86.66        15.68 o                         
  -4   5  12         21.73         36.51        16.87 o                         
  -3   5  12        479.14        524.79        23.65 o                         
  -2   5  12         20.30         19.63        12.20 o                         
  -1   5  12          1.55         -3.35        10.64 o                         
   0   5  12          0.24         14.15        11.68 o                         
   1   5  12          4.25        -11.08        11.08 o                         
   2   5  12        165.40        141.72        18.44 o                         
   3   5  12         49.86         40.18        16.06 o                         
   4   5  12          0.71          7.87        11.17 o                         
   5   5  12          0.31        -12.56        12.56 o                         
   6   5  12          0.97          2.51        22.72 o                         
   7   5  12          0.55         16.06        24.07 o                         
  -7   6  12        150.83        179.30        19.98 o                         
  -6   6  12         39.96         35.91        22.50 o                         
  -5   6  12         95.32        139.07        17.52 o                         
  -4   6  12         75.76         81.89        17.36 o                         
  -3   6  12        122.46         85.92        15.79 o                         
  -2   6  12         44.15         36.98        13.61 o                         
  -1   6  12         11.35         -4.03        10.33 o                         
   0   6  12         11.96         13.97        11.59 o                         
   1   6  12         29.59         24.63        12.62 o                         
   2   6  12          4.22         -0.15        11.88 o                         
   3   6  12        170.03        177.44        18.43 o                         
   4   6  12        101.58        130.58        14.85 o                         
   5   6  12         18.63          9.69        12.74 o                         
   6   6  12         15.15         -5.23        22.27 o                         
   7   6  12          6.51        -23.87        23.87 o                         
  -6   7  12          4.13         13.55        16.94 o                         
  -5   7  12         11.71         12.87        15.88 o                         
  -4   7  12          7.47         23.52        16.11 o                         
  -3   7  12         12.33          9.01        14.88 o                         
  -2   7  12          7.54         -1.66        14.63 o                         
  -1   7  12          0.00        -10.65        13.66 o                         
   0   7  12         37.84         45.85        13.37 o                         
   1   7  12          0.57         14.28        13.88 o                         
   2   7  12         55.57         58.95        14.67 o                         
   3   7  12          0.37         -4.89        12.59 o                         
   4   7  12          0.12         -9.36        14.80 o                         
   5   7  12         83.68        109.01        18.83 o                         
   6   7  12         35.69         54.31        20.45 o                         
  -6   8  12          7.51         22.21        18.11 o                         
  -5   8  12          1.80         19.61        17.67 o                         
  -4   8  12          3.80        -14.87        14.87 o                         
  -3   8  12         33.74         43.17        18.24 o                         
  -2   8  12          1.01         14.48        16.59 o                         
  -1   8  12         15.02          7.38        16.76 o                         
   0   8  12         10.66         24.60        15.83 o                         
   1   8  12         20.45         31.53        14.32 o                         
   2   8  12        187.67        187.39        17.77 o                         
   3   8  12         22.97         15.98        14.39 o                         
   4   8  12         74.98         83.25        17.27 o                         
   5   8  12         22.21         53.56        18.03 o                         
  -5   9  12          1.43        -20.99        22.70 o                         
  -4   9  12          4.25         -7.64        21.92 o                         
  -3   9  12         13.00         -3.06        17.84 o                         
  -2   9  12          0.52        -15.99        15.99 o                         
  -1   9  12         37.24          7.58        17.06 o                         
   0   9  12          5.03          3.37        13.28 o                         
   1   9  12         57.96         91.06        17.24 o                         
   2   9  12          0.65        -13.98        13.98 o                         
   3   9  12        130.69        123.56        19.38 o                         
   4   9  12        237.07        249.47        24.26 o                         
  -3  10  12         26.16         12.24        20.14 o                         
  -2  10  12          1.13        -17.59        17.59 o                         
  -1  10  12          0.30        -13.56        19.13 o                         
   0  10  12          0.01         17.68        14.84 o                         
   1  10  12         44.58         39.87        16.08 o                         
   2  10  12         25.17         69.45        18.11 o                         
   3  10  12          0.34         -6.42        19.51 o                         
  -8   1  13         26.24         22.98        21.58 o                         
  -7   1  13          0.71         -7.97        14.13 o                         
  -6   1  13         38.25         30.85        11.92 o                         
  -5   1  13         78.06         52.86        13.71 o                         
  -4   1  13          0.24         10.22        11.14 o                         
  -3   1  13          1.68          5.91        10.68 o                         
  -2   1  13          1.55         -5.71        11.72 o                         
  -1   1  13        120.05        140.73        13.88 o                         
   0   1  13        313.42        355.60        19.62 o                         
   1   1  13          6.68          4.33        10.56 o                         
   2   1  13        220.23        193.42        20.24 o                         
   3   1  13        188.05        192.45        14.40 o                         
   4   1  13         42.42         19.03        14.32 o                         
   5   1  13          2.93         11.24        21.09 o                         
   6   1  13         20.21         -4.12        21.56 o                         
   7   1  13         11.83         19.49        22.21 o                         
   8   1  13          3.79         -3.87        24.79 o                         
  -8   2  13         33.38         55.38        23.98 o                         
  -7   2  13          4.51        -10.54        10.54 o                         
  -6   2  13         65.17         70.68        12.51 o                         
  -5   2  13          6.64         -8.61        11.02 o                         
  -4   2  13        232.94        251.49        14.92 o                         
  -3   2  13         15.48         10.04        12.13 o                         
  -2   2  13        313.74        318.42        17.44 o                         
  -1   2  13        436.65        517.68        29.51 o                         
   0   2  13          0.49         12.04        18.08 o                         
   1   2  13        642.05        594.22        21.28 o                         
   2   2  13          0.05          9.96        10.38 o                         
   3   2  13          1.12        -10.42        11.13 o                         
   4   2  13          9.96         22.38        14.82 o                         
   5   2  13          1.08          1.77        15.37 o                         
   6   2  13          3.91        -11.33        19.89 o                         
   7   2  13          4.70          7.00        22.18 o                         
   8   2  13          0.00          4.18        24.80 o                         
  -8   3  13          1.22         13.12        24.15 o                         
  -7   3  13          0.16          6.96        11.43 o                         
  -6   3  13         19.44          2.44        10.53 o                         
  -5   3  13        450.95        529.65        32.98 o                         
  -4   3  13          0.01         13.25        10.64 o                         
  -3   3  13          0.79          2.47        10.49 o                         
  -2   3  13          2.32          5.81        10.63 o                         
  -1   3  13         16.79          2.75        12.24 o                         
   0   3  13        403.82        455.57        25.25 o                         
   1   3  13        247.40        232.38        16.60 o                         
   2   3  13          9.36        -11.52        11.52 o                         
   3   3  13         53.92         52.96        13.15 o                         
   4   3  13         15.25          9.81        16.38 o                         
   5   3  13          0.98        -11.48        16.40 o                         
   6   3  13          1.71         -2.25        20.72 o                         
   7   3  13         39.99         61.40        25.12 o                         
  -8   4  13          0.01          0.03        31.95 o                         
  -7   4  13          0.33         -0.72        11.89 o                         
  -6   4  13          7.46         -9.78        11.39 o                         
  -5   4  13          0.40         12.44        11.68 o                         
  -4   4  13         20.47          9.52        14.85 o                         
  -3   4  13         34.59         29.43        12.37 o                         
  -2   4  13         25.50         17.52        11.26 o                         
  -1   4  13         21.07         18.86        11.24 o                         
   0   4  13         40.07         49.34        12.33 o                         
   1   4  13          0.46         -3.82        11.01 o                         
   2   4  13         48.40         65.90        13.57 o                         
   3   4  13          9.19          5.38        10.41 o                         
   4   4  13          4.89         -5.76        12.65 o                         
   5   4  13         67.32         55.74        13.39 o                         
   6   4  13          1.01        -18.47        18.47 o                         
   7   4  13          0.68         12.61        24.21 o                         
  -7   5  13          1.99         20.37        15.23 o                         
  -6   5  13          0.22         -3.10        16.32 o                         
  -5   5  13         25.39         15.99        14.21 o                         
  -4   5  13         30.08         28.72        12.82 o                         
  -3   5  13        153.04        145.23        14.23 o                         
  -2   5  13         42.02         43.34        13.48 o                         
  -1   5  13         17.29          5.35        11.06 o                         
   0   5  13         21.21          6.78        11.51 o                         
   1   5  13        246.55        238.24        16.42 o                         
   2   5  13         23.80         22.11        12.78 o                         
   3   5  13          1.18         -2.42        15.55 o                         
   4   5  13         45.58         32.60        11.51 o                         
   5   5  13          0.18         -9.57        14.15 o                         
   6   5  13          0.25          2.15        22.60 o                         
   7   5  13          9.98         -5.38        22.93 o                         
  -7   6  13          9.61         21.68        16.26 o                         
  -6   6  13          0.01        -10.25        14.15 o                         
  -5   6  13          6.67         19.64        14.76 o                         
  -4   6  13          0.01        -13.42        13.42 o                         
  -3   6  13         37.14          7.77        14.53 o                         
  -2   6  13        129.49        140.14        17.25 o                         
  -1   6  13         80.59         51.91        12.15 o                         
   0   6  13         15.64         12.04        11.92 o                         
   1   6  13          3.71         26.02        12.95 o                         
   2   6  13         48.32         54.40        14.39 o                         
   3   6  13        130.47        120.94        15.09 o                         
   4   6  13          1.91         -9.04        14.28 o                         
   5   6  13          1.96         -1.98        26.78 o                         
   6   6  13          0.14        -19.62        19.62 o                         
  -6   7  13          2.61        -10.10        16.67 o                         
  -5   7  13          0.61         -2.35        15.53 o                         
  -4   7  13          2.42          5.66        18.06 o                         
  -3   7  13          0.05          3.04        16.16 o                         
  -2   7  13         40.36         53.47        17.98 o                         
  -1   7  13         10.04         -2.42        12.87 o                         
   0   7  13          0.34         -6.89        13.83 o                         
   1   7  13         16.99          0.56        12.59 o                         
   2   7  13          3.29          0.64        13.51 o                         
   3   7  13          1.85          5.31        13.13 o                         
   4   7  13          0.94         -3.63        16.24 o                         
   5   7  13          0.08         13.16        18.96 o                         
   6   7  13          0.00        -18.31        18.31 o                         
  -5   8  13         64.21         70.69        20.01 o                         
  -4   8  13         19.80         16.39        16.91 o                         
  -3   8  13          7.25          8.75        17.19 o                         
  -2   8  13         14.93         35.98        28.14 o                         
  -1   8  13        102.50        119.04        18.27 o                         
   0   8  13         20.99          8.98        15.22 o                         
   1   8  13        239.88        235.11        29.26 o                         
   2   8  13          8.16         19.08        14.40 o                         
   3   8  13         33.65         25.02        14.88 o                         
   4   8  13        177.78        131.76        19.66 o                         
   5   8  13         10.97          9.47        25.23 o                         
  -4   9  13          3.73        -10.13        18.59 o                         
  -3   9  13          2.97         -5.82        18.21 o                         
  -2   9  13          2.45        -17.02        17.02 o                         
  -1   9  13          2.05         -9.66        17.94 o                         
   0   9  13         14.87          5.15        13.52 o                         
   1   9  13          1.09         32.86        17.00 o                         
   2   9  13         27.53         23.01        15.99 o                         
   3   9  13         27.74          8.54        16.59 o                         
   4   9  13         99.94         98.64        22.21 o                         
  -2  10  13          0.26        -18.48        18.48 o                         
  -1  10  13          0.50         11.82        19.79 o                         
   0  10  13          1.39         -1.03        20.31 o                         
   1  10  13         10.88         23.11        16.34 o                         
   2  10  13          4.72         -7.67        15.35 o                         
  -8   0  14         18.51         46.09        30.62 o                         
  -7   0  14        187.84        291.95        24.00 o                         
  -6   0  14         81.82         52.36        18.18 o                         
  -5   0  14         61.00         71.89        18.94 o                         
  -4   0  14         39.01         16.55        16.94 o                         
  -3   0  14         49.02         52.33        16.81 o                         
  -2   0  14        264.38        284.84        31.45 o                         
  -1   0  14        120.30         88.54        19.44 o                         
   0   0  14          4.09         12.30        19.46 o                         
   1   0  14         40.29         21.53        15.74 o                         
   2   0  14       2838.06       2878.68        66.75 o                         
   3   0  14        850.08        874.50        43.10 o                         
   4   0  14        434.68        474.80        36.04 o                         
   5   0  14          2.72         12.61        20.46 o                         
   6   0  14         38.25         14.40        30.89 o                         
   7   0  14        208.97        195.05        40.19 o                         
  -8   1  14          0.48         -5.89        27.37 o                         
  -7   1  14          0.48         12.18        15.18 o                         
  -6   1  14          0.02          6.92        12.15 o                         
  -5   1  14         68.27         99.13        16.81 o                         
  -4   1  14         91.33         91.37        14.27 o                         
  -3   1  14         15.29         -2.48        11.15 o                         
  -2   1  14         97.24         57.93        13.33 o                         
  -1   1  14         89.80        105.22        14.66 o                         
   0   1  14         36.34         22.45        11.45 o                         
   1   1  14         25.62         20.03        11.54 o                         
   2   1  14         39.71         37.05        10.85 o                         
   3   1  14        101.11        100.62        23.22 o                         
   4   1  14         27.99          6.43        14.57 o                         
   5   1  14          0.84         -5.06        14.67 o                         
   6   1  14          0.10         22.59        26.90 o                         
   7   1  14          4.48         -0.11        22.63 o                         
  -8   2  14          0.42         51.26        22.17 o                         
  -7   2  14         16.13         23.96        11.65 o                         
  -6   2  14         17.52         54.78        12.07 o                         
  -5   2  14         31.77         39.87        11.63 o                         
  -4   2  14         96.99         81.18        13.06 o                         
  -3   2  14        140.31         98.38        13.18 o                         
  -2   2  14          0.42          2.27        11.10 o                         
  -1   2  14         30.00         15.41        12.81 o                         
   0   2  14         37.29         28.86        11.90 o                         
   1   2  14         56.49         68.98        12.83 o                         
   2   2  14         77.61         65.95        11.90 o                         
   3   2  14        138.57        162.04        13.56 o                         
   4   2  14        111.36         95.00        19.43 o                         
   5   2  14         10.99         10.34        15.75 o                         
   6   2  14          0.38          0.38        21.65 o                         
   7   2  14          2.45          5.79        23.49 o                         
  -7   3  14          5.19        -12.35        14.39 o                         
  -6   3  14         83.60         58.97        13.99 o                         
  -5   3  14          6.30         -7.49        12.06 o                         
  -4   3  14         64.72         80.51        12.50 o                         
  -3   3  14         11.49         -5.43        11.44 o                         
  -2   3  14          9.38         21.38        11.16 o                         
  -1   3  14         21.65         12.78        11.77 o                         
   0   3  14         14.66         11.22        12.33 o                         
   1   3  14        368.51        360.67        30.16 o                         
   2   3  14         75.34         77.50        13.16 o                         
   3   3  14          0.02         -0.46        10.16 o                         
   4   3  14         48.14         23.70        11.85 o                         
   5   3  14        110.06        112.25        22.11 o                         
   6   3  14         62.61         47.52        23.06 o                         
   7   3  14          3.11        -22.27        22.27 o                         
  -7   4  14         24.87         -2.58        18.14 o                         
  -6   4  14          0.40          4.95        17.27 o                         
  -5   4  14         13.60         23.13        15.83 o                         
  -4   4  14        109.47         92.61        15.32 o                         
  -3   4  14          0.34          7.94        12.11 o                         
  -2   4  14         36.34         50.47        12.12 o                         
  -1   4  14         65.17         52.09        12.34 o                         
   0   4  14          0.42         -8.27        10.82 o                         
   1   4  14        658.16        703.98        33.35 o                         
   2   4  14        118.30        134.29        14.14 o                         
   3   4  14          0.11         10.03        14.88 o                         
   4   4  14          0.13        -10.08        12.68 o                         
   5   4  14          4.20          4.90        13.07 o                         
   6   4  14          6.52          3.12        21.85 o                         
   7   4  14         36.69         15.57        26.10 o                         
  -7   5  14          0.67        -17.12        17.12 o                         
  -6   5  14          0.56          3.92        15.54 o                         
  -5   5  14         17.83         27.76        14.97 o                         
  -4   5  14         84.64         85.53        14.10 o                         
  -3   5  14         36.68         42.33        14.18 o                         
  -2   5  14          0.10          4.67        13.07 o                         
  -1   5  14        223.75        265.99        18.31 o                         
   0   5  14         28.32         24.79        12.27 o                         
   1   5  14          7.41          4.35        12.33 o                         
   2   5  14        155.81        129.51        19.40 o                         
   3   5  14         42.67         29.51        12.68 o                         
   4   5  14          6.43          5.60        11.45 o                         
   5   5  14         46.88         43.86        17.25 o                         
   6   5  14          0.10          7.95        23.39 o                         
  -6   6  14          2.68         20.49        18.44 o                         
  -5   6  14          4.13          6.14        15.86 o                         
  -4   6  14          0.30        -11.75        14.69 o                         
  -3   6  14         76.54         59.44        16.56 o                         
  -2   6  14        107.89        111.19        22.54 o                         
  -1   6  14          8.87         22.35        11.73 o                         
   0   6  14          3.43         14.53        13.07 o                         
   1   6  14          3.16        -12.07        12.54 o                         
   2   6  14         44.85         49.30        14.12 o                         
   3   6  14          0.70         40.67        15.69 o                         
   4   6  14        122.82        118.04        15.98 o                         
   5   6  14          3.75         -6.75        19.67 o                         
   6   6  14          8.47         19.97        25.45 o                         
  -5   7  14          5.53        -15.32        15.32 o                         
  -4   7  14          1.88          0.66        16.39 o                         
  -3   7  14        138.64        136.41        20.89 o                         
  -2   7  14         37.38         29.57        15.04 o                         
  -1   7  14         21.74          1.25        13.75 o                         
   0   7  14         26.02         27.71        14.01 o                         
   1   7  14         12.05          5.27        13.59 o                         
   2   7  14         37.98         53.89        17.21 o                         
   3   7  14          0.10          1.29        13.96 o                         
   4   7  14          0.20         15.71        15.74 o                         
   5   7  14         19.86         10.28        19.89 o                         
  -5   8  14          8.94         11.24        31.06 o                         
  -4   8  14          3.74         12.10        19.10 o                         
  -3   8  14          4.99         11.27        18.00 o                         
  -2   8  14         10.48         -3.64        17.03 o                         
  -1   8  14         10.25        -13.90        13.90 o                         
   0   8  14          1.58         21.56        15.62 o                         
   1   8  14         34.92         39.81        16.60 o                         
   2   8  14         57.38         67.60        18.23 o                         
   3   8  14         35.52         53.22        16.83 o                         
   4   8  14         84.63         64.21        22.99 o                         
  -3   9  14         56.35         94.23        22.70 o                         
  -2   9  14          0.93         -1.21        18.79 o                         
  -1   9  14         35.28         19.59        19.09 o                         
   0   9  14          0.68        -15.72        15.72 o                         
   1   9  14        122.37        185.25        21.15 o                         
   2   9  14         67.75         92.59        20.28 o                         
   3   9  14          0.02         12.34        16.15 o                         
  -7   1  15          0.00          0.62        13.51 o                         
  -6   1  15          6.66         -3.78        15.01 o                         
  -5   1  15          0.01         -1.13        12.30 o                         
  -4   1  15          7.50         -0.49        16.77 o                         
  -3   1  15         89.46        104.39        14.66 o                         
  -2   1  15          6.04          9.86        11.59 o                         
  -1   1  15         17.62         28.78        12.37 o                         
   0   1  15          0.74         17.80        11.65 o                         
   1   1  15          2.25         14.83        12.26 o                         
   2   1  15          8.38         21.94        11.03 o                         
   3   1  15          8.08        -11.01        11.01 o                         
   4   1  15        199.68        194.30        22.38 o                         
   5   1  15        186.36        227.98        22.09 o                         
   6   1  15          3.00        -20.47        20.47 o                         
   7   1  15         33.40         27.25        25.47 o                         
  -7   2  15         34.22         57.15        17.88 o                         
  -6   2  15          5.62          2.97        11.33 o                         
  -5   2  15         49.19         34.42        12.78 o                         
  -4   2  15         49.51         47.53        14.28 o                         
  -3   2  15         23.84          7.05        12.16 o                         
  -2   2  15         28.64         16.57        11.57 o                         
  -1   2  15         29.02         20.90        11.95 o                         
   0   2  15         22.67          7.10        10.82 o                         
   1   2  15         15.95         16.17        10.91 o                         
   2   2  15        161.53        163.66        20.19 o                         
   3   2  15         19.07         16.76        11.06 o                         
   4   2  15          4.60         15.25        17.86 o                         
   5   2  15          2.58         14.66        18.13 o                         
   6   2  15          0.02        -20.52        20.52 o                         
   7   2  15         17.23          8.72        28.55 o                         
  -7   3  15          0.54        -13.52        13.52 o                         
  -6   3  15          0.63         12.99        15.18 o                         
  -5   3  15         15.33         -1.05        10.65 o                         
  -4   3  15        171.02        218.84        19.07 o                         
  -3   3  15        106.81         87.54        13.17 o                         
  -2   3  15         90.19         95.65        14.51 o                         
  -1   3  15          1.77        -11.75        11.75 o                         
   0   3  15        105.71         93.18        14.35 o                         
   1   3  15         24.27         21.61        12.10 o                         
   2   3  15         23.90         15.58        12.58 o                         
   3   3  15         14.54          9.95        12.79 o                         
   4   3  15         11.91         27.09        13.21 o                         
   5   3  15        113.17         72.57        34.20 o                         
   6   3  15         22.34         40.40        25.21 o                         
  -7   4  15          0.17         13.52        15.69 o                         
  -6   4  15          8.55         15.83        13.30 o                         
  -5   4  15          1.64        -12.15        12.15 o                         
  -4   4  15         59.42         50.19        14.53 o                         
  -3   4  15         16.52         10.68        15.34 o                         
  -2   4  15          0.28          1.25        11.73 o                         
  -1   4  15        104.30        100.82        16.84 o                         
   0   4  15         17.83         35.45        13.06 o                         
   1   4  15          0.01         19.71        13.23 o                         
   2   4  15         91.29         89.86        15.11 o                         
   3   4  15          1.25         -8.04        17.97 o                         
   4   4  15         14.33          8.25        18.28 o                         
   5   4  15          0.08        -23.24        41.04 o                         
   6   4  15         20.37        -21.97        21.97 o                         
  -6   5  15         17.34          2.83        16.20 o                         
  -5   5  15          0.25        -13.83        13.83 o                         
  -4   5  15          6.11         16.61        13.46 o                         
  -3   5  15          3.13         -1.25        12.65 o                         
  -2   5  15         61.87         56.90        12.38 o                         
  -1   5  15          0.16        -11.51        11.51 o                         
   0   5  15        230.03        238.42        18.96 o                         
   1   5  15         22.87         27.50        13.38 o                         
   2   5  15         55.68         78.98        14.77 o                         
   3   5  15          2.11         18.84        12.73 o                         
   4   5  15         13.73         -6.86        16.69 o                         
   5   5  15          0.15        -10.05        17.94 o                         
   6   5  15         14.80         -7.60        24.65 o                         
  -6   6  15         31.41         16.51        17.36 o                         
  -5   6  15          0.00         -0.51        15.97 o                         
  -4   6  15          0.74        -15.10        15.10 o                         
  -3   6  15        153.94        165.06        16.99 o                         
  -2   6  15         77.38         66.77        18.61 o                         
  -1   6  15         23.32         13.26        12.20 o                         
   0   6  15          1.90         17.42        14.02 o                         
   1   6  15         20.10         21.89        14.22 o                         
   2   6  15          6.98         -0.53        12.78 o                         
   3   6  15         13.38         24.67        17.88 o                         
   4   6  15          3.95          1.69        15.19 o                         
   5   6  15         13.23          5.60        17.71 o                         
  -5   7  15          5.61        -16.77        16.77 o                         
  -4   7  15          5.22         -3.69        17.68 o                         
  -3   7  15          5.97          6.09        17.25 o                         
  -2   7  15         29.85         34.04        14.44 o                         
  -1   7  15         15.33          0.35        15.81 o                         
   0   7  15          7.31          5.28        14.04 o                         
   1   7  15         11.46        -11.49        18.67 o                         
   2   7  15         50.61         36.46        15.19 o                         
   3   7  15         26.86         26.37        14.74 o                         
   4   7  15          0.11         -9.54        35.73 o                         
  -4   8  15         22.85          9.04        19.72 o                         
  -3   8  15          0.35         -2.58        23.08 o                         
  -2   8  15          6.35          6.85        18.92 o                         
  -1   8  15         47.73         42.19        18.13 o                         
   0   8  15          3.55        -15.00        17.67 o                         
   1   8  15          2.82         -0.68        15.35 o                         
   2   8  15          4.69         12.47        15.42 o                         
   3   8  15        101.76         99.03        18.41 o                         
  -2   9  15          9.02         14.46        20.20 o                         
  -1   9  15          0.13         -5.72        18.71 o                         
   0   9  15          0.53        -16.85        20.77 o                         
   1   9  15          7.72         35.46        25.15 o                         
  -7   0  16         37.92        -24.97        24.97 o                         
  -6   0  16         10.72         37.49        25.20 o                         
  -5   0  16          2.55         22.69        17.85 o                         
  -4   0  16         44.95         28.16        20.65 o                         
  -3   0  16          0.34        -16.61        16.61 o                         
  -2   0  16          0.08          2.85        16.76 o                         
  -1   0  16        198.91        129.29        31.09 o                         
   0   0  16         36.06         32.87        17.50 o                         
   1   0  16          3.14          0.62        15.84 o                         
   2   0  16         10.11         11.34        15.14 o                         
   3   0  16         37.54         25.39        20.75 o                         
   4   0  16        503.83        497.67        54.02 o                         
   5   0  16         49.74         57.98        34.22 o                         
   6   0  16          0.86         18.15        33.26 o                         
  -7   1  16          4.40         10.89        13.30 o                         
  -6   1  16          9.92          5.87        18.91 o                         
  -5   1  16          0.05         -9.91        12.03 o                         
  -4   1  16          3.05         -4.36        12.39 o                         
  -3   1  16          9.65         -8.12        11.72 o                         
  -2   1  16         99.61        103.12        14.20 o                         
  -1   1  16         80.04         66.65        13.42 o                         
   0   1  16        118.13        122.46        14.38 o                         
   1   1  16          5.60        -10.38        10.38 o                         
   2   1  16          0.04         22.54        11.62 o                         
   3   1  16        392.86        375.79        18.23 o                         
   4   1  16         37.47         46.73        18.29 o                         
   5   1  16          0.61         -8.47        20.63 o                         
   6   1  16          1.94          1.92        23.18 o                         
  -7   2  16         33.93         59.81        15.24 o                         
  -6   2  16         18.42          8.68        12.66 o                         
  -5   2  16         74.24         91.49        14.39 o                         
  -4   2  16          7.73         27.44        13.42 o                         
  -3   2  16          5.13          7.45        13.50 o                         
  -2   2  16          0.00        -12.21        13.49 o                         
  -1   2  16          0.28        -11.12        11.12 o                         
   0   2  16          8.04         19.62        12.20 o                         
   1   2  16         36.52         45.77        13.13 o                         
   2   2  16         15.08         -1.02        12.99 o                         
   3   2  16          4.31          4.01        11.84 o                         
   4   2  16          1.16        -16.55        16.55 o                         
   5   2  16         27.76         15.53        24.82 o                         
   6   2  16         33.59        -10.11        24.64 o                         
  -6   3  16         10.85          1.38        12.95 o                         
  -5   3  16         15.94         -2.99        14.47 o                         
  -4   3  16        125.11        125.80        14.95 o                         
  -3   3  16        110.37        136.07        15.98 o                         
  -2   3  16          0.55          6.56        13.26 o                         
  -1   3  16          7.98         22.15        12.80 o                         
   0   3  16        182.46        179.59        21.18 o                         
   1   3  16         73.85         76.94        14.01 o                         
   2   3  16         36.19         41.00        12.95 o                         
   3   3  16         18.38         28.35        11.34 o                         
   4   3  16         68.53         83.91        14.51 o                         
   5   3  16         22.23         34.40        24.64 o                         
   6   3  16          8.65        -22.04        22.04 o                         
  -6   4  16          0.98          7.89        25.83 o                         
  -5   4  16         34.85          5.92        16.07 o                         
  -4   4  16          4.65        -12.08        13.85 o                         
  -3   4  16          4.75        -11.79        11.79 o                         
  -2   4  16         27.24         20.48        14.52 o                         
  -1   4  16         38.21         30.59        14.18 o                         
   0   4  16         60.23         64.36        14.55 o                         
   1   4  16         48.87         35.09        13.72 o                         
   2   4  16          3.98          8.51        13.55 o                         
   3   4  16          9.71         26.63        15.41 o                         
   4   4  16        110.46        106.80        16.34 o                         
   5   4  16         43.45         59.08        25.05 o                         
  -5   5  16          0.09          2.65        16.07 o                         
  -4   5  16          7.24         -1.99        16.50 o                         
  -3   5  16          2.90         18.87        14.85 o                         
  -2   5  16        188.99        228.47        18.28 o                         
  -1   5  16         17.65          1.35        13.73 o                         
   0   5  16          1.58        -12.78        12.78 o                         
   1   5  16          1.46        -10.53        13.18 o                         
   2   5  16          1.15          8.04        13.58 o                         
   3   5  16         10.09         13.13        14.67 o                         
   4   5  16          5.56          4.88        14.95 o                         
   5   5  16         12.37         16.57        25.66 o                         
  -5   6  16         14.60         -4.69        17.09 o                         
  -4   6  16         21.70         58.15        18.58 o                         
  -3   6  16        262.67        339.55        21.44 o                         
  -2   6  16          6.03         20.78        15.42 o                         
  -1   6  16         40.46         41.08        13.16 o                         
   0   6  16         10.27         16.55        14.56 o                         
   1   6  16         21.78         40.12        15.79 o                         
   2   6  16         38.18         34.59        16.95 o                         
   3   6  16          9.95          1.25        13.87 o                         
   4   6  16        108.72         77.78        22.00 o                         
  -4   7  16         15.70         22.79        18.63 o                         
  -3   7  16          1.47        -16.75        16.75 o                         
  -2   7  16          2.25         28.49        14.97 o                         
  -1   7  16          5.87         42.36        22.10 o                         
   0   7  16         14.02         -3.99        13.89 o                         
   1   7  16         35.68         25.21        15.81 o                         
   2   7  16         14.93         19.61        15.35 o                         
   3   7  16          0.55         -6.79        15.65 o                         
  -2   8  16         40.61          7.81        19.46 o                         
  -1   8  16          3.85        -15.71        15.71 o                         
   0   8  16          0.30         -3.45        18.05 o                         
   1   8  16          0.40         10.81        22.85 o                         
   2   8  16         28.38         49.36        16.74 o                         
  -6   1  17         67.86         57.22        15.35 o                         
  -5   1  17         14.89         13.28        12.80 o                         
  -4   1  17         25.67         20.47        19.81 o                         
  -3   1  17         26.85         47.72        13.84 o                         
  -2   1  17          0.17         -2.17        13.03 o                         
  -1   1  17          0.10          8.10        12.87 o                         
   0   1  17          5.71          3.85        16.77 o                         
   1   1  17         25.38         27.06        12.76 o                         
   2   1  17         19.75          7.81        11.30 o                         
   3   1  17          5.69         12.71        14.20 o                         
   4   1  17        203.67        138.96        21.91 o                         
   5   1  17          2.27         32.96        25.00 o                         
  -6   2  17          1.12        -13.03        13.03 o                         
  -5   2  17          5.10          2.39        13.05 o                         
  -4   2  17         17.41         19.83        16.08 o                         
  -3   2  17         25.74        -12.24        12.41 o                         
  -2   2  17        103.79         92.83        15.26 o                         
  -1   2  17         46.31         20.89        13.34 o                         
   0   2  17         31.32         30.91        12.93 o                         
   1   2  17         70.85         41.65        14.14 o                         
   2   2  17         23.25         17.88        13.36 o                         
   3   2  17          0.80        -10.57        10.57 o                         
   4   2  17          1.60        -16.87        16.87 o                         
   5   2  17          1.19          7.63        23.76 o                         
  -6   3  17          0.38        -12.01        14.48 o                         
  -5   3  17          0.54          4.05        14.31 o                         
  -4   3  17        176.57        240.53        17.19 o                         
  -3   3  17         21.20         39.45        14.23 o                         
  -2   3  17          4.94        -16.70        16.70 o                         
  -1   3  17          6.52        -12.19        13.11 o                         
   0   3  17        132.36        158.35        16.50 o                         
   1   3  17         70.29         81.55        15.21 o                         
   2   3  17         80.51         44.57        14.43 o                         
   3   3  17         17.24         18.28        14.95 o                         
   4   3  17          4.06         -2.18        16.47 o                         
   5   3  17          4.80          0.08        23.06 o                         
  -5   4  17          0.23          2.37        14.08 o                         
  -4   4  17          2.12          3.54        20.95 o                         
  -3   4  17         48.20         48.40        14.12 o                         
  -2   4  17         24.17         15.34        14.29 o                         
  -1   4  17         31.97         34.13        14.14 o                         
   0   4  17         16.59         20.88        13.53 o                         
   1   4  17          0.03         18.40        13.91 o                         
   2   4  17         28.56         36.81        14.89 o                         
   3   4  17          1.54        -10.05        14.35 o                         
   4   4  17          0.01         -8.35        16.28 o                         
   5   4  17          3.53        -22.92        22.92 o                         
  -5   5  17          7.33          1.32        17.62 o                         
  -4   5  17          4.33          1.71        15.03 o                         
  -3   5  17         70.37         74.31        16.64 o                         
  -2   5  17        257.43        298.17        19.16 o                         
  -1   5  17         11.82         38.26        15.52 o                         
   0   5  17         40.19         35.14        14.59 o                         
   1   5  17          8.31         10.49        14.37 o                         
   2   5  17         75.81         82.63        16.59 o                         
   3   5  17         95.51         93.45        26.54 o                         
   4   5  17          0.42         33.91        19.65 o                         
  -4   6  17          2.48         12.61        18.79 o                         
  -3   6  17          1.93         18.71        14.96 o                         
  -2   6  17         25.55          1.12        15.54 o                         
  -1   6  17          9.87         15.67        14.28 o                         
   0   6  17         34.00         26.69        15.04 o                         
   1   6  17          5.20        -14.74        20.31 o                         
   2   6  17          0.48         -9.20        14.33 o                         
   3   6  17          0.63          5.20        15.17 o                         
  -3   7  17          5.67          1.55        17.54 o                         
  -2   7  17         26.30         52.62        19.70 o                         
  -1   7  17          0.16         -9.95        16.30 o                         
   0   7  17         11.06         16.24        19.08 o                         
   1   7  17          1.00         11.34        16.32 o                         
   2   7  17         25.04         47.33        17.21 o                         
  -5   0  18          0.00         29.25        23.31 o                         
  -4   0  18         12.38         18.23        22.28 o                         
  -3   0  18         41.36         36.39        22.70 o                         
  -2   0  18        228.16        209.79        29.17 o                         
  -1   0  18        112.91         90.56        25.38 o                         
   0   0  18         81.63        152.43        38.60 o                         
   1   0  18          0.08         17.25        19.04 o                         
   2   0  18        125.41        131.53        21.40 o                         
   3   0  18        660.04        607.34        71.65 o                         
   4   0  18        514.84        551.54        70.13 o                         
   5   0  18         86.42         66.27        41.10 o                         
  -5   1  18         20.88         12.91        13.89 o                         
  -4   1  18          1.55         12.61        13.34 o                         
  -3   1  18         10.92          1.93        12.57 o                         
  -2   1  18          0.24          6.45        13.13 o                         
  -1   1  18         35.53         41.34        14.74 o                         
   0   1  18          6.11         -3.35        14.39 o                         
   1   1  18          1.55         10.86        12.74 o                         
   2   1  18          7.39          4.46        13.65 o                         
   3   1  18         24.93         15.12        17.64 o                         
   4   1  18         10.21         -2.31        18.21 o                         
   5   1  18          6.54        -22.45        22.45 o                         
  -5   2  18          7.10         -1.90        14.95 o                         
  -4   2  18         14.62         28.08        14.90 o                         
  -3   2  18         32.86         32.84        13.88 o                         
  -2   2  18         73.28         53.74        15.23 o                         
  -1   2  18          0.47          9.08        13.99 o                         
   0   2  18          4.42         29.17        13.96 o                         
   1   2  18          3.73        -10.64        13.85 o                         
   2   2  18          0.43        -11.95        11.95 o                         
   3   2  18         12.40         36.46        15.94 o                         
   4   2  18         35.63         41.87        20.01 o                         
  -5   3  18          0.71         -1.20        15.32 o                         
  -4   3  18          0.65        -12.55        14.49 o                         
  -3   3  18          8.18        -10.93        12.91 o                         
  -2   3  18         14.23         12.06        18.17 o                         
  -1   3  18         13.37         22.72        17.24 o                         
   0   3  18         34.81         45.00        14.67 o                         
   1   3  18         66.94         51.69        15.15 o                         
   2   3  18         82.60         84.47        17.47 o                         
   3   3  18          1.61         34.49        15.03 o                         
   4   3  18          2.10          8.56        21.73 o                         
  -4   4  18         22.92         60.33        18.45 o                         
  -3   4  18          1.32         -2.28        15.67 o                         
  -2   4  18         10.63         13.77        13.57 o                         
  -1   4  18         13.32          8.96        14.12 o                         
   0   4  18          4.59         13.95        13.69 o                         
   1   4  18         32.26         53.77        15.59 o                         
   2   4  18         99.58        149.29        20.77 o                         
   3   4  18         25.65         30.75        15.91 o                         
   4   4  18         15.27         25.19        25.61 o                         
  -4   5  18          8.55         33.27        17.23 o                         
  -3   5  18        108.03        105.59        18.36 o                         
  -2   5  18          6.58         -6.19        20.23 o                         
  -1   5  18          2.94          1.05        15.10 o                         
   0   5  18         29.25         29.36        15.96 o                         
   1   5  18          0.10          3.44        20.00 o                         
   2   5  18         21.59          1.29        14.92 o                         
   3   5  18         62.18         71.27        18.64 o                         
  -3   6  18          5.65        -18.28        18.28 o                         
  -2   6  18         10.22         -3.02        18.23 o                         
  -1   6  18         10.92         28.50        16.96 o                         
   0   6  18          3.85        -15.02        15.02 o                         
   1   6  18          0.63          1.25        14.94 o                         
   2   6  18         53.93         57.27        17.10 o                         
  -4   1  19          8.72          1.76        22.11 o                         
  -3   1  19          0.11          6.26        14.19 o                         
  -2   1  19          0.05          4.43        13.88 o                         
  -1   1  19         12.15          9.66        14.98 o                         
   0   1  19         12.95         -5.35        13.30 o                         
   1   1  19          0.04          1.90        13.29 o                         
   2   1  19        112.58        129.30        18.50 o                         
   3   1  19          0.78         -7.06        16.60 o                         
   4   1  19         43.09         14.26        24.73 o                         
  -4   2  19          0.45         14.56        14.94 o                         
  -3   2  19         81.72         68.49        15.77 o                         
  -2   2  19          3.88         13.88        14.53 o                         
  -1   2  19          3.17         18.96        15.30 o                         
   0   2  19          0.60         -5.19        14.67 o                         
   1   2  19          0.97         -2.56        13.27 o                         
   2   2  19          0.53        -13.68        15.38 o                         
   3   2  19         42.79         30.60        19.82 o                         
  -4   3  19         16.02          0.84        19.11 o                         
  -3   3  19         39.89         36.90        15.17 o                         
  -2   3  19         66.91         53.96        15.31 o                         
  -1   3  19         10.23         21.59        14.07 o                         
   0   3  19          0.34        -13.73        13.73 o                         
   1   3  19         20.41         27.84        17.65 o                         
   2   3  19          3.16          2.35        13.69 o                         
   3   3  19          5.40         22.08        18.97 o                         
  -3   4  19         14.27        -11.58        15.90 o                         
  -2   4  19         23.20         12.02        15.25 o                         
  -1   4  19         15.76         12.55        15.20 o                         
   0   4  19         17.66         14.06        16.93 o                         
   1   4  19          8.44        -13.83        13.83 o                         
   2   4  19         20.78         39.22        16.95 o                         
  -2   5  19         17.36          0.80        16.33 o                         
  -1   5  19         13.99         18.90        15.19 o                         
   0   5  19          1.24          6.54        14.72 o                         
   1   5  19          8.30          9.57        15.76 o                         
  -3   0  20         16.79         43.49        26.43 o                         
  -2   0  20         11.07         -9.02        24.02 o                         
  -1   0  20          0.13         16.06        24.96 o                         
   0   0  20         65.16         54.14        34.58 o                         
   1   0  20         19.83         41.39        28.23 o                         
   2   0  20         11.42         21.40        18.95 o                         
  -3   1  20          2.15         -6.41        17.12 o                         
  -2   1  20          1.31         29.82        16.09 o                         
  -1   1  20         57.82         68.83        17.95 o                         
   0   1  20         19.66         -6.32        14.36 o                         
   1   1  20         12.75         -8.30        25.27 o                         
   2   1  20          3.41         12.75        13.44 o                         
  -3   2  20         14.32         25.15        15.94 o                         
  -2   2  20          1.09         22.85        17.01 o                         
  -1   2  20          0.76        -13.94        13.94 o                         
   0   2  20          0.27          0.05        16.36 o                         
   1   2  20          0.15        -13.31        13.31 o                         
   2   2  20         19.17         52.92        18.45 o                         
  -2   3  20         54.14         47.11        16.70 o                         
  -1   3  20          8.54         -7.30        15.55 o                         
   0   3  20          9.81          1.59        16.48 o                         
   1   3  20         12.31          0.48        16.49 o                         
  -1   4  20          3.45         34.52        17.11 o                         
   0   4  20         18.94         26.09        16.77 o                         
                                                                                
